# Supplementary material for: Dictyostelium discoideum as a non‐mammalian biomedical model
Source: Microb Biotechnol. 2020 Oct 30;14(1):111–25. doi: 10.1111/1751-7915.13692 (PMC7888446; doi:10.1111/1751-7915.13692)
Supplement: Supplementary file 1 — Table S1. Dictyostelium proteins involved in Legionella pneumophila infection. [file MBT2-14-111-s001.xlsx]

## Sheet: Table S1
Gene name (Dictyostelium)	Protein Name (Dictyostelium)	UniProt (Dictyostelium)	UniProt (Human)	References	Biological functions
abpC	Gelation factor	P13466	P21333	(Fajardo et al., 2004)	It’s a F-actin cross-linking protein, that also participate in motility, phagocytosis and other morphogenetic processes.
act	Actin	P07830	P63261	(Annesley & Fisher, 2009)	It´s a cytoskeleton protein which take part of many activities related with morphogenesis like phagocytosis, migration.
aip1	actin-interacting protein 1	P54686	O75083	(Fajardo et al., 2004)	Another protein that controls the polymerization and depolymerization of actin filaments. It can also promote the chemotaxis.
cnrN	PTEN-like phosphatase CnrN	Q54JL7	P60484	(Annesley & Fisher, 2009; Bozzaro et al., 2019)	It acts as a lipid phosphatase, transforming PIP2 to PIP3.
cnxA, crtA	calnexin and calreticulin	Q55BA8,Q23858	O14967,P27797	(Fajardo et al., 2004)	They are a non-well characterized proteins that control the glycoprotein synthesis and folding in ER. They are calcium-binding proteins.
corA	coronin	P27133	Q9ULV4	(Fajardo et al., 2004)	Also, a F-actin binding protein required for cytokinesis and motility.
corB	coronin 7	Q55E54	P57737	(Fajardo et al., 2004)	It´s another F-actin binding protein necessary for phagocytosis, motility, and also protects the actin filament from depolymerization.
Dd5P4	inositol 5-phosphatase 4	Q8I7P3	P32019	(Bozzaro & Eichinger, 2011)	A protein important in the phagocytic cup formation after phagocytosis. It’s also important in the PI metabolism.
dupA	putative protein kinase DupA	Q550K8	Q8WTR2	(Bozzaro et al., 2019)	It’s a gene that encode a putative tyrosine kinase/dual-specificity phosphatase. Its function is to control a big number of genes related with the MAPK like ERK1.
gpbA	G-protein subunit beta	P36408	Q9HAV0	(Fajardo et al., 2004)	It´s a calcium and cytoskeleton-binding protein.
limC	LIM-type zinc finger-containing protein C	Q9BIW5	P52943	(Fajardo et al., 2004)	Is a F-actin binding protein that controls the cytoskeleton strength and it is important for chemotaxis during the development.
myoB, myoA	myosin IB heavy chain,myosin I A heavy chain	P34092,P22467	O00160	(Steinert & Heuner, 2005)	It’s and actin-based motor protein which is involved in many amoeba movements like the extension and retraction of pseudopodia. It’s also important in chemotaxis and aggregation.
nramp1	solute carrier family 11 member 1	Q869V1	P49281	(Hägele et al., 2000)	It’s a factor that acts as a transporter ATP dependent, for the depletion of iron in phagosome. Sometime also acts as a symporter of protons and iron cations.
phg1A	TM9 protein A	Q55FP0	Q92544	(Bozzaro & Eichinger, 2011)	Adhesion molecules protein involved in phagocytosis, and intracellular killing of bacteria.
pikA	phosphatidylinositol-4,5-diphosphate 3-kinase 1	P54673	P42338	(Annesley & Fisher, 2009)	They are the phosphorylase that transform the PIP? in PIP?.
plc	phosphoinositide-specific phospholipase C	Q02158	Q8N3E9	(Steinert & Heuner, 2005)	It’s a protein that produce DAG and IP3. This protein is involved in phagocytosis.
proA, proB	profilin I, profilin II	P26199,P26200	Q8NHR9	(Hägele et al., 2000)	It’s a protein that controls the polymerization and depolymerization of actin depending on its concentration.
rab5A	Ras-related protein Rab-5A	Q86JP3	P20339	(Bozzaro & Eichinger, 2011)	They are a group of proteins involved in the fusion of phagosome and lysosome, and also in the maturation of the phago-lysosome.
RacH	Rho GTPase RacH	Q9GPR7	P63000	(Bozzaro & Eichinger, 2011)	It’s a Rho GTPase that controls the vesicle trafficking processes in Golgi apparatus and ER.
rpkA	receptor phosphatidylinositol kinase A	Q86D86	O14986	(Bozzaro et al., 2019)	It’s a protein that regulates the PI concentration. It’s recruited in the LCV’s and this show its importance in the L. pneumophila infection defense.
scrA	Protein SCAR	Q54NF8	Q92558	(Annesley & Fisher, 2009; Bozzaro & Eichinger, 2011)	They are a group of proteins involved in the uptake of bacteria, they form part of the phagocytic cup. Their function is the actin cytoskeleton remodeling.
snfA	AMP-activated protein kinase alpha subunit	Q54YF2	P54646	(Annesley & Fisher, 2009; Bozzaro & Eichinger, 2011)	It’s the central cellular energy sensor. This function is controlled by phosphorylation.
tirA	Toll-Interleukin (TIR) receptor domain-containing protein	Q54HT1	Q8IVU3	(Bozzaro & Eichinger, 2011)	A protein that acts in the activation of ERK1-MAPK only in response of Gram-negative bacteria.
wasA	Wiscott-Aldrich syndrome protein	Q9GSG9	O43516	(Annesley & Fisher, 2009; Bozzaro & Eichinger, 2011)	colocalizes with clathrin spots suggesting involvement in endocytosis, does not localize to pseudopods in wild type; in SCAR depleted mutants WASP replaces the functions of SCAR and localizes to pseudopods
xrn1,hsp60	5'-3' exoribonuclease,heat shock 60 protein	Q75JF5,Q54J97	Q8IZH2,P10809	(Annesley & Fisher, 2009; Bozzaro & Eichinger, 2011)	It’s a protein necessary for protein synthesis in mitochondria.
