# Supplementary material for: Dictyostelium discoideum as a non‐mammalian biomedical model
Source: Microb Biotechnol. 2020 Oct 30;14(1):111–25. doi: 10.1111/1751-7915.13692 (PMC7888446; doi:10.1111/1751-7915.13692)
Supplement: Supplementary file 2 — Table S2. Dictyostelium proteins involved in directed cell migration. [file MBT2-14-111-s002.xlsx]

## Sheet: Table S2
Gene name (Dictyostelium)	Protein Name (Dictyostelium)	UniProt (Dictyostelium)	UniProt (Human)	References	Biological function
alxA	ALG-2 interacting protein X	Q8T7K0	Q8WUM4	(Viahou & Rivero, 2006)	Similar to mammalian Alix, which interacts with ALG-2 (apoptosis-linked gene 2); contains 1 BRO1 (Bro1-rhophilin) domain, 3 coiled-coil regions, 1 proline-rich region, and a conserved recognition sequence for Src-type tyrosine kinases
carA-1	cAMP receptor 1	P13773	Q6QNK2	(Annesley & Fisher, 2009)	These groups of proteins act as a receptor of the chemoattractant such as CAR1 in the reception of cAMP. In contact with the cAMP the receptor dissociates into Gα and Gβγ, and Gβγ activates some Ras proteins and some PI3K.
cosA	actin regulatory protein costars	Q558Y7	Q9P1F3	(Viahou & Rivero, 2006)	Belongs to the costars family; similar to the C terminal region of mammalian striated muscle activator of Rho signaling
DDB_G0284937	rhomboid family protein	Q54NX5	Q9H300	dictBase	Belongs to the integral membrane proteins that are related to Drosophila rhomboid protein that promotes the cleavage of a membrane-anchored TGF-alpha-like growth factor
DDB_G0293184	RhoGAP domain-containing protein	Q54C77	Q9P286	(Viahou & Rivero, 2006)	Kinase domain similar to S. pombe cdc7, cell division control protein 7 which plays a role in cytokinesis; contains RhoGAP domain found in the Rho family of small G proteins; unlikely to function as a kinase as it does not contain a catalytic aspartate
gefC	Ras nucleotide exchange factor	Q8IS20	Q07890	(Carnell & Insall, 2011)	It’s a protein that controls the activation of RasC, and this made it important in the response to cAMP temporary wave.
gemA	Mitochondrial GTPase	Q55G45	Q8IXI2	(Pearce et al., 2019)	Simlar to M. musculus mitochondrial Rho1 and S. cerevisiae GEM1, a conserved tail-anchored outer mitochondrial membrane GTPase; contains two GTP-binding domains, two EF hand domains, and a C-terminal transmembrane domain
gflD	GEF-Like protein	Q54WL2	O14827	(Viahou & Rivero, 2006)	Contains RhoGAP and RasGEF domains and a GRAM domain, which is found in membrane-associated proteins
gnrC	gelsolin-related protein	Q551I6	Q9Y6U3	(Viahou & Rivero, 2006)	Gelsolin domain-containing protein; also contains WASP-C (Wiskott-Aldrich Syndrome Protein C-terminal) domains that contain PAK-box/P21-Rho-binding domains; however, these domains are found near the N-terminus (upstream of the gelsolin domain), not at the C-terminus
gxcC	Rac guanine nucleotide exchange factor GxcC	Q54P24	Q9H8V3	(Rivero & Xiong, 2016)	Plays a role in the regulation of development; contains N-terminal armadillo repeats, a RhoGEF domain, and a C-terminal pleckstrin homology (PH) domain
gxcCC	Guanine eXchange factor for raC	Q54XA7	Q15149	(Viahou & Rivero, 2006)	Contains two actin binding domains, a putative calmodulin binding domain, and a Dbl homology (DH) domain specific for Rho guanine nucleotide exchange factors (GEF)
gxcD	Guanine eXchange factor for raC	Q55G27	Q96PE2	(Viahou & Rivero, 2006)	Multi-domain protein with similarity to Rho guanine nucleotide exchange factors
gxcT	Rac guanyl-nucleotide exchange factor T	Q55DL8	O15013	(Rivero & Xiong, 2016)	Interacts with racE; contains a RhoGEF domain, a pleckstrin homology (PH) domain, a C2H2-type zinc finger and an IQ calmodulin-binding domain
kxcA	Kinase and eXchange factor for raC	Q54GY6	Q15569	(Wang et al., 2013)	Member of the TKL (tyrosine kinase-like) group and the LISK (LIM domain and testis-specific kinase) family; contains calmodulin-binding, RhoGEF, and pleckstrin homology (PH) domains
kxcB	Kinase and eXchange factor for raC	Q54C71	O95747	(Viahou & Rivero, 2006)	Kinase domain similar to those of stress-induced STK kinases; contains a DH (Dbl homology) domain followed by a PH (pleckstrin homology) domain, found in proteins shown to encode a GEF activity specific for Rho family members
lst8	TOR complex 2 protein Lst8	Q54D08	Q9BVC4	(Consalvo et al., 2019)	Component of the TORC2 (Tor complex 2) with Tor, Rip3, and PiaA that plays a role in regulation of adenylate cyclase (ACA) and protein kinase B (PKB) activation during aggregation
pakA	serine/threonine-protein kinase PakA	Q55D99	Q13153	(Rivero & Xiong, 2016)	STE20/PAKA protein kinase involved in the regulation of the cytoskeleton during chemotaxis and required for cytokinesis; contains PAK-box/P21-Rho-binding (CRIB) domain found in the WASP C-terminal
pakC	P21-Activated protein Kinase	Q55GV3	Q13177	(Rivero & Xiong, 2016)	STE20/PAK protein kinase required for normal chemotaxis; contains PAK-box/P21-Rho-binding (CRIB) domain and pleckstrin homology (PH) domain
pakD	serine/threonine protein kinase PakD	Q55DD4	O75914	(Rivero & Xiong, 2016)	Similar to Dictyostelium pakA and other mitogen-activated protein kinases (Ste20/PAK family); putative p21-activated kinase; contains a calponin-like actin-binding domain, a p21-Rho-binding domain, and a PKC conserved region 1 (C1); regulates the actin cytoskeleton response during chemotaxis to cAMP
piaA	cytosolic regulator of adenylyl cyclase Pia	O77203	Q6R327	(Jaiswal et al., 2019)	Required for receptor-mediated activation of adenylyl cyclase; component of the TORC2 (Tor complex 2) with Tor, Lst8, and Rip3 that plays a role in regulation of adenylate cyclase (ACA) and protein kinase B (PKB) activation during aggregation
pikA	PI3kinase	P54673	P42338	(Annesley & Fisher, 2009)	They are proteins that control the levels of PIP₂ and PIP₃, and that’s important in the chemotactic orientation
pkbA	AKT/PKB protein kinase PkbA	P54644	P31751	(Annesley & Fisher, 2009)	Are two proteins with overlapping function. The play an important role in migration and chemotaxis by phosphorylation of many factors such as talB, gefN, gefS, PI4P 5-kinase.
pten	phosphatidylinositol 3,4,5-trisphosphate 3-phosphatase	Q8T9S7	P60484	(Annesley & Fisher, 2009)	They are proteins that control the levels of PIP₂ and PIP₃, and that’s important in the chemotactic orientation
rac1B	Rho-related protein rac1B	P34145	P15153	(Dumontier et al., 2000)	A GTPase protein activated by the presence of the chemoattractant and then it activates SCARE/WAVE proteins, so its important in the formation of lamellipodia and filopodia.
racA	Rho GTPase RacA	P34147	P63000	(Rivero & Xiong, 2016)	Belongs to the RhoBTB subfamily; contains orthologs in several eukaryotes including mammals, but the subfamily is absent in fungi and plants
racG	Rho GTPase RacG	Q9GPS0	P63000	(Rivero & Xiong, 2016)	Rho family GTPase that positively regulates actin filament formation during phagocytosis and chemotaxis
raptor	Raptor family protein	Q55BR7	Q8N122	(Williams & Kay, 2018)	Putative Raptor protein ortholog, a component of the TORC1 complex in yeasts with Lst8 and Tor; does not co-immunoprecipitate with the TORC2 complex (Lee et al 2005); contains WD40 and HEAT repeats, and armadillo-like helical domains
rasC	Ras GTPase RasC	P32253	P01116	(Artemenko et al., 2014; Carnell & Insall, 2011)	Such as RasGEF, RasC is important in the response to cAMP. It is unclear its function but could regulate the activation of TORC2
rasD	Ras GTPase RasD	P03967	P01111	(Carnell & Insall, 2011)	It’s a protein with an important role in chemotaxis during chemotaxis and also in migration in response to light and heat.
rasG	Ras GTPase RasG	P15064	P01116	(Carnell & Insall, 2011)	This protein has an important effect in the chemotaxis orientation. It has been seen that is a membrane protein which only actives the ones who are close to the chemoattractant and interact with PI3K to activate it.
ripA	TOR complex 2 protein RipA	C7G030	Q9BPZ7	(Williams et al, 2019)	Component of the TORC2 (Tor complex 2) with Tor, Lst8, and PiaA that plays a role in regulation of adenylate cyclase (ACA) and protein kinase B (PKB) activation during aggregation
roco10	LRRK family protein kinase Roco10	Q6XHA6	Q9Y4C4	(Rivero & Xiong, 2016)	Member of the TKL (tyrosine kinase-like) group and the ROCO family of protein kinases; contains RhoGAP, LRR, Roc, COR, RGS (regulator of G-protein signaling), Kelch repeats, and protein kinase domains
roco5	LRRK family protein kinase Roco5	Q1ZXD6	O43318	(Rivero & Xiong, 2016)	Member of the TKL (tyrosine kinase-like) group and the ROCO family of protein kinases; contains RhoGEF, PH, LRR, Roc, COR, and protein kinase domains
roco9	LRRK family protein kinase Roco9	Q6XHA7	O43318	(Rivero & Xiong, 2016)	Member of the TKL (tyrosine kinase-like) group and ROCO family of protein kinases; contains RhoGAP, LRR, Roc, Cor, and protein kinase domains
scrA	Protein SCAR	Q54NF8	Q92558	(Carnell & Insall, 2011)	An actin nucleation promotion factor involved in lamellipodia and filopodia formation. These proteins are part of WASP family proteins.
tor	TOR complex protein kinase Tor	Q86C65	P42345	(Consalvo et al., 2019)	Component of the TORC1 (Tor complex) and TORC2 protein complexes; ortholog of human MTOR, a protein kinase that plays a central role in response to nutrients, stress and the intracellular energy state
xacA	RacGAP and RhoGEF protein	Q54DW4	Q6ZV73	(Rivero & Xiong, 2016)	Contains a RhoGAP domain, an SH3 domain, and two RhoGEF domains separated by a PH domain; GAP activity regulates cytokinesis through RacE and contractile vacuole function through rab14; catalyzes G-nucleotide exchange on rac1A
