# Supplementary material for: Dictyostelium discoideum as a non‐mammalian biomedical model
Source: Microb Biotechnol. 2020 Oct 30;14(1):111–25. doi: 10.1111/1751-7915.13692 (PMC7888446; doi:10.1111/1751-7915.13692)
Supplement: Supplementary file 3 — Table S3. Dictyostelium proteins involved in neurological disorders. [file MBT2-14-111-s003.xlsx]

## Sheet: Table S3
Gene name (Dictyostelium)	Protein Name (Dictyostelium)	UniProt (Dictyostelium)	UniProt (Human)	References	Biological function
abpA	actin binding protein A	P05095	P35609	(Carnell & Insall, 2011)	Actin binding protein A also called alpha actinin, an actin bundling protein that crosslinks actin into lateral arrays and increases the actin-stimulated Mg ATPase of myosin
acpA	F-actin-capping protein subunit beta	P13021	P47756	(Carnell & Insall, 2011)	32 kDa subunit of heterodimeric actin capping protein cap32/34; 34 kDa subunit is encoded by acpB; contributes to the dynactin complex
acpB	F-actin-capping protein subunit alpha	P13022	P47755	(Carnell & Insall, 2011)	34 kDa subunit of heterodimeric actin capping protein cap32/34; 32 kDa subunit is encoded by acpA; contributes to the dynactin complex
act1	actin	P07830	P60709	(Carnell & Insall, 2011)	has 94% identity with human beta-actin (SwissProt P60709); encodes one of the 17 identical actin proteins in the Dictyostelium genome (act1, act2, act4, act5, act6, act7, act8, act9, act11, act12, act13, act14, act15, act16, act19, act20, and act21)
act10	actin	Q54GX7	P63261	(Carnell & Insall, 2011)	has 94% identity with human beta-actin (SwissProt P60709) and 1 amino acid difference compared to the 17 identical actin proteins in the Dictyostelium genome (act1, act2, act4, act5, act6, act7, act8, act9, act11, act12, act13, act14, act15, act16, act19, act20, and act21)
act11	actin	P07830	P60709	(Carnell & Insall, 2011)	has 94% identity with human beta-actin (SwissProt P60709); encodes one of the 17 identical actin proteins in the Dictyostelium genome (act1, act2, act4, act5, act6, act7, act8, act9, act11, act12, act13, act14, act15, act16, act19, act20, and act21)
act12	actin	P07830	P60709	(Carnell & Insall, 2011)	has 94% identity with human beta-actin (SwissProt P60709); encodes one of the 17 identical actin proteins in the Dictyostelium genome (act1, act2, act4, act5, act6, act7, act8, act9, act11, act12, act13, act14, act15, act16, act19, act20, and act21)
act13	actin	P07830	P60709	(Carnell & Insall, 2011)	has 94% identity with human beta-actin (SwissProt P60709); encodes one of the 17 identical actin proteins in the Dictyostelium genome (act1, act2, act4, act5, act6, act7, act8, act9, act11, act12, act13, act14, act15, act16, act19, act20, and act21)
act14	actin	P07830	P60709	(Carnell & Insall, 2011)	has 94% identity with human beta-actin (SwissProt P60709); encodes one of the 17 identical actin proteins in the Dictyostelium genome (act1, act2, act4, act5, act6, act7, act8, act9, act11, act12, act13, act14, act15, act16, act19, act20, and act21)
act15	actin	P07830	P60709	(Carnell & Insall, 2011)	has 94% identity with human beta-actin (SwissProt P60709); encodes one of the 17 identical actin proteins in the Dictyostelium genome (act1, act2, act4, act5, act6, act7, act8, act9, act11, act12, act13, act14, act15, act16, act19, act20, and act21)
act16	actin	P07830	P60709	(Carnell & Insall, 2011)	has 94% identity with human beta-actin (SwissProt P60709); encodes one of the 17 identical actin proteins in the Dictyostelium genome (act1, act2, act4, act5, act6, act7, act8, act9, act11, act12, act13, act14, act15, act16, act19, act20, and act21)
act17	actin	Q554S6	P63261	(Carnell & Insall, 2011)	has 80% identity with human beta-actin (SwissProt P60709)
act18	actin	P07830	P60709	(Carnell & Insall, 2011)	has 83% identity with human beta-actin (SwissProt P60709)
act19	actin	P07830	P60709	(Carnell & Insall, 2011)	has 94% identity with human beta-actin (SwissProt P60709); encodes one of the 17 identical actin proteins in the Dictyostelium genome (act1, act2, act4, act5, act6, act7, act8, act9, act11, act12, act13, act14, act15, act16, act19, act20, and act21)
act2	actin	P07830	P60709	(Carnell & Insall, 2011)	has 94% identity with human beta-actin (SwissProt P60709); encodes one of the 17 identical actin proteins in the Dictyostelium genome (act1, act2, act4, act5, act6, act7, act8, act9, act11, act12, act13, act14, act15, act16, act19, act20, and act21)
act20	actin	P07830	P60709	(Carnell & Insall, 2011)	has 94% identity with human beta-actin (SwissProt P60709); encodes one of the 17 identical actin proteins in the Dictyostelium genome (act1, act2, act4, act5, act6, act7, act8, act9, act11, act12, act13, act14, act15, act16, act19, act20, and act21)
act21	actin	P07830	P60709	(Carnell & Insall, 2011)	has 94% identity with human beta-actin (SwissProt P60709); encodes one of the 17 identical actin proteins in the Dictyostelium genome (act1, act2, act4, act5, act6, act7, act8, act9, act11, act12, act13, act14, act15, act16, act19, act20, and act21)
act22	actin	Q553U6	P60709	(Carnell & Insall, 2011)	has 94% identity with human beta-actin (SwissProt P60709) and 4 amino acid differences compared to the 17 identical actin proteins in the Dictyostelium genome (act1, act2, act4, act5, act6, act7, act8, act9, act11, act12, act13, act14, act15, act16, act19, act20, and act21)
act23	actin	Q55EU6	P60709	(Carnell & Insall, 2011)	partial actin: amino terminus truncated by 15 amino acid compared to human beta-actin (SwissProt P60709)
act24	actin	Q54HF1	P63261	(Carnell & Insall, 2011)	has 80% identity with human beta-actin (SwissProt P60709)
act25	actin	Q54HF0	P63261	(Carnell & Insall, 2011)	has 74% identity with human beta-actin (SwissProt P60709)
act26	actin	Q55CU2	P60709	(Carnell & Insall, 2011)	has 64% identity with human beta-actin (SwissProt P60709)
act27	actin	Q54HE9	P63261	(Carnell & Insall, 2011)	has 61% identity with human beta-actin (SwissProt P60709)
act29	actin	Q54L54	P60709	(Carnell & Insall, 2011)	has 56% identity with human beta-actin (SwissProt P60709)
act3	actin	P07830	P60709	(Carnell & Insall, 2011)	has 92% identity with human beta-actin (SwissProt P60709) and 11 amino acid differences compared to the 17 identical actin proteins in the Dictyostelium genome (act1, act2, act4, act5, act6, act7, act8, act9, act11, act12, act13, act14, act15, act16, act19, act20, and act21)
act4	actin	P07830	P60709	(Carnell & Insall, 2011)	has 94% identity with human beta-actin (SwissProt P60709); encodes one of the 17 identical actin proteins in the Dictyostelium genome (act1, act2, act4, act5, act6, act7, act8, act9, act11, act12, act13, act14, act15, act16, act19, act20, and act21)
act5	actin	P07830	P60709	(Carnell & Insall, 2011)	has 94% identity with human beta-actin (SwissProt P60709); encodes one of the 17 identical actin proteins in the Dictyostelium genome (act1, act2, act4, act5, act6, act7, act8, act9, act11, act12, act13, act14, act15, act16, act19, act20, and act21)
act6	actin	P07830	P60709	(Carnell & Insall, 2011)	has 94% identity with human beta-actin (SwissProt P60709); encodes one of the 17 identical actin proteins in the Dictyostelium genome (act1, act2, act4, act5, act6, act7, act8, act9, act11, act12, act13, act14, act15, act16, act19, act20, and act21)
act7	actin	P07830	P60709	(Carnell & Insall, 2011)	has 94% identity with human beta-actin (SwissProt P60709); encodes one of the 17 identical actin proteins in the Dictyostelium genome (act1, act2, act4, act5, act6, act7, act8, act9, act11, act12, act13, act14, act15, act16, act19, act20, and act21)
act8	actin	P07830	P60709	(Carnell & Insall, 2011)	has 94% identity with human beta-actin (SwissProt P60709); encodes one of the 17 identical actin proteins in the Dictyostelium genome (act1, act2, act4, act5, act6, act7, act8, act9, act11, act12, act13, act14, act15, act16, act19, act20, and act21)
act9	actin	P07830	P60709	(Carnell & Insall, 2011)	has 94% identity with human beta-actin (SwissProt P60709); encodes one of the 17 identical actin proteins in the Dictyostelium genome (act1, act2, act4, act5, act6, act7, act8, act9, act11, act12, act13, act14, act15, act16, act19, act20, and act21)
aph1, psenen and ncstn	gamma-secretase subunit Aph-1, gamma-secretase subunit presenilin and nicastrin	Q55FS3,Q54BR1 and Q54JT7	Q96BI3-1, Q8WW43, Q9NZ42 and Q92542-1	(Myre, 2012)	This complex is involved in the cleavage of integral membrane proteins but the activities where they are involved are different between PSEN1 γ-secretase and PSEN2 γ-secretase.
atg1	autophagy protein 1	Q86CS2	Q6PHR2	(Mesquita et al., 2017)	A serine/threonine protein kinase involved in autophagy and in the control of autophagic vacuolar cell death.
cln3	Battenin ortholog	Q54F25	Q13286	(R. J. Huber, 2016; McLaren et al., 2019)	A transmembrane protein with an unknown precise function but its mutation has pleiotropic effects.
cln5	glycoside hydrolase Cln5	Q553W9	O75503	(R. J. Huber, 2016; McLaren et al., 2019)	A protein with a glycoside hydrolase activity that is suggested to be involved autophagy, cell-cell and cell-substrate adhesion and impaired cell cAMP chemotaxis.
cln7	Major Facilitator Superfamily Domain-containing protein 8	Q8T2G9	Q8NHS3	(R. J. Huber, 2016; McLaren et al., 2019)	A protein present in macropinocytic pathway and involved in cAMP chemotaxis and aggregation.
cprA	cysteine proteinase 1	P04988	Q9UBX1	(R. J. Huber, 2016; McLaren et al., 2019)	A sulphydryl proteinases proposed to act digesting proteins to supply amino acids and a source of energy to the cells and in cAMP chemotaxis and aggregation.
ctsD	cathepsin D	O76856	P07339	(R. J. Huber, 2016; McLaren et al., 2019)	It is an aspartic protease that plays a role in autophagy, apoptosis in humans, bacterial killing, and caspase-independent cell death.
ctxA	actin bundling protein cortexillin I	Q54HG2	O43707		Member of the alpha-actinin/spectrin superfamily, dimerizes with cortexillin II; involved in cytokinesis and development and associates with the actin cytoskeleton
ctxB	actin bundling protein cortexillin II	Q550R2	O43707		Member of the alpha-actinin/spectrin superfamily, dimerizes with cortexillin I; involved in cytokinesis and development and associates with the actin cytoskeleton
DDB_G0280465	3-hydroxyacyl-CoA dehydrogenase family protein	Q54VB8	Q16836	(Manning, 2002)	A 3-hydroxyacyl-CoA dehydrogenase human orholog involved on peroxisomal β-oxidation pathway.
DDB_G0292354	tau-tubulin kinase homolog	Q54DF7	Q6IQ55	(Manning, 2002)	A serine/threonine kinase involved in tau phosphorylation producing its aggregation.
ddj1	heat shock protein	Q54VQ1	O60884	(R. J. Huber, 2016; McLaren et al., 2019)	Encodes a cysteine-string protein alpha that act as a chaperone suggested to be involve in growth and terminal differentiation.
fimA	fimbrin-1	P54680	P13797		Calcium-regulated actin bundling protein; binds F-actin; enriched in gametes
grn	granulin domain-containing protein	Q54QR7	P28799	(R. J. Huber, 2016)	Very similar to H. sapiens granulins1-7, which are products of the precurser gene GRN; defects in GRN cause the ubiquitin-positive frontotemporal dementia (UP-FTD)
htt	Huntington's disease protein homolog	Q76P24	P42858	(Bozzaro, 2013; Myre, 2012)	It’s a large HEAT repeat protein with pleiotropic effects but it is unknown how it acts.
ino1	inositol-3-phosphate synthase	Q54N49	Q9NPH2	(A. D. Frej et al., 2017)	It’s the rate-limiting enzyme in the synthesis of all inositol-containing compounds and its involved in myo-inositol biosynthesis.
kctd9	potassium channel tetramerization domain-containing protein	Q54EU5	Q7L273	(R. J. Huber, 2016; McLaren et al., 2019)	Is a potassium channel tretramerization domain-containing protein and is suggested to participate in membrane fusion during sexual cycle, but it is not known.
kil2	P-type ATPase Kil2	Q54X63	Q9NQ11	(R. J. Huber, 2016; McLaren et al., 2019)	A protein of the phagosome suggested to be involved in fruiting body formation, maintenance of magnesium homeostasis in phagosome and predation.
psenA	presenilin A	Q54ET2	P49810	(Myre, 2012)	It is the catalytic core of the PSEN2 γ-secretase.
psenB	presenilin B	Q54DE8	P49768	(Myre, 2012)	It is the catalytic core of the PSEN1 γ-secretase.
ptpA1-1/2	protein-tyrosine phosphatase 1	P34137	P10586	(R. J. Huber, 2016; McLaren et al., 2019)	A protein suggested to be involved in cAMP chemotaxis, aggregation and phagocytosis.
snfA	AMP-activated protein kinase alpha subunit	Q54YF2	P54646	(Annesley & Fisher, 2009; Bozzaro & Eichinger, 2011)	It’s the central cellular energy sensor. This function is controlled by phosphorylation.
sqstm1	sequestosome-1	Q55CE3	Q14596	(Mesquita et al., 2017)	A gene that encodes p62 protein involved in the recognition of toxic compound that must be degraded by autophagy.
tpp1	tripeptidyl-peptidase 1	Q55CT0	O14773	(R. J. Huber, 2016; McLaren et al., 2019)	Are a group of proteins (from Tpp1A to Tpp1B) with tripeptidyl-peptidase I activity and they are involved in autophagy, multicellular development, Golgi pH regulator…
vasP	vasodilator-stimulated phosphoprotein	Q5TJ65	P50552	(Carnell & Insall, 2011)	VASP family member involved in filopodium formation and in controlling the actin cytoskeleton during chemotaxis
vmp1	vacuole membrane protein 1	Q54NL4	Q96GC9	(Mesquita et al., 2017)	It’s a protein which it main role is related with the origin of autophagosomes from ER but also for maintaining integrity of the ER.
