# Supplementary material for: Dictyostelium discoideum as a non‐mammalian biomedical model
Source: Microb Biotechnol. 2020 Oct 30;14(1):111–25. doi: 10.1111/1751-7915.13692 (PMC7888446; doi:10.1111/1751-7915.13692)
Supplement: Supplementary file 4 — Table S4. Dictyostelium proteins involved in autophagy/phagocytosis. [file MBT2-14-111-s004.xlsx]

## Sheet: Table S4
Gene name (Dictyostelium)	Protein Name (Dictyostelium)	UniProt (Dictyostelium)	UniProt (Human)	References	Biological function
atg1	autophagy protein 1	Q86CS2	Q6PHR2	(Mesquita et al., 2017)	A serine/threonine protein kinase involved in autophagy and in the control of autophagic vacuolar cell death.
atg5	autophagy protein 5	Q54GT9	Q9H1Y0	(Mesquita et al., 2017)	All of them are involved in autophagy by the reclutation of an ATG8 and activation of ATG12 to link to ATG5 essential for ATG8 association to autophagosomes membrane.
atg6	autophagy protein 6	Q55CC5	Q14457	(Mesquita et al., 2017)	All of them are involved in autophagy by the reclutation of an ATG8 and activation of ATG12 to link to ATG5 essential for ATG8 association to autophagosomes membrane.
atg7	autophagy protein 7	Q86CR9	O95352	(Mesquita et al., 2017)	All of them are involved in autophagy by the reclutation of an ATG8 and activation of ATG12 to link to ATG5 essential for ATG8 association to autophagosomes membrane.
atg9	autophagy protein 9	Q54NA3	Q7Z3C6	(Bozzaro & Eichinger, 2011)	All of those factors are related with autophagy. ATG9 mediated in the recruitment of the other proteins and ATG8 and 16 are structural proteins of the autophagosome.
cdcD	cell division cycle protein 48	P90532	P55072	(Annesley et al., 2014)	It is a ubiquitin-binding AAA-ATPase that disassembles protein aggregates and complexes, participating in their degradation by multiple ways.
psenA	presenilin A	Q54ET2	P49810	(Myre, 2012)	It is the catalytic core of the PSEN2 γ-secretase.
psenB	presenilin B	Q54DE8	P49768	(Myre, 2012)	It is the catalytic core of the PSEN1 γ-secretase.
sqstm1	sequestosome-1	Q55CE3	Q14596	(Mesquita et al., 2017)	A gene that encodes p62 protein involved in the recognition of toxic compound that must be degraded by autophagy.
tipC	Vacuolar Protein Sorting 13	Q55FG3	Q709C8	(Mesquita et al., 2017)	Required for sorting signal-dependent recycling of membrane proteins between an endocytic compartment and the TGN
tsg101	Tumor susceptibility gene 101 protein	Q54LJ3	Q99816	(Annesley et al., 2014)	A set of proteins that join to form different complexes and they are involved in the endocytic ubiquitinated cargos and its dysfunction cause an accumulation of autophagosomes.
vmp1	vacuole membrane protein 1	Q54NL4	Q96GC9	(Mesquita et al., 2017)	It’s a protein which it main role is related with the origin of autophagosomes from ER but also for maintaining integrity of the ER.
vps13A	Vacuolar Protein Sorting 13	Q54LB8	Q709C8	(Mesquita et al., 2017)	Required for sorting signal-dependent recycling of membrane proteins between an endocytic compartment and the TGN
vps13B	Vacuolar Protein Sorting 13	Q555C6	Q709C8	(Mesquita et al., 2017)	Required for sorting signal-dependent recycling of membrane proteins between an endocytic compartment and the TGN
vps13D	Vacuolar Protein Sorting 13	Q54LN2	Q709C8	(Mesquita et al., 2017)	Required for sorting signal-dependent recycling of membrane proteins between an endocytic compartment and the TGN
vps20	Vacuolar protein sorting 20	Q54KZ4	Q96FZ7	(Annesley et al., 2014)	A set of proteins that join to form different complexes and they are involved in the endocytic ubiquitinated cargos and its dysfunction cause an accumulation of autophagosomes.
vps22	Vacuolar protein sorting 22	Q54RC4	Q96H20	(Annesley et al., 2014)	A set of proteins that join to form different complexes and they are involved in the endocytic ubiquitinated cargos and its dysfunction cause an accumulation of autophagosomes.
vps24	SNF7 family protein	Q54P63	Q9Y3E7	(Annesley et al., 2014)	A set of proteins that join to form different complexes and they are involved in the endocytic ubiquitinated cargos and its dysfunction cause an accumulation of autophagosomes.
vps25	Vacuolar protein sorting 25	Q55GD9	Q9BRG1	(Annesley et al., 2014)	A set of proteins that join to form different complexes and they are involved in the endocytic ubiquitinated cargos and its dysfunction cause an accumulation of autophagosomes.
vps28	Vacuolar protein sorting 28	Q54NF1	Q9UK41	(Annesley et al., 2014)	A set of proteins that join to form different complexes and they are involved in the endocytic ubiquitinated cargos and its dysfunction cause an accumulation of autophagosomes.
vps2A	Vacuolar protein sorting 2A	Q54GK9	O43633	(Annesley et al., 2014)	A set of proteins that join to form different complexes and they are involved in the endocytic ubiquitinated cargos and its dysfunction cause an accumulation of autophagosomes.
vps2B	SNF7 family protein	Q54DB1	O43633	(Annesley et al., 2014)	A set of proteins that join to form different complexes and they are involved in the endocytic ubiquitinated cargos and its dysfunction cause an accumulation of autophagosomes.
vps35	vacuolar sorting protein 35	Q54C24	Q96QK1	(Mesquita et al., 2017)	A component of the retromer sorting complex necessary for the recruit of the WASH complex in endosomes. So its function is related with the protein sorting.
vps36	Vacuolar protein sorting 36	Q54T18	Q86VN1	(Annesley et al., 2014)	A set of proteins that join to form different complexes and they are involved in the endocytic ubiquitinated cargos and its dysfunction cause an accumulation of autophagosomes.
vps37	Vacuolar protein sorting 37	Q55DV8	A5D8V6	(Annesley et al., 2014)	A set of proteins that join to form different complexes and they are involved in the endocytic ubiquitinated cargos and its dysfunction cause an accumulation of autophagosomes.
vps4	Vacuolar protein sorting 4	Q54PT2	Q9UN37	(Annesley et al., 2014)	A set of proteins that join to form different complexes and they are involved in the endocytic ubiquitinated cargos and its dysfunction cause an accumulation of autophagosomes.
vps60	Vacuolar protein sorting 60	Q54JK4	Q9NZZ3	(Annesley et al., 2014)	A set of proteins that join to form different complexes and they are involved in the endocytic ubiquitinated cargos and its dysfunction cause an accumulation of autophagosomes.
wshA	WAS protein family homolog	Q54CK9	A8K0Z3	(Mesquita et al., 2017)	A complex involved in vesicle trafficking by formation of actin filaments in endosomes, and also important in lysosomal digestion autophagic cargo.
