# Supplementary material for: Dictyostelium discoideum as a non‐mammalian biomedical model
Source: Microb Biotechnol. 2020 Oct 30;14(1):111–25. doi: 10.1111/1751-7915.13692 (PMC7888446; doi:10.1111/1751-7915.13692)
Supplement: Supplementary file 5 — Table S5. Dictyostelium proteins involved in mitochondrial syndromes. [file MBT2-14-111-s005.xlsx]

## Sheet: Table S5
Gene name (Dictyostelium)	Protein Name (Dictyostelium)	UniProt (Dictyostelium)	UniProt (Human)	References	Biological function
abpC	Filamin	P13466	P21333	(Annesley et al., 2014)	A scaffolding protein that it can binds to many proteins such as AMPK
atp6	ATPase subunit 6	Q27559	P00846	(Francione et al., 2011)	A gene that encodes a subunit of a V complex, essential for ATP synthesis with the protons.
cap	cyclase associated protein	P54654	P40123	(Francione et al., 2011)	Its an adenylyl cyclase associated protein involved in microfilament reorganization.
cluA	CluA protein	O15818	C9J6D7	(Annesley & Fisher, 2009; Francione et al., 2011)	A gene that encodes a protein involved in the correct distribution of the mitochondria in the cell.
cox3	cytochrome oxidase subunit 3	O21049	P00414	(Francione et al., 2011)	This gene encodes a component of the cytochrome c oxidase involved in the electron transport.
DDB_G0267514	Tyrosine kinase-like protein	Q55GU0	O43318	(Annesley et al., 2014)	Another kinase that activates AMPK by phosphorylation.
DDB_G0267552	putative NADH-ubiquinone oxidoreductase 13 kDa subunit	Q55GR1	O75380	(Francione et al., 2011)	Complex I subunits
DDB_G0275973	Intermediate-associated protein 30	Q552K6	Q9Y375	(Francione et al., 2011)	Complex I subunits
DDB_G0279405	CAMKL family protein kinase	Q54WW7	Q96RR4	(Annesley et al., 2014)	The other protein kinase that form part of the serine/threonine kinases and activates AMPK. It isn’t studied its functionality.
DDB_G0291852	UPF0551 family protein	Q54E48	Q330K2	(Francione et al., 2011)	Complex I subunits
DDB_G0292722	Uncharacterized protein	Q54CZ9	Q9BU61	(Francione et al., 2011)	Complex I subunits
hspA	heat shock 60 protein	Q54J97	P10809	(Barth et al., 2007)	It is the gen that encodes Cpn60 essential for correct folding and implicated in the importation of proteins into mitochondria.
lkb1	protein serine/threonine kinase LKB1	Q54WJ0	Q15831	(Annesley et al., 2014)	It is an upstream serine/threonine kinase that activate the AMPK under osmotic and oxidative stress. It is involved in cell metabolism, cell polarity, apoptosis and DNA damage response.
lst8	TOR complex 2 protein Lst8	Q54D08	Q9BVC4	(Annesley et al., 2014; Rosel et al., 2012)	Component of the TORC2 (Tor complex 2) with Tor, Rip3, and PiaA that plays a role in regulation of adenylate cyclase (ACA) and protein kinase B (PKB) activation during aggregation
midA	NADH dehydrogenase [ubiquinone] complex 1 assembly factor 7	Q54S83	Q7L592	(Francione et al., 2011)	It is a protein with a methyltransferase function required for CI assembly, and it is thought to interact with NDUFS2.
nad1	NADH dehydrogenase subunit 1	Q37313	P03886	(Francione et al., 2011)	Complex I subunits
nad11	NADH dehydrogenase subunit 11	Q34312	P28331	(Francione et al., 2011)	Complex I subunits
nad2	NADH dehydrogenase subunit 2	O21048	P03891	(Francione et al., 2011)	Complex I subunits
nad3	NADH dehydrogenase subunit 3	Q37312	P03897	(Francione et al., 2011)	Complex I subunits
nad4	NADH dehydrogenase subunit 4	O21047	P03905	(Francione et al., 2011)	Complex I subunits
nad5	NADH dehydrogenase subunit 5	Q34313	P03915	(Francione et al., 2011)	Complex I subunits
nad7	NADH dehydrogenase subunit 7	Q23883	O75306	(Francione et al., 2011)	Complex I subunits
nad9	NADH dehydrogenase subunit 9	P22237	O75489	(Francione et al., 2011)	Complex I subunits
ndufaf5	NADH dehydrogenase [ubiquinone] complex 1 assembly factor 5	Q54JW0	Q5TEU4	(Francione et al., 2011)	Complex I subunits
ndufs4	NADH dehydrogenase ubiquinone Fe-S protein 4	Q8T1V6	O43181	(Francione et al., 2011)	Complex I subunits
ndufs7	NADH dehydrogenase ubiquinone Fe-S protein 7	Q54NI6	O75251	(Francione et al., 2011)	Complex I subunits
ndufs8	NADH dehydrogenase ubiquinone Fe-S protein 8	Q86K57	O00217	(Francione et al., 2011)	Complex I subunits
ndufv1	NADH dehydrogenase ubiquinone flavoprotein 1	Q54I90	P49821	(Francione et al., 2011)	Complex I subunits
ndufv2	NADH dehydrogenase ubiquinone flavoprotein 7	Q54F10	P19404	(Francione et al., 2011)	Complex I subunits
piaA	cytosolic regulator of adenylyl cyclase Pia	O77203	Q6R327	(Annesley et al., 2014; Rosel et al., 2012)	Required for receptor-mediated activation of adenylyl cyclase; component of the TORC2 (Tor complex 2) with Tor, Lst8, and Rip3 that plays a role in regulation of adenylate cyclase (ACA) and protein kinase B (PKB) activation during aggregation
pkbA	AKT/PKB protein kinase PkbA	P54644	P31751	(Francione et al., 2011)	A serine/threonine protein kinase involved in cell polarity and chemotaxis
raptor	Raptor family protein	Q55BR7	Q8N122	(Annesley et al., 2014; Rosel et al., 2012)	Putative Raptor protein ortholog, a component of the TORC1 complex in yeasts with Lst8 and Tor; does not co-immunoprecipitate with the TORC2 complex (Lee et al 2005); contains WD40 and HEAT repeats, and armadillo-like helical domains
rasD, gefE, NS gefL	Ras GTPase RasD, Ras guanine nucleotide exchange factor E and Ras guanine nucleotide exchange factor	P03967, Q8IS18, B0M0P8	P01111,P01112,P01116-1,P62070,O14827,Q13972-2	(Francione et al., 2011)	Implicated in signalling mediated by GDP/GTP union.
rblA	retinoblastoma-like protein	Q54FX2	P28749	(Francione et al., 2011)	The gene that encode Rb ortholog involved in the control of the cell cycle progression.
regA	cAMP phosphodiesterase RegA	Q23917	O76083	(Barth et al., 2007)	A phosphodiesterase specific for cAMP, involved in its degradation.
ripA	TOR complex 2 protein RipA	C7G030	Q9BPZ7	(Annesley et al., 2014; Rosel et al., 2012)	Component of the TORC2 (Tor complex 2) with Tor, Lst8, and PiaA that plays a role in regulation of adenylate cyclase (ACA) and protein kinase B (PKB) activation during aggregation
rps4	40S ribosomal protein S4	P51405	P22090	(Annesley & Fisher, 2009; Hosoya, Amagai, Chida, & Maeda, 2003)	A gene that encodes a S4 protein of the 40S ribosome subunit. Involved in cell diferentiation
snfA	AMP-activated protein kinase alpha subunit	Q54YF2	P54646	(Annesley & Fisher, 2009; Bozzaro & Eichinger, 2011)	It’s the central cellular energy sensor. This function is controlled by phosphorylation.
tor	TOR complex protein kinase Tor	Q86C65	P42345	(Annesley et al., 2014; Rosel et al., 2012)	Component of the TORC1 (Tor complex) and TORC2 protein complexes; ortholog of human MTOR, a protein kinase that plays a central role in response to nutrients, stress and the intracellular energy state
trap1	heat shock protein Hsp90 family protein	Q86L04	Q12931	(Annesley et al., 2014)	A mitochondrial chaperone of the Hsp90 family involved in cell cycle regulation by interaction with Rb, EXT1 and EXT2, and also in differentiation and mitochondrial apoptosis.
