# Supplementary material for: Dictyostelium discoideum as a non‐mammalian biomedical model
Source: Microb Biotechnol. 2020 Oct 30;14(1):111–25. doi: 10.1111/1751-7915.13692 (PMC7888446; doi:10.1111/1751-7915.13692)
Supplement: Supplementary file 6 — Table S6. GO Term analysis for biological processes associated to the proteins studied in Dictyostelium. [file MBT2-14-111-s006.xlsx]

## Sheet: Infection by bacterial pathogen
Category	Term	Count	%	PValue	Genes	List Total	Pop Hits	Pop Total	Fold Enrichment	Bonferroni	Benjamini	FDR
GOTERM_BP_ALL	GO:0006909~phagocytosis	9	33.3333	4.2e-09	P20339, Q92544, P42338, Q9ULV4, P27797, O43516, P63261, P60484, P63000	26	277	16792	20.9842	7.62e-06	7.62e-06	7.14e-06
GOTERM_BP_ALL	GO:0030036~actin cytoskeleton organization	10	37.037	5.45e-08	Q92558, Q8NHR9, Q9ULV4, P57737, P27797, O75083, O43516, P63261, P21333, P63000	26	553	16792	11.679	9.87e-05	4.93e-05	9.26e-05
GOTERM_BP_ALL	GO:0030029~actin filament-based process	10	37.037	2.87e-07	Q92558, Q8NHR9, Q9ULV4, P57737, P27797, O75083, O43516, P63261, P21333, P63000	26	672	16792	9.61081	0.000519	0.000173	0.000487
GOTERM_BP_ALL	GO:0006897~endocytosis	9	33.3333	3.45e-06	P20339, Q92544, P42338, Q9ULV4, P27797, O43516, P63261, P60484, P63000	26	665	16792	8.74078	0.00622859	0.0015608	0.00585998
GOTERM_BP_ALL	GO:0016192~vesicle-mediated transport	12	44.4444	3.67e-06	P20339, Q92544, P42338, Q9ULV4, P57737, P27797, O75083, O43516, P63261, P21333, P60484, P63000	26	1494	16792	5.18752	0.00662737	0.001329	0.00623639
GOTERM_BP_ALL	GO:0022607~cellular component assembly	15	55.5556	3.91e-06	O14967, Q9ULV4, P27797, O43516, P21333, P63000, Q92558, P20339, Q8NHR9, P10809, Q92544, P57737, O75083, P63261, P60484	26	2618	16792	3.70042	0.00705539	0.00117937	0.00664058
GOTERM_BP_ALL	GO:0010810~regulation of cell-substrate adhesion	6	22.2222	5.82e-06	P42338, Q9ULV4, P27797, P21333, P60484, P63000	26	179	16792	21.6485	0.0104845	0.00150457	0.00988501
GOTERM_BP_ALL	GO:0008154~actin polymerization or depolymerization	6	22.2222	7.58e-06	Q92558, Q8NHR9, P57737, O75083, O43516, P63000	26	189	16792	20.5031	0.0136419	0.0017155	0.0128822
GOTERM_BP_ALL	GO:0007015~actin filament organization	7	25.9259	7.75e-06	Q92558, Q8NHR9, P57737, O75083, O43516, P21333, P63000	26	335	16792	13.4953	0.0139449	0.00155912	0.0131703
GOTERM_BP_ALL	GO:0034329~cell junction assembly	6	22.2222	8.18e-06	Q9ULV4, O75083, P63261, P21333, P60484, P63000	26	192	16792	20.1827	0.0147198	0.00148182	0.0139075
GOTERM_BP_ALL	GO:0032535~regulation of cellular component size	7	25.9259	1.06e-05	P20339, Q92558, Q8NHR9, O75083, O43516, P60484, P63000	26	354	16792	12.771	0.0190547	0.00174743	0.0180425
GOTERM_BP_ALL	GO:0044085~cellular component biogenesis	15	55.5556	1.42e-05	O14967, Q9ULV4, P27797, O43516, P21333, P63000, Q92558, P20339, Q8NHR9, P10809, Q92544, P57737, O75083, P63261, P60484	26	2914	16792	3.32453	0.0254302	0.00214429	0.0241569
GOTERM_BP_ALL	GO:0043623~cellular protein complex assembly	8	29.6296	1.49e-05	Q92558, Q92544, P10809, Q8NHR9, P57737, P27797, O43516, P63000	26	575	16792	8.98569	0.026711	0.00208046	0.02539
GOTERM_BP_ALL	GO:0007010~cytoskeleton organization	10	37.037	2.31e-05	Q92558, Q8NHR9, Q9ULV4, P57737, P27797, O75083, O43516, P63261, P21333, P63000	26	1144	16792	5.64551	0.0409545	0.00298246	0.0392128
GOTERM_BP_ALL	GO:0065008~regulation of biological quality	16	59.2593	2.67e-05	P49281, Q8IZH2, P27797, O43516, P21333, P63000, Q92558, P20339, Q92544, Q8NHR9, P42338, P54646, P10809, O75083, P63261, P60484	26	3548	16792	2.9125	0.0472821	0.00322389	0.0454189
GOTERM_BP_ALL	GO:0034330~cell junction organization	6	22.2222	2.87e-05	Q9ULV4, O75083, P63261, P21333, P60484, P63000	26	249	16792	15.5626	0.0506887	0.00324588	0.048777
GOTERM_BP_ALL	GO:1900024~regulation of substrate adhesion-dependent cell spreading	4	14.8148	4.24e-05	Q9ULV4, P27797, P21333, P63000	26	46	16792	56.1605	0.0739859	0.00451131	0.0720675
GOTERM_BP_ALL	GO:0090066~regulation of anatomical structure size	7	25.9259	6.17e-05	P20339, Q92558, Q8NHR9, O75083, O43516, P60484, P63000	26	484	16792	9.34075	0.105841	0.00619581	0.104871
GOTERM_BP_ALL	GO:0032989~cellular component morphogenesis	10	37.037	7.2e-05	P49281, Q92558, Q9ULV4, P27797, O75083, O43516, P63261, P21333, P60484, P63000	26	1321	16792	4.88907	0.122378	0.00684693	0.122359
GOTERM_BP_ALL	GO:0031589~cell-substrate adhesion	6	22.2222	7.66e-05	P42338, Q9ULV4, P27797, P21333, P60484, P63000	26	306	16792	12.6637	0.129581	0.00691503	0.13008
GOTERM_BP_ALL	GO:0030041~actin filament polymerization	5	18.5185	7.98e-05	Q92558, Q8NHR9, P57737, O43516, P63000	26	157	16792	20.5683	0.134677	0.00686452	0.135579
GOTERM_BP_ALL	GO:0008064~regulation of actin polymerization or depolymerization	5	18.5185	0.000109	Q92558, Q8NHR9, O75083, O43516, P63000	26	170	16792	18.9955	0.178694	0.00890825	0.184467
GOTERM_BP_ALL	GO:0030832~regulation of actin filament length	5	18.5185	0.000111	Q92558, Q8NHR9, O75083, O43516, P63000	26	171	16792	18.8844	0.182393	0.00871713	0.188692
GOTERM_BP_ALL	GO:0032970~regulation of actin filament-based process	6	22.2222	0.000117	Q92558, Q8NHR9, O75083, O43516, P21333, P63000	26	335	16792	11.5674	0.191536	0.00881999	0.199219
GOTERM_BP_ALL	GO:0006928~movement of cell or subcellular component	11	40.7407	0.000137	P32019, Q92558, P42338, Q9ULV4, P27797, O75083, O43516, P63261, P21333, P60484, P63000	26	1795	16792	3.95783	0.219597	0.00986875	0.23228
GOTERM_BP_ALL	GO:0022604~regulation of cell morphogenesis	7	25.9259	0.000149	Q9ULV4, P27797, O75083, O43516, P21333, P60484, P63000	26	568	16792	7.95937	0.23682	0.0103408	0.253161
GOTERM_BP_ALL	GO:1902578~single-organism localization	15	55.5556	0.000174	P49281, Q9ULV4, P27797, O43516, P21333, P63000, P20339, Q92544, Q8NHR9, P42338, P54646, P10809, O75083, P63261, P60484	26	3614	16792	2.6806	0.27028	0.0116023	0.295095
GOTERM_BP_ALL	GO:0030100~regulation of endocytosis	5	18.5185	0.000211	P20339, P42338, P27797, P60484, P63000	26	202	16792	15.9863	0.317657	0.0135581	0.35785
GOTERM_BP_ALL	GO:0034446~substrate adhesion-dependent cell spreading	4	14.8148	0.00023	Q9ULV4, P27797, P21333, P63000	26	81	16792	31.8936	0.341288	0.0142924	0.390784
GOTERM_BP_ALL	GO:0030155~regulation of cell adhesion	7	25.9259	0.000292	P10809, P42338, Q9ULV4, P27797, P21333, P60484, P63000	26	643	16792	7.03098	0.411298	0.0175061	0.495707
GOTERM_BP_ALL	GO:0000902~cell morphogenesis	9	33.3333	0.0003	P49281, Q92558, Q9ULV4, P27797, O75083, O43516, P21333, P60484, P63000	26	1240	16792	4.68759	0.419262	0.0173781	0.508418
GOTERM_BP_ALL	GO:1902589~single-organism organelle organization	10	37.037	0.000333	Q92558, Q8NHR9, Q9ULV4, P57737, P27797, O75083, O43516, P63261, P21333, P63000	26	1612	16792	4.00649	0.452753	0.0186629	0.563831
GOTERM_BP_ALL	GO:0001952~regulation of cell-matrix adhesion	4	14.8148	0.000346	P42338, Q9ULV4, P60484, P63000	26	93	16792	27.7783	0.466098	0.0188368	0.586852
GOTERM_BP_ALL	GO:0044765~single-organism transport	14	51.8519	0.000434	P49281, Q9ULV4, P27797, O43516, P21333, P63000, P20339, P42338, P54646, P10809, Q92544, O75083, P63261, P60484	26	3415	16792	2.64769	0.544265	0.022848	0.734343
GOTERM_BP_ALL	GO:0071822~protein complex subunit organization	10	37.037	0.000442	Q92558, O14967, Q92544, P10809, Q8NHR9, P57737, P27797, O75083, O43516, P63000	26	1674	16792	3.8581	0.550783	0.0226048	0.747754
GOTERM_BP_ALL	GO:0051258~protein polymerization	5	18.5185	0.000446	Q92558, Q8NHR9, P57737, O43516, P63000	26	246	16792	13.127	0.554637	0.022218	0.755776
GOTERM_BP_ALL	GO:0034622~cellular macromolecular complex assembly	8	29.6296	0.000496	Q92558, Q92544, P10809, Q8NHR9, P57737, P27797, O43516, P63000	26	1004	16792	5.14618	0.593153	0.0240129	0.839936
GOTERM_BP_ALL	GO:0000904~cell morphogenesis involved in differentiation	7	25.9259	0.000679	P49281, Q9ULV4, P27797, O75083, P21333, P60484, P63000	26	753	16792	6.00388	0.707681	0.0318479	1.14692
GOTERM_BP_ALL	GO:0009653~anatomical structure morphogenesis	12	44.4444	0.000717	P49281, Q92558, P42338, Q8N3E9, Q9ULV4, P27797, O75083, O43516, P63261, P21333, P60484, P63000	26	2631	16792	2.94571	0.72742	0.0327795	1.21172
GOTERM_BP_ALL	GO:0002757~immune response-activating signal transduction	6	22.2222	0.000731	P10809, P42338, O43516, P63261, P60484, P63000	26	498	16792	7.78128	0.734032	0.0325673	1.23447
GOTERM_BP_ALL	GO:0035556~intracellular signal transduction	12	44.4444	0.000781	O14986, P32019, P20339, Q92558, P54646, P42338, Q8N3E9, P27797, P21333, P60484, Q8WTR2, P63000	26	2657	16792	2.91688	0.75733	0.0339483	1.31935
GOTERM_BP_ALL	GO:0098602~single organism cell adhesion	7	25.9259	0.000811	P10809, P42338, Q9ULV4, P27797, P63261, P21333, P63000	26	779	16792	5.8035	0.770167	0.0344038	1.36964
GOTERM_BP_ALL	GO:0048518~positive regulation of biological process	17	62.963	0.000815	P49281, Q9ULV4, P27797, O43516, P21333, P63000, Q92558, P20339, Q92544, P42338, P54646, P10809, P52943, O75083, P63261, Q8WTR2, P60484	26	5285	16792	2.07746	0.771711	0.0337688	1.37588
GOTERM_BP_ALL	GO:0006461~protein complex assembly	9	33.3333	0.000842	Q92558, O14967, Q92544, P10809, Q8NHR9, P57737, P27797, O43516, P63000	26	1445	16792	4.02257	0.782558	0.0340834	1.4209
GOTERM_BP_ALL	GO:0070271~protein complex biogenesis	9	33.3333	0.000846	Q92558, O14967, Q92544, P10809, Q8NHR9, P57737, P27797, O43516, P63000	26	1446	16792	4.01979	0.78408	0.0334896	1.42739
GOTERM_BP_ALL	GO:0038096~Fc-gamma receptor signaling pathway involved in phagocytosis	4	14.8148	0.00086	P42338, O43516, P63261, P63000	26	127	16792	20.3416	0.789798	0.0333379	1.45221
GOTERM_BP_ALL	GO:0002433~immune response-regulating cell surface receptor signaling pathway involved in phagocytosis	4	14.8148	0.00086	P42338, O43516, P63261, P63000	26	127	16792	20.3416	0.789798	0.0333379	1.45221
GOTERM_BP_ALL	GO:0032956~regulation of actin cytoskeleton organization	5	18.5185	0.000871	Q92558, Q8NHR9, O75083, O43516, P63000	26	294	16792	10.9838	0.793876	0.0330434	1.47031
GOTERM_BP_ALL	GO:0002431~Fc receptor mediated stimulatory signaling pathway	4	14.8148	0.000921	P42338, O43516, P63261, P63000	26	130	16792	19.8722	0.811547	0.0341714	1.5531
GOTERM_BP_ALL	GO:0038094~Fc-gamma receptor signaling pathway	4	14.8148	0.000941	P42338, O43516, P63261, P63000	26	131	16792	19.7205	0.818475	0.0342244	1.58768
GOTERM_BP_ALL	GO:0002764~immune response-regulating signaling pathway	6	22.2222	0.000975	P10809, P42338, O43516, P63261, P60484, P63000	26	531	16792	7.2977	0.829375	0.0347476	1.64482
GOTERM_BP_ALL	GO:0044087~regulation of cellular component biogenesis	7	25.9259	0.000976	P20339, Q92558, Q8NHR9, Q9ULV4, O43516, P60484, P63000	26	807	16792	5.60214	0.829475	0.0340892	1.64536
GOTERM_BP_ALL	GO:1900026~positive regulation of substrate adhesion-dependent cell spreading	3	11.1111	0.00102698	P27797, P21333, P63000	26	32	16792	60.5481	0.844614	0.0351713	1.73109
GOTERM_BP_ALL	GO:0050821~protein stabilization	4	14.8148	0.00104894	P10809, P27797, P21333, P60484	26	136	16792	18.9955	0.850683	0.0352447	1.7678
GOTERM_BP_ALL	GO:0006996~organelle organization	14	51.8519	0.00112642	Q9ULV4, P27797, O43516, P21333, P63000, Q92558, P20339, Q8NHR9, P54646, P10809, P57737, O75083, P63261, P60484	26	3753	16792	2.40923	0.870261	0.0371129	1.89721
GOTERM_BP_ALL	GO:0051128~regulation of cellular component organization	11	40.7407	0.00112891	P20339, Q92558, P42338, Q8NHR9, Q9ULV4, P27797, O75083, O43516, P21333, P60484, P63000	26	2323	16792	3.05825	0.870845	0.0365295	1.90136
GOTERM_BP_ALL	GO:0002253~activation of immune response	6	22.2222	0.00114162	P10809, P42338, O43516, P63261, P60484, P63000	26	550	16792	7.04559	0.873789	0.0362859	1.92257
GOTERM_BP_ALL	GO:0048856~anatomical structure development	17	62.963	0.0012488	P49281, P32019, Q8N3E9, Q9ULV4, P27797, O43516, P21333, P63000, Q92558, P42338, P10809, P52943, O75083, P63261, P60484, Q9HAV0, Q8IVU3	26	5473	16792	2.0061	0.89609	0.0389447	2.10126
GOTERM_BP_ALL	GO:0044767~single-organism developmental process	17	62.963	0.00125434	P49281, P32019, Q8N3E9, Q9ULV4, P27797, O43516, P21333, P63000, Q92558, P42338, P10809, P52943, O75083, P63261, P60484, Q9HAV0, Q8IVU3	26	5475	16792	2.00537	0.89713	0.038453	2.11049
GOTERM_BP_ALL	GO:0016043~cellular component organization	18	66.6667	0.00130078	P49281, O14967, Q9ULV4, P27797, O43516, P21333, P63000, Q92558, P20339, Q92544, Q8NHR9, P42338, P54646, P10809, P57737, O75083, P63261, P60484	26	6109	16792	1.90297	0.905442	0.0391868	2.18782
GOTERM_BP_ALL	GO:0030865~cortical cytoskeleton organization	3	11.1111	0.0013727	P27797, O75083, O43516	26	37	16792	52.3659	0.91701	0.0406353	2.30746
GOTERM_BP_ALL	GO:0030833~regulation of actin filament polymerization	4	14.8148	0.00144502	Q92558, Q8NHR9, O43516, P63000	26	152	16792	16.996	0.927216	0.0420457	2.42763
GOTERM_BP_ALL	GO:0010769~regulation of cell morphogenesis involved in differentiation	5	18.5185	0.00147606	Q9ULV4, P27797, P21333, P60484, P63000	26	339	16792	9.52575	0.931203	0.0422524	2.47917
GOTERM_BP_ALL	GO:0007596~blood coagulation	5	18.5185	0.00152465	P20339, P42338, P63261, P21333, P63000	26	342	16792	9.4422	0.93701	0.0429364	2.5598
GOTERM_BP_ALL	GO:0030168~platelet activation	4	14.8148	0.00170401	P42338, P63261, P21333, P63000	26	161	16792	16.0459	0.954512	0.0471388	2.85684
GOTERM_BP_ALL	GO:0032502~developmental process	17	62.963	0.00176291	P49281, P32019, Q8N3E9, Q9ULV4, P27797, O43516, P21333, P63000, Q92558, P42338, P10809, P52943, O75083, P63261, P60484, Q9HAV0, Q8IVU3	26	5632	16792	1.94946	0.959124	0.0479978	2.9542
GOTERM_BP_ALL	GO:0043933~macromolecular complex subunit organization	11	40.7407	0.00177454	Q92558, O14967, Q92544, P10809, P54646, Q8NHR9, P57737, P27797, O75083, O43516, P63000	26	2461	16792	2.88676	0.959978	0.0475927	2.97341
GOTERM_BP_ALL	GO:0002376~immune system process	11	40.7407	0.00179706	P49281, P10809, P42338, P52943, P27797, O75083, O43516, P63261, P60484, Q8IVU3, P63000	26	2465	16792	2.88207	0.961581	0.0474806	3.0106
GOTERM_BP_ALL	GO:0071840~cellular component organization or biogenesis	18	66.6667	0.00179801	P49281, O14967, Q9ULV4, P27797, O43516, P21333, P63000, Q92558, P20339, Q92544, Q8NHR9, P42338, P54646, P10809, P57737, O75083, P63261, P60484	26	6265	16792	1.85558	0.961647	0.0468231	3.01217
GOTERM_BP_ALL	GO:0007599~hemostasis	5	18.5185	0.0018029	P20339, P42338, P63261, P21333, P63000	26	358	16792	9.0202	0.961986	0.0462832	3.02025
GOTERM_BP_ALL	GO:0050817~coagulation	5	18.5185	0.0018029	P20339, P42338, P63261, P21333, P63000	26	358	16792	9.0202	0.961986	0.0462832	3.02025
GOTERM_BP_ALL	GO:0002429~immune response-activating cell surface receptor signaling pathway	5	18.5185	0.00197408	P42338, O43516, P63261, P60484, P63000	26	367	16792	8.79899	0.97214	0.0498647	3.30249
GOTERM_BP_ALL	GO:0009611~response to wounding	6	22.2222	0.00237097	P20339, P42338, P63261, P21333, P60484, P63000	26	649	16792	5.97084	0.986449	0.0587831	3.95396
GOTERM_BP_ALL	GO:0007165~signal transduction	17	62.963	0.00237493	P32019, Q8N3E9, Q9ULV4, P27797, O43516, P21333, P63000, O14986, Q92558, P20339, P42338, P54646, P10809, P63261, Q8WTR2, P60484, Q9HAV0	26	5775	16792	1.90119	0.986546	0.058085	3.96044
GOTERM_BP_ALL	GO:0002684~positive regulation of immune system process	7	25.9259	0.00238133	P10809, P42338, P27797, O43516, P63261, P60484, P63000	26	960	16792	4.70929	0.986702	0.0574627	3.97091
GOTERM_BP_ALL	GO:0007155~cell adhesion	9	33.3333	0.00241585	Q92544, P10809, P42338, Q9ULV4, P27797, P63261, P21333, P60484, P63000	26	1699	16792	3.4212	0.98751	0.0575075	4.02736
GOTERM_BP_ALL	GO:0032271~regulation of protein polymerization	4	14.8148	0.00241666	Q92558, Q8NHR9, O43516, P63000	26	182	16792	14.1944	0.987528	0.0567813	4.02868
GOTERM_BP_ALL	GO:0022610~biological adhesion	9	33.3333	0.00247075	Q92544, P10809, P42338, Q9ULV4, P27797, P63261, P21333, P60484, P63000	26	1705	16792	3.40916	0.988695	0.057275	4.11707
GOTERM_BP_ALL	GO:0090109~regulation of cell-substrate junction assembly	3	11.1111	0.00249513	Q9ULV4, P60484, P63000	26	50	16792	38.7508	0.989185	0.0570952	4.1569
GOTERM_BP_ALL	GO:0051893~regulation of focal adhesion assembly	3	11.1111	0.00249513	Q9ULV4, P60484, P63000	26	50	16792	38.7508	0.989185	0.0570952	4.1569
GOTERM_BP_ALL	GO:0065003~macromolecular complex assembly	9	33.3333	0.00251725	Q92558, O14967, Q92544, P10809, Q8NHR9, P57737, P27797, O43516, P63000	26	1710	16792	3.39919	0.989611	0.0568702	4.19301
GOTERM_BP_ALL	GO:0006644~phospholipid metabolic process	5	18.5185	0.00253172	O14986, P32019, P42338, P60484, P63000	26	393	16792	8.21687	0.989881	0.0564849	4.21663
GOTERM_BP_ALL	GO:1902531~regulation of intracellular signal transduction	9	33.3333	0.00255495	O14986, P32019, P54646, P42338, P27797, P21333, P60484, Q8WTR2, P63000	26	1714	16792	3.39126	0.990299	0.0562969	4.25454
GOTERM_BP_ALL	GO:0070527~platelet aggregation	3	11.1111	0.00259461	P42338, P63261, P21333	26	51	16792	37.991	0.990973	0.0564612	4.31922
GOTERM_BP_ALL	GO:0048870~cell motility	8	29.6296	0.00259478	P32019, P42338, Q9ULV4, P27797, O75083, P21333, P60484, P63000	26	1330	16792	3.88479	0.990976	0.0557957	4.31948
GOTERM_BP_ALL	GO:0051674~localization of cell	8	29.6296	0.00259478	P32019, P42338, Q9ULV4, P27797, O75083, P21333, P60484, P63000	26	1330	16792	3.88479	0.990976	0.0557957	4.31948
GOTERM_BP_ALL	GO:0051495~positive regulation of cytoskeleton organization	4	14.8148	0.0026097	Q92558, O75083, O43516, P63000	26	187	16792	13.8149	0.991217	0.0554511	4.34382
GOTERM_BP_ALL	GO:0002768~immune response-regulating cell surface receptor signaling pathway	5	18.5185	0.00267438	P42338, O43516, P63261, P60484, P63000	26	399	16792	8.09331	0.992191	0.0561306	4.44918
GOTERM_BP_ALL	GO:1903391~regulation of adherens junction organization	3	11.1111	0.00269594	Q9ULV4, P60484, P63000	26	52	16792	37.2604	0.992491	0.0559241	4.48428
GOTERM_BP_ALL	GO:0006810~transport	15	55.5556	0.00273776	P49281, Q9ULV4, P27797, O43516, P21333, P63000, P20339, Q92544, P42338, P54646, P10809, P57737, O75083, P63261, P60484	26	4663	16792	2.07757	0.99304	0.0561264	4.55233
GOTERM_BP_ALL	GO:0051179~localization	17	62.963	0.00288884	P49281, P32019, Q9ULV4, P27797, O43516, P21333, P63000, P20339, Q92544, Q8NHR9, P42338, P54646, P10809, P57737, O75083, P63261, P60484	26	5872	16792	1.86979	0.994711	0.0584751	4.79777
GOTERM_BP_ALL	GO:0050778~positive regulation of immune response	6	22.2222	0.00297874	P10809, P42338, O43516, P63261, P60484, P63000	26	684	16792	5.66532	0.995508	0.0595779	4.94354
GOTERM_BP_ALL	GO:0046488~phosphatidylinositol metabolic process	4	14.8148	0.00311132	O14986, P32019, P42338, P60484	26	199	16792	12.9818	0.99647	0.0614732	5.15814
GOTERM_BP_ALL	GO:0048041~focal adhesion assembly	3	11.1111	0.00323015	Q9ULV4, P60484, P63000	26	57	16792	33.9919	0.997156	0.0630627	5.35009
GOTERM_BP_ALL	GO:0007045~cell-substrate adherens junction assembly	3	11.1111	0.00323015	Q9ULV4, P60484, P63000	26	57	16792	33.9919	0.997156	0.0630627	5.35009
GOTERM_BP_ALL	GO:0048522~positive regulation of cellular process	15	55.5556	0.00326477	P49281, Q9ULV4, P27797, O43516, P21333, P63000, Q92558, P20339, P42338, P54646, P10809, P52943, O75083, Q8WTR2, P60484	26	4744	16792	2.04209	0.997329	0.06304	5.40593
GOTERM_BP_ALL	GO:0051493~regulation of cytoskeleton organization	5	18.5185	0.0032728	Q92558, Q8NHR9, O75083, O43516, P63000	26	422	16792	7.65221	0.997368	0.0625254	5.41889
GOTERM_BP_ALL	GO:0051049~regulation of transport	9	33.3333	0.00343257	P20339, Q92544, P10809, P42338, P27797, O75083, P21333, P60484, P63000	26	1796	16792	3.23642	0.998032	0.0648	5.67623
GOTERM_BP_ALL	GO:0051234~establishment of localization	15	55.5556	0.00360089	P49281, Q9ULV4, P27797, O43516, P21333, P63000, P20339, Q92544, P42338, P54646, P10809, P57737, O75083, P63261, P60484	26	4790	16792	2.02248	0.998551	0.0671755	5.94661
GOTERM_BP_ALL	GO:0022603~regulation of anatomical structure morphogenesis	7	25.9259	0.00374894	Q9ULV4, P27797, O75083, O43516, P21333, P60484, P63000	26	1051	16792	4.30154	0.998893	0.0691346	6.18384
GOTERM_BP_ALL	GO:0045216~cell-cell junction organization	4	14.8148	0.00402023	Q9ULV4, O75083, P60484, P63000	26	218	16792	11.8504	0.999324	0.0732161	6.61706
GOTERM_BP_ALL	GO:0060627~regulation of vesicle-mediated transport	5	18.5185	0.00408569	P20339, P42338, P27797, P60484, P63000	26	449	16792	7.19205	0.9994	0.0736273	6.7213
GOTERM_BP_ALL	GO:0002252~immune effector process	6	22.2222	0.00422576	P10809, P42338, O75083, O43516, P63261, P63000	26	742	16792	5.22248	0.999535	0.0753121	6.94402
GOTERM_BP_ALL	GO:0034333~adherens junction assembly	3	11.1111	0.00443432	Q9ULV4, P60484, P63000	26	67	16792	28.9185	0.999682	0.0781217	7.27471
GOTERM_BP_ALL	GO:0031647~regulation of protein stability	4	14.8148	0.00455722	P10809, P27797, P21333, P60484	26	228	16792	11.3306	0.999746	0.079433	7.46904
GOTERM_BP_ALL	GO:0043647~inositol phosphate metabolic process	3	11.1111	0.00456454	P32019, Q8N3E9, P60484	26	68	16792	28.4932	0.999749	0.0788	7.48061
GOTERM_BP_ALL	GO:0006457~protein folding	4	14.8148	0.00461319	O14967, P10809, P27797, Q9HAV0	26	229	16792	11.2812	0.99977	0.0788585	7.55743
GOTERM_BP_ALL	GO:0019637~organophosphate metabolic process	7	25.9259	0.00486485	O14986, P32019, P54646, P42338, Q8N3E9, P60484, P63000	26	1108	16792	4.08026	0.999855	0.0822153	7.95383
GOTERM_BP_ALL	GO:0033036~macromolecule localization	11	40.7407	0.00494458	P49281, P20339, Q92544, P10809, P54646, Q8NHR9, Q9ULV4, P57737, P27797, P21333, P63000	26	2817	16792	2.52194	0.999874	0.0827393	8.07908
GOTERM_BP_ALL	GO:0097581~lamellipodium organization	3	11.1111	0.00510299	Q92558, Q9ULV4, P63000	26	72	16792	26.9103	0.999906	0.0845033	8.32747
GOTERM_BP_ALL	GO:1901888~regulation of cell junction assembly	3	11.1111	0.00510299	Q9ULV4, P60484, P63000	26	72	16792	26.9103	0.999906	0.0845033	8.32747
GOTERM_BP_ALL	GO:0038093~Fc receptor signaling pathway	4	14.8148	0.0054412	P42338, O43516, P63261, P63000	26	243	16792	10.6312	0.999949	0.0890504	8.85565
GOTERM_BP_ALL	GO:0044700~single organism signaling	17	62.963	0.00547708	P32019, Q8N3E9, Q9ULV4, P27797, O43516, P21333, P63000, O14986, Q92558, P20339, P42338, P54646, P10809, P63261, Q8WTR2, P60484, Q9HAV0	26	6207	16792	1.76887	0.999952	0.0888128	8.91151
GOTERM_BP_ALL	GO:0034109~homotypic cell-cell adhesion	3	11.1111	0.00566931	P42338, P63261, P21333	26	76	16792	25.4939	0.999966	0.0909807	9.21027
GOTERM_BP_ALL	GO:0040011~locomotion	8	29.6296	0.0056898	P32019, P42338, Q9ULV4, P27797, O75083, P21333, P60484, P63000	26	1530	16792	3.37697	0.999968	0.0904965	9.24206
GOTERM_BP_ALL	GO:0048858~cell projection morphogenesis	6	22.2222	0.00572148	P49281, Q92558, Q9ULV4, P21333, P60484, P63000	26	797	16792	4.86208	0.999969	0.0901896	9.2912
GOTERM_BP_ALL	GO:0033043~regulation of organelle organization	7	25.9259	0.00588325	P20339, Q92558, Q8NHR9, P27797, O75083, O43516, P63000	26	1152	16792	3.92441	0.999977	0.09183	9.54169
GOTERM_BP_ALL	GO:0023052~signaling	17	62.963	0.00603024	P32019, Q8N3E9, Q9ULV4, P27797, O43516, P21333, P63000, O14986, Q92558, P20339, P42338, P54646, P10809, P63261, Q8WTR2, P60484, Q9HAV0	26	6260	16792	1.7539	0.999983	0.0932205	9.76872
GOTERM_BP_ALL	GO:0050878~regulation of body fluid levels	5	18.5185	0.00610451	P20339, P42338, P63261, P21333, P63000	26	503	16792	6.41994	0.999985	0.0935218	9.88324
GOTERM_BP_ALL	GO:0007154~cell communication	17	62.963	0.00619522	P32019, Q8N3E9, Q9ULV4, P27797, O43516, P21333, P63000, O14986, Q92558, P20339, P42338, P54646, P10809, P63261, Q8WTR2, P60484, Q9HAV0	26	6275	16792	1.7497	0.999987	0.0940559	10.0229
GOTERM_BP_ALL	GO:0051716~cellular response to stimulus	18	66.6667	0.00625747	P49281, P32019, Q8N3E9, Q9ULV4, P27797, O43516, P21333, P63000, O14986, Q92558, P20339, P42338, P54646, P10809, P63261, Q8WTR2, P60484, Q9HAV0	26	6927	16792	1.67825	0.999989	0.0941719	10.1187
GOTERM_BP_ALL	GO:0043085~positive regulation of catalytic activity	8	29.6296	0.00630677	P49281, P32019, P10809, P42338, Q9ULV4, P60484, Q8WTR2, P63000	26	1559	16792	3.31416	0.999989	0.0941015	10.1944
GOTERM_BP_ALL	GO:0032990~cell part morphogenesis	6	22.2222	0.00634896	P49281, Q92558, Q9ULV4, P21333, P60484, P63000	26	817	16792	4.74306	0.99999	0.093932	10.2592
GOTERM_BP_ALL	GO:0008104~protein localization	10	37.037	0.00656104	P49281, P20339, Q92544, P10809, Q8NHR9, Q9ULV4, P57737, P27797, P21333, P63000	26	2448	16792	2.63826	0.999993	0.0961419	10.5842
GOTERM_BP_ALL	GO:0051130~positive regulation of cellular component organization	7	25.9259	0.00669041	Q92558, Q9ULV4, P27797, O75083, O43516, P21333, P63000	26	1183	16792	3.82157	0.999995	0.0971658	10.7818
GOTERM_BP_ALL	GO:0030258~lipid modification	4	14.8148	0.0067004	O14986, P32019, P42338, P60484	26	262	16792	9.86025	0.999995	0.0965337	10.7971
GOTERM_BP_ALL	GO:0016477~cell migration	7	25.9259	0.00671774	P42338, Q9ULV4, P27797, O75083, P21333, P60484, P63000	26	1184	16792	3.81835	0.999995	0.0960118	10.8235
GOTERM_BP_ALL	GO:0032879~regulation of localization	10	37.037	0.00702024	P20339, Q92544, P10809, P42338, Q9ULV4, P27797, O75083, P21333, P60484, P63000	26	2473	16792	2.61159	0.999997	0.0993473	11.284
GOTERM_BP_ALL	GO:0048584~positive regulation of response to stimulus	9	33.3333	0.00729479	P10809, P42338, P27797, O43516, P63261, P21333, P60484, Q8WTR2, P63000	26	2030	16792	2.86336	0.999998	0.102245	11.6999
GOTERM_BP_ALL	GO:0007044~cell-substrate junction assembly	3	11.1111	0.00736771	Q9ULV4, P60484, P63000	26	87	16792	22.2706	0.999998	0.102428	11.8101
GOTERM_BP_ALL	GO:0060284~regulation of cell development	6	22.2222	0.00752588	Q9ULV4, P27797, O75083, P21333, P60484, P63000	26	851	16792	4.55356	0.999999	0.103725	12.0486
GOTERM_BP_ALL	GO:0051246~regulation of protein metabolic process	10	37.037	0.0077869	P49281, P32019, P10809, P42338, Q9ULV4, P27797, P21333, P60484, Q8WTR2, P63000	26	2512	16792	2.57104	0.999999	0.106332	12.4409
GOTERM_BP_ALL	GO:0048010~vascular endothelial growth factor receptor signaling pathway	3	11.1111	0.00786619	P42338, P63261, P63000	26	90	16792	21.5282	0.999999	0.10656	12.5597
GOTERM_BP_ALL	GO:0006650~glycerophospholipid metabolic process	4	14.8148	0.00788543	O14986, P32019, P42338, P60484	26	278	16792	9.29275	0.999999	0.106019	12.5886
GOTERM_BP_ALL	GO:0042060~wound healing	5	18.5185	0.00792062	P20339, P42338, P63261, P21333, P63000	26	542	16792	5.95799	0.999999	0.105687	12.6412
GOTERM_BP_ALL	GO:0006066~alcohol metabolic process	4	14.8148	0.00819988	P32019, P54646, Q8N3E9, P60484	26	282	16792	9.16094	1	0.108424	13.0582
GOTERM_BP_ALL	GO:0051641~cellular localization	10	37.037	0.00839853	P20339, Q92544, P54646, Q8NHR9, P57737, P27797, O43516, P21333, P60484, P63000	26	2541	16792	2.5417	1	0.110112	13.3537
GOTERM_BP_ALL	GO:0001666~response to hypoxia	4	14.8148	0.00852169	P49281, Q92544, P10809, P60484	26	286	16792	9.03281	1	0.110842	13.5364
GOTERM_BP_ALL	GO:0030838~positive regulation of actin filament polymerization	3	11.1111	0.00908689	Q92558, O43516, P63000	26	97	16792	19.9746	1	0.116944	14.3703
GOTERM_BP_ALL	GO:0048813~dendrite morphogenesis	3	11.1111	0.00908689	P49281, P60484, P63000	26	97	16792	19.9746	1	0.116944	14.3703
GOTERM_BP_ALL	GO:0036293~response to decreased oxygen levels	4	14.8148	0.00927286	P49281, Q92544, P10809, P60484	26	295	16792	8.75724	1	0.118364	14.643
GOTERM_BP_ALL	GO:0050789~regulation of biological process	23	85.1852	0.00975345	P49281, P32019, Q8IZH2, Q8N3E9, Q9ULV4, P27797, O43516, P21333, P63000, O14986, P20339, Q92558, Q92544, Q8NHR9, P42338, P54646, P10809, P52943, O75083, P63261, Q8WTR2, P60484, Q9HAV0	26	10922	16792	1.36005	1	0.12327	15.3439
GOTERM_BP_ALL	GO:0050776~regulation of immune response	6	22.2222	0.0100111	P10809, P42338, O43516, P63261, P60484, P63000	26	912	16792	4.24899	1	0.125459	15.7176
GOTERM_BP_ALL	GO:1902533~positive regulation of intracellular signal transduction	6	22.2222	0.0101465	P42338, P27797, P21333, P60484, Q8WTR2, P63000	26	915	16792	4.23506	1	0.126184	15.9132
GOTERM_BP_ALL	GO:0048583~regulation of response to stimulus	12	44.4444	0.0102711	O14986, P32019, P10809, P54646, P42338, P27797, O43516, P63261, P21333, P60484, Q8WTR2, P63000	26	3636	16792	2.13151	1	0.126775	16.093
GOTERM_BP_ALL	GO:0044707~single-multicellular organism process	16	59.2593	0.0103884	P49281, P32019, Q8N3E9, Q9ULV4, P27797, P21333, P63000, P20339, P42338, P10809, P52943, O75083, P63261, P60484, Q9HAV0, Q8IVU3	26	5943	16792	1.73877	1	0.127272	16.2618
GOTERM_BP_ALL	GO:0030030~cell projection organization	7	25.9259	0.0105246	P49281, P20339, Q92558, Q9ULV4, P21333, P60484, P63000	26	1301	16792	3.47496	1	0.127977	16.4573
GOTERM_BP_ALL	GO:0010811~positive regulation of cell-substrate adhesion	3	11.1111	0.0107726	P27797, P21333, P63000	26	106	16792	18.2787	1	0.129938	16.8126
GOTERM_BP_ALL	GO:0070482~response to oxygen levels	4	14.8148	0.0109836	P49281, Q92544, P10809, P60484	26	314	16792	8.22734	1	0.131452	17.1136
GOTERM_BP_ALL	GO:0019751~polyol metabolic process	3	11.1111	0.0111647	P32019, Q8N3E9, P60484	26	108	16792	17.9402	1	0.13261	17.3711
GOTERM_BP_ALL	GO:0006950~response to stress	12	44.4444	0.01119	P49281, P20339, Q92544, P10809, P54646, P42338, P27797, P63261, P21333, P60484, Q8WTR2, P63000	26	3677	16792	2.10774	1	0.132033	17.4071
GOTERM_BP_ALL	GO:0006629~lipid metabolic process	7	25.9259	0.0116702	O14986, P32019, P54646, P42338, Q8N3E9, P60484, P63000	26	1330	16792	3.39919	1	0.136443	18.0861
GOTERM_BP_ALL	GO:0032273~positive regulation of protein polymerization	3	11.1111	0.0123783	Q92558, O43516, P63000	26	114	16792	16.996	1	0.143229	19.0778
GOTERM_BP_ALL	GO:0006898~receptor-mediated endocytosis	4	14.8148	0.0130752	P20339, P42338, P27797, P63000	26	335	16792	7.7116	1	0.149759	20.0428
GOTERM_BP_ALL	GO:0034332~adherens junction organization	3	11.1111	0.0134319	Q9ULV4, P60484, P63000	26	119	16792	16.2818	1	0.152585	20.5325
GOTERM_BP_ALL	GO:0002682~regulation of immune system process	7	25.9259	0.0137604	P10809, P42338, P27797, O43516, P63261, P60484, P63000	26	1378	16792	3.28079	1	0.155071	20.981
GOTERM_BP_ALL	GO:0042981~regulation of apoptotic process	7	25.9259	0.0148028	P49281, P10809, P54646, P27797, P21333, P60484, P63000	26	1400	16792	3.22923	1	0.164859	22.3884
GOTERM_BP_ALL	GO:0070925~organelle assembly	5	18.5185	0.0149582	P20339, O75083, P63261, P21333, P60484	26	653	16792	4.94522	1	0.165443	22.5963
GOTERM_BP_ALL	GO:0006661~phosphatidylinositol biosynthetic process	3	11.1111	0.0151962	O14986, P42338, P60484	26	127	16792	15.2562	1	0.166853	22.9135
GOTERM_BP_ALL	GO:0044093~positive regulation of molecular function	8	29.6296	0.0152389	P49281, P32019, P10809, P42338, Q9ULV4, P60484, Q8WTR2, P63000	26	1840	16792	2.80803	1	0.166287	22.9703
GOTERM_BP_ALL	GO:0043067~regulation of programmed cell death	7	25.9259	0.0154445	P49281, P10809, P54646, P27797, P21333, P60484, P63000	26	1413	16792	3.19952	1	0.16735	23.2432
GOTERM_BP_ALL	GO:0044255~cellular lipid metabolic process	6	22.2222	0.0171803	O14986, P32019, P54646, P42338, P60484, P63000	26	1043	16792	3.71532	1	0.183386	25.5108
GOTERM_BP_ALL	GO:0030334~regulation of cell migration	5	18.5185	0.0175484	Q9ULV4, P27797, P21333, P60484, P63000	26	685	16792	4.71421	1	0.185875	25.9836
GOTERM_BP_ALL	GO:0050900~leukocyte migration	4	14.8148	0.0177801	P42338, P27797, O75083, P63000	26	376	16792	6.8707	1	0.187024	26.2797
GOTERM_BP_ALL	GO:0046486~glycerolipid metabolic process	4	14.8148	0.0181571	O14986, P32019, P42338, P60484	26	379	16792	6.81632	1	0.189534	26.759
GOTERM_BP_ALL	GO:0043254~regulation of protein complex assembly	4	14.8148	0.0184109	Q92558, Q8NHR9, O43516, P63000	26	381	16792	6.78054	1	0.190849	27.0801
GOTERM_BP_ALL	GO:0014066~regulation of phosphatidylinositol 3-kinase signaling	3	11.1111	0.0187575	O14986, P42338, P60484	26	142	16792	13.6446	1	0.193012	27.5165
GOTERM_BP_ALL	GO:0045785~positive regulation of cell adhesion	4	14.8148	0.0189245	P10809, P27797, P21333, P63000	26	385	16792	6.71009	1	0.193483	27.7259
GOTERM_BP_ALL	GO:0044763~single-organism cellular process	24	88.8889	0.0195074	P49281, P32019, O14967, Q8N3E9, Q9ULV4, P27797, O43516, P21333, P63000, O14986, P20339, Q92558, Q92544, Q8NHR9, P42338, P54646, P10809, P57737, O75083, P63261, Q8WTR2, P60484, Q9HAV0, Q8IVU3	26	12256	16792	1.26471	1	0.197762	28.4522
GOTERM_BP_ALL	GO:0050896~response to stimulus	19	70.3704	0.0195931	P49281, P32019, Q8N3E9, Q9ULV4, P27797, O43516, P21333, P63000, O14986, Q92558, P20339, Q92544, P42338, P54646, P10809, P63261, Q8WTR2, P60484, Q9HAV0	26	8329	16792	1.4733	1	0.197457	28.5585
GOTERM_BP_ALL	GO:0031032~actomyosin structure organization	3	11.1111	0.0200158	O75083, P63261, P63000	26	147	16792	13.1805	1	0.2002	29.0801
GOTERM_BP_ALL	GO:0010941~regulation of cell death	7	25.9259	0.0208086	P49281, P10809, P54646, P27797, P21333, P60484, P63000	26	1509	16792	2.99597	1	0.206203	30.0488
GOTERM_BP_ALL	GO:0032501~multicellular organismal process	17	62.963	0.0211338	P49281, P32019, Q8N3E9, Q9ULV4, P27797, P21333, P63000, P20339, P42338, P54646, P10809, P52943, O75083, P63261, P60484, Q9HAV0, Q8IVU3	26	7027	16792	1.56246	1	0.207974	30.4426
GOTERM_BP_ALL	GO:0016337~single organismal cell-cell adhesion	5	18.5185	0.021165	P10809, P42338, P63261, P21333, P63000	26	725	16792	4.45411	1	0.207143	30.4804
GOTERM_BP_ALL	GO:0048468~cell development	8	29.6296	0.0214793	P49281, Q9ULV4, P27797, O75083, P63261, P21333, P60484, P63000	26	1968	16792	2.62539	1	0.208791	30.8587
GOTERM_BP_ALL	GO:0072673~lamellipodium morphogenesis	2	7.40741	0.0221099	Q92558, Q9ULV4	26	15	16792	86.1128	1	0.213152	31.6121
GOTERM_BP_ALL	GO:2000145~regulation of cell motility	5	18.5185	0.0222353	Q9ULV4, P27797, P21333, P60484, P63000	26	736	16792	4.38754	1	0.213118	31.7609
GOTERM_BP_ALL	GO:1901615~organic hydroxy compound metabolic process	4	14.8148	0.0223163	P32019, P54646, Q8N3E9, P60484	26	410	16792	6.30094	1	0.212706	31.857
GOTERM_BP_ALL	GO:0042493~response to drug	4	14.8148	0.0224585	P10809, P54646, P27797, P60484	26	411	16792	6.28561	1	0.212818	32.0253
GOTERM_BP_ALL	GO:0051127~positive regulation of actin nucleation	2	7.40741	0.0235671	Q92558, O43516	26	16	16792	80.7308	1	0.221041	33.3235
GOTERM_BP_ALL	GO:0051895~negative regulation of focal adhesion assembly	2	7.40741	0.0235671	Q9ULV4, P60484	26	16	16792	80.7308	1	0.221041	33.3235
GOTERM_BP_ALL	GO:0030031~cell projection assembly	4	14.8148	0.0236143	P20339, Q9ULV4, P21333, P63000	26	419	16792	6.1656	1	0.220315	33.3783
GOTERM_BP_ALL	GO:0045184~establishment of protein localization	8	29.6296	0.0245359	P49281, P20339, Q92544, P10809, Q9ULV4, P57737, P27797, P21333	26	2021	16792	2.55654	1	0.226803	34.439
GOTERM_BP_ALL	GO:0060491~regulation of cell projection assembly	3	11.1111	0.0245507	P20339, Q9ULV4, P63000	26	164	16792	11.8143	1	0.225792	34.4559
GOTERM_BP_ALL	GO:0010770~positive regulation of cell morphogenesis involved in differentiation	3	11.1111	0.0245507	P27797, P21333, P63000	26	164	16792	11.8143	1	0.225792	34.4559
GOTERM_BP_ALL	GO:0065007~biological regulation	23	85.1852	0.0248605	P49281, P32019, Q8IZH2, Q8N3E9, Q9ULV4, P27797, O43516, P21333, P63000, O14986, P20339, Q92558, Q92544, Q8NHR9, P42338, P54646, P10809, P52943, O75083, P63261, Q8WTR2, P60484, Q9HAV0	26	11548	16792	1.28632	1	0.227189	34.8087
GOTERM_BP_ALL	GO:0010646~regulation of cell communication	10	37.037	0.0250176	O14986, P32019, P20339, P54646, P42338, P27797, P21333, P60484, Q8WTR2, P63000	26	3020	16792	2.13856	1	0.227338	34.987
GOTERM_BP_ALL	GO:0044699~single-organism process	25	92.5926	0.0250199	P49281, P32019, O14967, Q9ULV4, O43516, P27797, O14986, Q92544, Q8NHR9, O75083, Q9HAV0, Q8IVU3, Q8N3E9, P21333, P63000, Q92558, P20339, P10809, P54646, P42338, P52943, P57737, P63261, P60484, Q8WTR2	26	13377	16792	1.20701	1	0.226242	34.9896
GOTERM_BP_ALL	GO:1903392~negative regulation of adherens junction organization	2	7.40741	0.0250222	Q9ULV4, P60484	26	17	16792	75.9819	1	0.225158	34.9922
GOTERM_BP_ALL	GO:0048646~anatomical structure formation involved in morphogenesis	6	22.2222	0.0252295	P42338, Q8N3E9, O75083, P63261, P21333, P60484	26	1151	16792	3.3667	1	0.225715	35.2267
GOTERM_BP_ALL	GO:0040012~regulation of locomotion	5	18.5185	0.0255383	Q9ULV4, P27797, P21333, P60484, P63000	26	768	16792	4.20473	1	0.227067	35.5745
GOTERM_BP_ALL	GO:0046474~glycerophospholipid biosynthetic process	3	11.1111	0.0273973	O14986, P42338, P60484	26	174	16792	11.1353	1	0.240477	37.6318
GOTERM_BP_ALL	GO:0023051~regulation of signaling	10	37.037	0.0276186	O14986, P32019, P20339, P54646, P42338, P27797, P21333, P60484, Q8WTR2, P63000	26	3070	16792	2.10373	1	0.241043	37.8725
GOTERM_BP_ALL	GO:0043549~regulation of kinase activity	5	18.5185	0.0277479	P42338, Q9ULV4, P60484, Q8WTR2, P63000	26	788	16792	4.09801	1	0.2409	38.0128
GOTERM_BP_ALL	GO:0051270~regulation of cellular component movement	5	18.5185	0.0293621	Q9ULV4, P27797, P21333, P60484, P63000	26	802	16792	4.02647	1	0.251981	39.7388
GOTERM_BP_ALL	GO:0042592~homeostatic process	7	25.9259	0.0304552	P49281, Q92544, P54646, P42338, P27797, P63261, P63000	26	1645	16792	2.74828	1	0.258954	40.8818
GOTERM_BP_ALL	GO:1901889~negative regulation of cell junction assembly	2	7.40741	0.0308219	Q9ULV4, P60484	26	21	16792	61.5092	1	0.260473	41.2606
GOTERM_BP_ALL	GO:0048513~animal organ development	10	37.037	0.0309386	P49281, Q8N3E9, Q9ULV4, P52943, P27797, O75083, P60484, Q9HAV0, Q8IVU3, P63000	26	3129	16792	2.06407	1	0.260146	41.3807
GOTERM_BP_ALL	GO:0016055~Wnt signaling pathway	4	14.8148	0.0313973	P20339, P54646, P60484, P63000	26	468	16792	5.52005	1	0.262311	41.8505
GOTERM_BP_ALL	GO:0198738~cell-cell signaling by wnt	4	14.8148	0.0315687	P20339, P54646, P60484, P63000	26	469	16792	5.50828	1	0.262374	42.0252
GOTERM_BP_ALL	GO:0010035~response to inorganic substance	4	14.8148	0.0315687	P49281, P10809, P27797, P60484	26	469	16792	5.50828	1	0.262374	42.0252
GOTERM_BP_ALL	GO:0002520~immune system development	5	18.5185	0.0316423	P49281, P10809, P52943, O75083, Q8IVU3	26	821	16792	3.93329	1	0.261734	42.1
GOTERM_BP_ALL	GO:0016358~dendrite development	3	11.1111	0.0322154	P49281, P60484, P63000	26	190	16792	10.1976	1	0.26467	42.6796
GOTERM_BP_ALL	GO:0007160~cell-matrix adhesion	3	11.1111	0.0328398	Q9ULV4, P60484, P63000	26	192	16792	10.0913	1	0.26793	43.3048
GOTERM_BP_ALL	GO:0048731~system development	12	44.4444	0.0344556	P49281, P10809, P42338, Q8N3E9, Q9ULV4, P52943, P27797, O75083, P60484, Q9HAV0, Q8IVU3, P63000	26	4291	16792	1.80614	1	0.278063	44.8932
GOTERM_BP_ALL	GO:0007275~multicellular organism development	13	48.1481	0.0347534	P49281, P32019, Q8N3E9, Q9ULV4, P27797, P63000, P42338, P10809, P52943, O75083, P60484, Q9HAV0, Q8IVU3	26	4877	16792	1.72155	1	0.278922	45.1814
GOTERM_BP_ALL	GO:0099623~regulation of cardiac muscle cell membrane repolarization	2	7.40741	0.0351498	O75083, P21333	26	24	16792	53.8205	1	0.280448	45.5628
GOTERM_BP_ALL	GO:0046856~phosphatidylinositol dephosphorylation	2	7.40741	0.0351498	P32019, P60484	26	24	16792	53.8205	1	0.280448	45.5628
GOTERM_BP_ALL	GO:1902745~positive regulation of lamellipodium organization	2	7.40741	0.0351498	Q9ULV4, P63000	26	24	16792	53.8205	1	0.280448	45.5628
GOTERM_BP_ALL	GO:0045017~glycerolipid biosynthetic process	3	11.1111	0.0363589	O14986, P42338, P60484	26	203	16792	9.54452	1	0.287474	46.7106
GOTERM_BP_ALL	GO:0009966~regulation of signal transduction	9	33.3333	0.0390148	O14986, P32019, P54646, P42338, P27797, P21333, P60484, Q8WTR2, P63000	26	2728	16792	2.13072	1	0.303973	49.1524
GOTERM_BP_ALL	GO:0051125~regulation of actin nucleation	2	7.40741	0.0394592	Q92558, O43516	26	27	16792	47.8405	1	0.305627	49.5506
GOTERM_BP_ALL	GO:0008654~phospholipid biosynthetic process	3	11.1111	0.0420716	O14986, P42338, P60484	26	220	16792	8.80699	1	0.321236	51.8323
GOTERM_BP_ALL	GO:0010762~regulation of fibroblast migration	2	7.40741	0.0423219	Q9ULV4, P63000	26	29	16792	44.5411	1	0.321525	52.0458
GOTERM_BP_ALL	GO:1905114~cell surface receptor signaling pathway involved in cell-cell signaling	4	14.8148	0.0423653	P20339, P54646, P60484, P63000	26	527	16792	4.90206	1	0.320502	52.0827
GOTERM_BP_ALL	GO:0031334~positive regulation of protein complex assembly	3	11.1111	0.0434624	Q92558, O43516, P63000	26	224	16792	8.64973	1	0.32611	53.0072
GOTERM_BP_ALL	GO:0001775~cell activation	5	18.5185	0.0437168	P10809, P42338, P63261, P21333, P63000	26	910	16792	3.54861	1	0.326398	53.2192
GOTERM_BP_ALL	GO:0060306~regulation of membrane repolarization	2	7.40741	0.0437502	O75083, P21333	26	30	16792	43.0564	1	0.325311	53.2469
GOTERM_BP_ALL	GO:0051345~positive regulation of hydrolase activity	5	18.5185	0.0447649	P49281, P32019, P10809, Q9ULV4, P63000	26	917	16792	3.52152	1	0.330281	54.083
GOTERM_BP_ALL	GO:0001953~negative regulation of cell-matrix adhesion	2	7.40741	0.0451764	Q9ULV4, P60484	26	31	16792	41.6675	1	0.331503	54.4179
GOTERM_BP_ALL	GO:0051050~positive regulation of transport	5	18.5185	0.0452185	P20339, Q92544, P10809, P27797, P21333	26	920	16792	3.51003	1	0.330469	54.4521
GOTERM_BP_ALL	GO:0045214~sarcomere organization	2	7.40741	0.0466006	O75083, P63261	26	32	16792	40.3654	1	0.337521	55.5597
GOTERM_BP_ALL	GO:0030866~cortical actin cytoskeleton organization	2	7.40741	0.0466006	P27797, O43516	26	32	16792	40.3654	1	0.337521	55.5597
GOTERM_BP_ALL	GO:0042327~positive regulation of phosphorylation	5	18.5185	0.0470594	P54646, P42338, P60484, Q8WTR2, P63000	26	932	16792	3.46484	1	0.338966	55.9218
GOTERM_BP_ALL	GO:0033198~response to ATP	2	7.40741	0.0480227	P10809, P60484	26	33	16792	39.1422	1	0.343374	56.673
GOTERM_BP_ALL	GO:0006469~negative regulation of protein kinase activity	3	11.1111	0.0481005	Q9ULV4, P60484, Q8WTR2	26	237	16792	8.17527	1	0.342534	56.7331
GOTERM_BP_ALL	GO:0099622~cardiac muscle cell membrane repolarization	2	7.40741	0.0494428	O75083, P21333	26	34	16792	37.991	1	0.349068	57.7584
GOTERM_BP_ALL	GO:0051704~multi-organism process	8	29.6296	0.0497635	P32019, P20339, O14967, P10809, P27797, O43516, P60484, P63000	26	2341	16792	2.20708	1	0.349619	58
GOTERM_BP_ALL	GO:0050794~regulation of cellular process	21	77.7778	0.0499258	P49281, P32019, Q8N3E9, Q9ULV4, P27797, O43516, P21333, P63000, O14986, P20339, Q92558, Q8NHR9, P42338, P54646, P10809, P52943, O75083, P63261, Q8WTR2, P60484, Q9HAV0	26	10489	16792	1.29305	1	0.349256	58.1217
GOTERM_BP_ALL	GO:0065009~regulation of molecular function	9	33.3333	0.0501619	P49281, P32019, P10809, P42338, Q9ULV4, P21333, P60484, Q8WTR2, P63000	26	2863	16792	2.03025	1	0.349318	58.2982
GOTERM_BP_ALL	GO:0032268~regulation of cellular protein metabolic process	8	29.6296	0.0502578	P49281, P10809, P42338, Q9ULV4, P27797, P60484, Q8WTR2, P63000	26	2346	16792	2.20237	1	0.348581	58.3697
GOTERM_BP_ALL	GO:0012501~programmed cell death	7	25.9259	0.0503081	P49281, P10809, P54646, P27797, P21333, P60484, P63000	26	1852	16792	2.4411	1	0.347591	58.4072
GOTERM_BP_ALL	GO:0051338~regulation of transferase activity	5	18.5185	0.0507065	P42338, Q9ULV4, P60484, Q8WTR2, P63000	26	955	16792	3.38139	1	0.348578	58.7027
GOTERM_BP_ALL	GO:0046839~phospholipid dephosphorylation	2	7.40741	0.0508609	P32019, P60484	26	35	16792	36.9055	1	0.348183	58.8167
GOTERM_BP_ALL	GO:0015031~protein transport	7	25.9259	0.0512093	P49281, P20339, Q92544, P10809, P57737, P27797, P21333	26	1860	16792	2.4306	1	0.34888	59.0729
GOTERM_BP_ALL	GO:0042325~regulation of phosphorylation	6	22.2222	0.0513346	P54646, P42338, Q9ULV4, P60484, Q8WTR2, P63000	26	1393	16792	2.78182	1	0.348325	59.1646
GOTERM_BP_ALL	GO:0050790~regulation of catalytic activity	8	29.6296	0.0513566	P49281, P32019, P10809, P42338, Q9ULV4, P60484, Q8WTR2, P63000	26	2357	16792	2.1921	1	0.347201	59.1807
GOTERM_BP_ALL	GO:0031344~regulation of cell projection organization	4	14.8148	0.0518812	P20339, Q9ULV4, P60484, P63000	26	572	16792	4.51641	1	0.34887	59.5627
GOTERM_BP_ALL	GO:0043065~positive regulation of apoptotic process	4	14.8148	0.0518812	P49281, P10809, P60484, P63000	26	572	16792	4.51641	1	0.34887	59.5627
GOTERM_BP_ALL	GO:0030003~cellular cation homeostasis	4	14.8148	0.0521038	P49281, Q92544, P42338, P27797	26	573	16792	4.50852	1	0.348859	59.7237
GOTERM_BP_ALL	GO:0048869~cellular developmental process	11	40.7407	0.0527114	P49281, Q92558, Q9ULV4, P27797, O75083, O43516, P63261, P21333, P60484, Q8IVU3, P63000	26	3992	16792	1.77964	1	0.350958	60.1602
GOTERM_BP_ALL	GO:0051146~striated muscle cell differentiation	3	11.1111	0.0529131	P27797, O75083, P63261	26	250	16792	7.75015	1	0.350826	60.3042
GOTERM_BP_ALL	GO:0043068~positive regulation of programmed cell death	4	14.8148	0.0529987	P49281, P10809, P60484, P63000	26	577	16792	4.47727	1	0.350065	60.3651
GOTERM_BP_ALL	GO:0086009~membrane repolarization	2	7.40741	0.0536909	O75083, P21333	26	37	16792	34.9106	1	0.352586	60.8546
GOTERM_BP_ALL	GO:1902743~regulation of lamellipodium organization	2	7.40741	0.0536909	Q9ULV4, P63000	26	37	16792	34.9106	1	0.352586	60.8546
GOTERM_BP_ALL	GO:0071526~semaphorin-plexin signaling pathway	2	7.40741	0.0536909	P21333, P63000	26	37	16792	34.9106	1	0.352586	60.8546
GOTERM_BP_ALL	GO:0033673~negative regulation of kinase activity	3	11.1111	0.0544278	Q9ULV4, P60484, Q8WTR2	26	254	16792	7.6281	1	0.355318	61.3694
GOTERM_BP_ALL	GO:0032270~positive regulation of cellular protein metabolic process	6	22.2222	0.0549868	P49281, P10809, P42338, P60484, Q8WTR2, P63000	26	1420	16792	2.72893	1	0.357073	61.7557
GOTERM_BP_ALL	GO:0006873~cellular ion homeostasis	4	14.8148	0.055499	P49281, Q92544, P42338, P27797	26	588	16792	4.39351	1	0.358564	62.1064
GOTERM_BP_ALL	GO:0061061~muscle structure development	4	14.8148	0.0557291	P27797, O75083, P63261, P60484	26	589	16792	4.38605	1	0.358557	62.263
GOTERM_BP_ALL	GO:0009967~positive regulation of signal transduction	6	22.2222	0.0560982	P42338, P27797, P21333, P60484, Q8WTR2, P63000	26	1428	16792	2.71364	1	0.359278	62.5129
GOTERM_BP_ALL	GO:0010638~positive regulation of organelle organization	4	14.8148	0.0582915	Q92558, O75083, O43516, P63000	26	600	16792	4.30564	1	0.369432	63.9661
GOTERM_BP_ALL	GO:0044710~single-organism metabolic process	11	40.7407	0.0586416	P49281, O14986, P32019, P20339, P10809, P54646, P42338, Q8N3E9, P60484, Q8WTR2, P63000	26	4063	16792	1.74854	1	0.369998	64.1931
GOTERM_BP_ALL	GO:0032103~positive regulation of response to external stimulus	3	11.1111	0.0594567	P10809, P27797, P63000	26	267	16792	7.2567	1	0.372923	64.7164
GOTERM_BP_ALL	GO:0010942~positive regulation of cell death	4	14.8148	0.0599515	P49281, P10809, P60484, P63000	26	607	16792	4.25599	1	0.374199	65.0306
GOTERM_BP_ALL	GO:0010506~regulation of autophagy	3	11.1111	0.0602445	P20339, P54646, P42338	26	269	16792	7.20275	1	0.374449	65.2153
GOTERM_BP_ALL	GO:0051604~protein maturation	3	11.1111	0.0610359	P32019, P10809, P27797	26	271	16792	7.14959	1	0.377189	65.7098
GOTERM_BP_ALL	GO:0034394~protein localization to cell surface	2	7.40741	0.0621325	Q92544, P21333	26	43	16792	30.0394	1	0.381405	66.3841
GOTERM_BP_ALL	GO:0045806~negative regulation of endocytosis	2	7.40741	0.0621325	P60484, P63000	26	43	16792	30.0394	1	0.381405	66.3841
GOTERM_BP_ALL	GO:0008219~cell death	7	25.9259	0.0630914	P49281, P10809, P54646, P27797, P21333, P60484, P63000	26	1958	16792	2.30895	1	0.384891	66.9635
GOTERM_BP_ALL	GO:0007009~plasma membrane organization	3	11.1111	0.0634321	P21333, P60484, P63000	26	277	16792	6.99472	1	0.385327	67.167
GOTERM_BP_ALL	GO:0009628~response to abiotic stimulus	5	18.5185	0.0634961	P49281, Q92544, P10809, P60484, P63000	26	1029	16792	3.13822	1	0.384416	67.2051
GOTERM_BP_ALL	GO:0008610~lipid biosynthetic process	4	14.8148	0.0640772	O14986, P54646, P42338, P60484	26	624	16792	4.14004	1	0.386014	67.5493
GOTERM_BP_ALL	GO:0051129~negative regulation of cellular component organization	4	14.8148	0.0640772	Q8NHR9, Q9ULV4, P60484, P63000	26	624	16792	4.14004	1	0.386014	67.5493
GOTERM_BP_ALL	GO:0050804~modulation of synaptic transmission	3	11.1111	0.0646423	P20339, P60484, P63000	26	280	16792	6.91978	1	0.38752	67.8807
GOTERM_BP_ALL	GO:0051248~negative regulation of protein metabolic process	5	18.5185	0.0672276	Q9ULV4, P27797, P21333, P60484, Q8WTR2	26	1049	16792	3.07839	1	0.398595	69.3566
GOTERM_BP_ALL	GO:0010562~positive regulation of phosphorus metabolic process	5	18.5185	0.0672276	P54646, P42338, P60484, Q8WTR2, P63000	26	1049	16792	3.07839	1	0.398595	69.3566
GOTERM_BP_ALL	GO:0045937~positive regulation of phosphate metabolic process	5	18.5185	0.0672276	P54646, P42338, P60484, Q8WTR2, P63000	26	1049	16792	3.07839	1	0.398595	69.3566
GOTERM_BP_ALL	GO:0048878~chemical homeostasis	5	18.5185	0.0672276	P49281, Q92544, P54646, P42338, P27797	26	1049	16792	3.07839	1	0.398595	69.3566
GOTERM_BP_ALL	GO:0045055~regulated exocytosis	3	11.1111	0.0679082	P20339, O75083, P21333	26	288	16792	6.72756	1	0.400557	69.7343
GOTERM_BP_ALL	GO:0051247~positive regulation of protein metabolic process	6	22.2222	0.0679537	P49281, P10809, P42338, P60484, Q8WTR2, P63000	26	1508	16792	2.56968	1	0.399541	69.7594
GOTERM_BP_ALL	GO:0051347~positive regulation of transferase activity	4	14.8148	0.0680806	P42338, P60484, Q8WTR2, P63000	26	640	16792	4.03654	1	0.398911	69.8293
GOTERM_BP_ALL	GO:0051235~maintenance of location	3	11.1111	0.0687333	Q8NHR9, P27797, P21333	26	290	16792	6.68117	1	0.400723	70.1864
GOTERM_BP_ALL	GO:0055080~cation homeostasis	4	14.8148	0.068844	P49281, Q92544, P42338, P27797	26	643	16792	4.01771	1	0.40002	70.2466
GOTERM_BP_ALL	GO:0051649~establishment of localization in cell	7	25.9259	0.0692124	P20339, Q92544, P54646, P57737, P27797, P21333, P60484	26	2004	16792	2.25595	1	0.400507	70.446
GOTERM_BP_ALL	GO:0007169~transmembrane receptor protein tyrosine kinase signaling pathway	4	14.8148	0.0701254	P42338, P63261, P60484, P63000	26	648	16792	3.9867	1	0.403477	70.9348
GOTERM_BP_ALL	GO:0010927~cellular component assembly involved in morphogenesis	3	11.1111	0.0703937	O75083, P63261, P21333	26	294	16792	6.59027	1	0.403491	71.077
GOTERM_BP_ALL	GO:0006796~phosphate-containing compound metabolic process	9	33.3333	0.0726758	O14986, P32019, P54646, P42338, Q8N3E9, Q9ULV4, P60484, Q8WTR2, P63000	26	3083	16792	1.88538	1	0.41256	72.2603
GOTERM_BP_ALL	GO:0098771~inorganic ion homeostasis	4	14.8148	0.0727215	P49281, Q92544, P42338, P27797	26	658	16792	3.92612	1	0.411551	72.2835
GOTERM_BP_ALL	GO:0006793~phosphorus metabolic process	9	33.3333	0.0733688	O14986, P32019, P54646, P42338, Q8N3E9, Q9ULV4, P60484, Q8WTR2, P63000	26	3089	16792	1.88171	1	0.413219	72.6105
GOTERM_BP_ALL	GO:0045595~regulation of cell differentiation	6	22.2222	0.0737288	Q9ULV4, P27797, O75083, P21333, P60484, P63000	26	1544	16792	2.50976	1	0.413605	72.7909
GOTERM_BP_ALL	GO:0045010~actin nucleation	2	7.40741	0.0746595	Q92558, O43516	26	52	16792	24.8402	1	0.416491	73.2517
GOTERM_BP_ALL	GO:0010812~negative regulation of cell-substrate adhesion	2	7.40741	0.0746595	Q9ULV4, P60484	26	52	16792	24.8402	1	0.416491	73.2517
GOTERM_BP_ALL	GO:0061077~chaperone-mediated protein folding	2	7.40741	0.0746595	P10809, P27797	26	52	16792	24.8402	1	0.416491	73.2517
GOTERM_BP_ALL	GO:0006955~immune response	6	22.2222	0.0748835	P10809, P42338, O43516, P63261, P60484, P63000	26	1551	16792	2.49844	1	0.416268	73.3616
GOTERM_BP_ALL	GO:0010721~negative regulation of cell development	3	11.1111	0.0754546	Q9ULV4, P27797, P60484	26	306	16792	6.33183	1	0.417555	73.6397
GOTERM_BP_ALL	GO:0010647~positive regulation of cell communication	6	22.2222	0.0755479	P42338, P27797, P21333, P60484, Q8WTR2, P63000	26	1555	16792	2.49201	1	0.416766	73.6849
GOTERM_BP_ALL	GO:0030239~myofibril assembly	2	7.40741	0.0760414	O75083, P63261	26	53	16792	24.3716	1	0.417708	73.9226
GOTERM_BP_ALL	GO:0010038~response to metal ion	3	11.1111	0.0763095	P49281, P27797, P60484	26	308	16792	6.29071	1	0.417675	74.0509
GOTERM_BP_ALL	GO:0023056~positive regulation of signaling	6	22.2222	0.0768869	P42338, P27797, P21333, P60484, Q8WTR2, P63000	26	1563	16792	2.47926	1	0.418965	74.3252
GOTERM_BP_ALL	GO:0009605~response to external stimulus	7	25.9259	0.0790527	P10809, P54646, P42338, P27797, O43516, P60484, P63000	26	2073	16792	2.18086	1	0.426961	75.3299
GOTERM_BP_ALL	GO:0050767~regulation of neurogenesis	4	14.8148	0.0791304	P27797, O75083, P60484, P63000	26	682	16792	3.78795	1	0.4261	75.3653
GOTERM_BP_ALL	GO:0045740~positive regulation of DNA replication	2	7.40741	0.0801753	P27797, P63000	26	56	16792	23.0659	1	0.429283	75.8361
GOTERM_BP_ALL	GO:0048871~multicellular organismal homeostasis	3	11.1111	0.0801953	P49281, P63261, P63000	26	317	16792	6.11211	1	0.428184	75.845
GOTERM_BP_ALL	GO:0046907~intracellular transport	6	22.2222	0.082202	P20339, Q92544, P54646, P57737, P27797, P21333	26	1594	16792	2.43104	1	0.435284	76.7251
GOTERM_BP_ALL	GO:0050801~ion homeostasis	4	14.8148	0.0838195	P49281, Q92544, P42338, P27797	26	699	16792	3.69583	1	0.440688	77.4125
GOTERM_BP_ALL	GO:0060998~regulation of dendritic spine development	2	7.40741	0.0842915	P60484, P63000	26	59	16792	21.8931	1	0.441407	77.6095
GOTERM_BP_ALL	GO:0019220~regulation of phosphate metabolic process	6	22.2222	0.0850239	P54646, P42338, Q9ULV4, P60484, Q8WTR2, P63000	26	1610	16792	2.40688	1	0.443167	77.9119
GOTERM_BP_ALL	GO:0051174~regulation of phosphorus metabolic process	6	22.2222	0.0852021	P54646, P42338, Q9ULV4, P60484, Q8WTR2, P63000	26	1611	16792	2.40539	1	0.442697	77.9849
GOTERM_BP_ALL	GO:0030162~regulation of proteolysis	4	14.8148	0.0863511	P49281, P32019, P10809, P60484	26	708	16792	3.64885	1	0.446092	78.4501
GOTERM_BP_ALL	GO:0071702~organic substance transport	8	29.6296	0.0876154	P49281, P20339, Q92544, P10809, P54646, P57737, P27797, P21333	26	2657	16792	1.94459	1	0.449901	78.9513
GOTERM_BP_ALL	GO:0050793~regulation of developmental process	7	25.9259	0.0876218	Q9ULV4, P27797, O75083, O43516, P21333, P60484, P63000	26	2129	16792	2.1235	1	0.448747	78.9539
GOTERM_BP_ALL	GO:0055082~cellular chemical homeostasis	4	14.8148	0.087772	P49281, Q92544, P42338, P27797	26	713	16792	3.62326	1	0.448162	79.0127
GOTERM_BP_ALL	GO:0051239~regulation of multicellular organismal process	8	29.6296	0.0878988	P10809, P54646, Q9ULV4, P27797, O75083, P21333, P60484, P63000	26	2659	16792	1.94312	1	0.447488	79.0622
GOTERM_BP_ALL	GO:0014823~response to activity	2	7.40741	0.08839	P10809, P54646	26	62	16792	20.8337	1	0.448238	79.253
GOTERM_BP_ALL	GO:0007166~cell surface receptor signaling pathway	8	29.6296	0.0893241	P20339, P54646, P42338, O43516, P63261, P21333, P60484, P63000	26	2669	16792	1.93584	1	0.450695	79.6113
GOTERM_BP_ALL	GO:0032101~regulation of response to external stimulus	4	14.8148	0.0900668	P10809, P27797, P60484, P63000	26	721	16792	3.58306	1	0.452393	79.8921
GOTERM_BP_ALL	GO:0098609~cell-cell adhesion	5	18.5185	0.0909053	P10809, P42338, P63261, P21333, P63000	26	1164	16792	2.77425	1	0.454442	80.2047
GOTERM_BP_ALL	GO:0045859~regulation of protein kinase activity	4	14.8148	0.0926795	P42338, Q9ULV4, P60484, Q8WTR2	26	730	16792	3.53888	1	0.46001	80.8511
GOTERM_BP_ALL	GO:0050764~regulation of phagocytosis	2	7.40741	0.0951816	P27797, P60484	26	67	16792	19.279	1	0.468202	81.729
GOTERM_BP_ALL	GO:0030097~hemopoiesis	4	14.8148	0.0953247	P49281, P52943, O75083, Q8IVU3	26	739	16792	3.49578	1	0.467565	81.7781
GOTERM_BP_ALL	GO:0051348~negative regulation of transferase activity	3	11.1111	0.0981873	Q9ULV4, P60484, Q8WTR2	26	357	16792	5.42728	1	0.476901	82.7336
GOTERM_BP_ALL	GO:0045862~positive regulation of proteolysis	3	11.1111	0.0986512	P49281, P10809, P60484	26	358	16792	5.41212	1	0.477413	82.8839
GOTERM_BP_ALL	GO:0051668~localization within membrane	2	7.40741	0.0992333	P21333, P63000	26	70	16792	18.4527	1	0.478349	83.0708
GOTERM_BP_ALL	GO:0042391~regulation of membrane potential	3	11.1111	0.0995809	O75083, P21333, P60484	26	360	16792	5.38205	1	0.478436	83.1815
GOTERM_BP_DIRECT	GO:0030041~actin filament polymerization	3	11.1111	0.000677	Q92558, P57737, P63000	26	26	16792	74.5207	0.244888	0.244888	0.944629
GOTERM_BP_DIRECT	GO:0038096~Fc-gamma receptor signaling pathway involved in phagocytosis	4	14.8148	0.00086	P42338, O43516, P63261, P63000	26	127	16792	20.3416	0.300377	0.163565	1.19976
GOTERM_BP_DIRECT	GO:1900026~positive regulation of substrate adhesion-dependent cell spreading	3	11.1111	0.00102698	P27797, P21333, P63000	26	32	16792	60.5481	0.347155	0.132499	1.43052
GOTERM_BP_DIRECT	GO:0050821~protein stabilization	4	14.8148	0.00104894	P10809, P27797, P21333, P60484	26	136	16792	18.9955	0.353085	0.103167	1.46091
GOTERM_BP_DIRECT	GO:0070527~platelet aggregation	3	11.1111	0.00168396	P42338, P63261, P21333	26	41	16792	47.257	0.503133	0.130543	2.33566
GOTERM_BP_DIRECT	GO:0043647~inositol phosphate metabolic process	3	11.1111	0.00220785	P32019, Q8N3E9, P60484	26	47	16792	41.2242	0.600392	0.141766	3.0519
GOTERM_BP_DIRECT	GO:0006909~phagocytosis	3	11.1111	0.00230175	P20339, Q92544, Q9ULV4	26	48	16792	40.3654	0.615698	0.127697	3.17975
GOTERM_BP_DIRECT	GO:0006661~phosphatidylinositol biosynthetic process	3	11.1111	0.00334247	O14986, P42338, P60484	26	58	16792	33.4058	0.750787	0.159435	4.58641
GOTERM_BP_DIRECT	GO:0048010~vascular endothelial growth factor receptor signaling pathway	3	11.1111	0.00510299	P42338, P63261, P63000	26	72	16792	26.9103	0.880348	0.210146	6.92283
GOTERM_BP_DIRECT	GO:0006928~movement of cell or subcellular component	3	11.1111	0.00720488	Q92558, P63261, P63000	26	86	16792	22.5295	0.950255	0.259245	9.64267
GOTERM_BP_DIRECT	GO:0030168~platelet activation	3	11.1111	0.0125859	P42338, P21333, P63000	26	115	16792	16.8482	0.994785	0.379883	16.2731
GOTERM_BP_DIRECT	GO:0006461~protein complex assembly	3	11.1111	0.0127951	Q92558, O14967, O43516	26	116	16792	16.7029	0.995224	0.359403	16.5215
GOTERM_BP_DIRECT	GO:0010762~regulation of fibroblast migration	2	7.40741	0.0147926	Q9ULV4, P63000	26	10	16792	129.169	0.997939	0.378584	18.8591
GOTERM_BP_DIRECT	GO:0030036~actin cytoskeleton organization	3	11.1111	0.0158824	Q92558, Q9ULV4, P63000	26	130	16792	14.9041	0.998698	0.377852	20.1086
GOTERM_BP_DIRECT	GO:0034329~cell junction assembly	2	7.40741	0.0177258	P63261, P21333	26	12	16792	107.641	0.999402	0.390315	22.1818
GOTERM_BP_DIRECT	GO:0051895~negative regulation of focal adhesion assembly	2	7.40741	0.0235671	Q9ULV4, P60484	26	16	16792	80.7308	0.99995	0.461297	28.4256
GOTERM_BP_DIRECT	GO:0001666~response to hypoxia	3	11.1111	0.0268177	P49281, Q92544, P10809	26	172	16792	11.2648	0.999987	0.485009	31.6954
GOTERM_BP_DIRECT	GO:0006457~protein folding	3	11.1111	0.0291668	O14967, P27797, Q9HAV0	26	180	16792	10.7641	0.999995	0.494627	33.9714
GOTERM_BP_DIRECT	GO:0043066~negative regulation of apoptotic process	4	14.8148	0.0292146	P10809, P54646, P21333, P60484	26	455	16792	5.67777	0.999995	0.476707	34.017
GOTERM_BP_DIRECT	GO:0033198~response to ATP	2	7.40741	0.0308219	P10809, P60484	26	21	16792	61.5092	0.999998	0.477754	35.5325
GOTERM_BP_DIRECT	GO:0046856~phosphatidylinositol dephosphorylation	2	7.40741	0.0351498	P32019, P60484	26	24	16792	53.8205	1	0.506942	39.4541
GOTERM_BP_DIRECT	GO:0045214~sarcomere organization	2	7.40741	0.0423219	O75083, P63261	26	29	16792	44.5411	1	0.557684	45.4687
GOTERM_BP_DIRECT	GO:0071526~semaphorin-plexin signaling pathway	2	7.40741	0.0480227	P21333, P63000	26	33	16792	39.1422	1	0.588519	49.8483
GOTERM_BP_DIRECT	GO:0007611~learning or memory	2	7.40741	0.0522769	P49281, P60484	26	36	16792	35.8803	1	0.60483	52.9012
GOTERM_BP_DIRECT	GO:0048813~dendrite morphogenesis	2	7.40741	0.0536909	P49281, P63000	26	37	16792	34.9106	1	0.599919	53.8771
GOTERM_BP_DIRECT	GO:0010508~positive regulation of autophagy	2	7.40741	0.0579208	P54646, P42338	26	40	16792	32.2923	1	0.614171	56.6854
GOTERM_BP_DIRECT	GO:0045184~establishment of protein localization	2	7.40741	0.0579208	Q9ULV4, P21333	26	40	16792	32.2923	1	0.614171	56.6854
GOTERM_BP_DIRECT	GO:0045740~positive regulation of DNA replication	2	7.40741	0.0607306	P27797, P63000	26	42	16792	30.7546	1	0.618254	58.4623
GOTERM_BP_DIRECT	GO:0042493~response to drug	3	11.1111	0.074603	P10809, P27797, P60484	26	304	16792	6.37348	1	0.683091	66.2847
GOTERM_BP_DIRECT	GO:0001933~negative regulation of protein phosphorylation	2	7.40741	0.0870258	Q9ULV4, P60484	26	61	16792	21.1753	1	0.728264	72.1055
GOTERM_BP_DIRECT	GO:0072659~protein localization to plasma membrane	2	7.40741	0.0897522	P21333, P63000	26	63	16792	20.5031	1	0.727704	73.2511
GOTERM_BP_DIRECT	GO:0007165~signal transduction	5	18.5185	0.0902405	P32019, P54646, P42338, Q9ULV4, Q9HAV0	26	1161	16792	2.78142	1	0.718067	73.4517
GOTERM_BP_FAT	GO:0006909~phagocytosis	9	33.3333	4.49e-09	P20339, Q92544, P42338, Q9ULV4, P27797, O43516, P63261, P60484, P63000	26	277	16650	20.8067	7.77e-06	7.77e-06	7.59e-06
GOTERM_BP_FAT	GO:0030036~actin cytoskeleton organization	10	37.037	5.85e-08	Q92558, Q8NHR9, Q9ULV4, P57737, P27797, O75083, O43516, P63261, P21333, P63000	26	553	16650	11.5802	0.000101	5.06e-05	9.9e-05
GOTERM_BP_FAT	GO:0030029~actin filament-based process	10	37.037	3.08e-07	Q92558, Q8NHR9, Q9ULV4, P57737, P27797, O75083, O43516, P63261, P21333, P63000	26	672	16650	9.52953	0.000532	0.000178	0.00052
GOTERM_BP_FAT	GO:0006897~endocytosis	9	33.3333	3.67e-06	P20339, Q92544, P42338, Q9ULV4, P27797, O43516, P63261, P60484, P63000	26	665	16650	8.66686	0.00633157	0.00158666	0.00620537
GOTERM_BP_FAT	GO:0016192~vesicle-mediated transport	12	44.4444	3.99e-06	P20339, Q92544, P42338, Q9ULV4, P57737, P27797, O75083, O43516, P63261, P21333, P60484, P63000	26	1494	16650	5.14365	0.00687419	0.00137863	0.006739
GOTERM_BP_FAT	GO:0022607~cellular component assembly	15	55.5556	4.33e-06	O14967, Q9ULV4, P27797, O43516, P21333, P63000, Q92558, P20339, Q8NHR9, P10809, Q92544, P57737, O75083, P63261, P60484	26	2618	16650	3.66912	0.00746663	0.00124833	0.00732195
GOTERM_BP_FAT	GO:0010810~regulation of cell-substrate adhesion	6	22.2222	6.06e-06	P42338, Q9ULV4, P27797, P21333, P60484, P63000	26	179	16650	21.4654	0.0104292	0.00149658	0.0102422
GOTERM_BP_FAT	GO:0008154~actin polymerization or depolymerization	6	22.2222	7.9e-06	Q92558, Q8NHR9, P57737, O75083, O43516, P63000	26	189	16650	20.3297	0.0135688	0.00170626	0.0133465
GOTERM_BP_FAT	GO:0007015~actin filament organization	7	25.9259	8.13e-06	Q92558, Q8NHR9, P57737, O75083, O43516, P21333, P63000	26	335	16650	13.3812	0.0139712	0.00156208	0.013745
GOTERM_BP_FAT	GO:0034329~cell junction assembly	6	22.2222	8.53e-06	Q9ULV4, O75083, P63261, P21333, P60484, P63000	26	192	16650	20.012	0.0146406	0.00147379	0.0144084
GOTERM_BP_FAT	GO:0032535~regulation of cellular component size	7	25.9259	1.11e-05	P20339, Q92558, Q8NHR9, O75083, O43516, P60484, P63000	26	354	16650	12.663	0.0190875	0.00175047	0.0188268
GOTERM_BP_FAT	GO:0044085~cellular component biogenesis	15	55.5556	1.57e-05	O14967, Q9ULV4, P27797, O43516, P21333, P63000, Q92558, P20339, Q8NHR9, P10809, Q92544, P57737, O75083, P63261, P60484	26	2914	16650	3.29642	0.0268419	0.00226483	0.0265792
GOTERM_BP_FAT	GO:0043623~cellular protein complex assembly	8	29.6296	1.58e-05	Q92558, Q92544, P10809, Q8NHR9, P57737, P27797, O43516, P63000	26	575	16650	8.9097	0.0269358	0.0020982	0.0266735
GOTERM_BP_FAT	GO:0007010~cytoskeleton organization	10	37.037	2.47e-05	Q92558, Q8NHR9, Q9ULV4, P57737, P27797, O75083, O43516, P63261, P21333, P63000	26	1144	16650	5.59777	0.0418209	0.00304682	0.041729
GOTERM_BP_FAT	GO:0034330~cell junction organization	6	22.2222	2.99e-05	Q9ULV4, O75083, P63261, P21333, P60484, P63000	26	249	16650	15.431	0.0503971	0.00344149	0.0505089
GOTERM_BP_FAT	GO:1900024~regulation of substrate adhesion-dependent cell spreading	4	14.8148	4.35e-05	Q9ULV4, P27797, P21333, P63000	26	46	16650	55.6856	0.0724922	0.00469234	0.0734957
GOTERM_BP_FAT	GO:0090066~regulation of anatomical structure size	7	25.9259	6.47e-05	P20339, Q92558, Q8NHR9, O75083, O43516, P60484, P63000	26	484	16650	9.26176	0.105904	0.00656322	0.109307
GOTERM_BP_FAT	GO:0032989~cellular component morphogenesis	10	37.037	7.7e-05	P49281, Q92558, Q9ULV4, P27797, O75083, O43516, P63261, P21333, P60484, P63000	26	1321	16650	4.84773	0.124682	0.0073709	0.130019
GOTERM_BP_FAT	GO:0031589~cell-substrate adhesion	6	22.2222	7.97e-05	P42338, Q9ULV4, P27797, P21333, P60484, P63000	26	306	16650	12.5566	0.128809	0.00723132	0.134631
GOTERM_BP_FAT	GO:0030041~actin filament polymerization	5	18.5185	8.25e-05	Q92558, Q8NHR9, P57737, O43516, P63000	26	157	16650	20.3944	0.132979	0.00710919	0.139312
GOTERM_BP_FAT	GO:0008064~regulation of actin polymerization or depolymerization	5	18.5185	0.000112	Q92558, Q8NHR9, O75083, O43516, P63000	26	170	16650	18.8348	0.176482	0.00920358	0.189523
GOTERM_BP_FAT	GO:0030832~regulation of actin filament length	5	18.5185	0.000115	Q92558, Q8NHR9, O75083, O43516, P63000	26	171	16650	18.7247	0.180139	0.00898756	0.193863
GOTERM_BP_FAT	GO:0032970~regulation of actin filament-based process	6	22.2222	0.000122	Q92558, Q8NHR9, O75083, O43516, P21333, P63000	26	335	16650	11.4696	0.190394	0.00914091	0.206136
GOTERM_BP_FAT	GO:0006928~movement of cell or subcellular component	11	40.7407	0.000147	P32019, Q92558, P42338, Q9ULV4, P27797, O75083, O43516, P63261, P21333, P60484, P63000	26	1795	16650	3.92436	0.224506	0.010538	0.248097
GOTERM_BP_FAT	GO:0022604~regulation of cell morphogenesis	7	25.9259	0.000156	Q9ULV4, P27797, O75083, O43516, P21333, P60484, P63000	26	568	16650	7.89206	0.236803	0.0107514	0.263674
GOTERM_BP_FAT	GO:0030100~regulation of endocytosis	5	18.5185	0.000218	P20339, P42338, P27797, P60484, P63000	26	202	16650	15.8511	0.314014	0.0143915	0.36755
GOTERM_BP_FAT	GO:0034446~substrate adhesion-dependent cell spreading	4	14.8148	0.000236	Q9ULV4, P27797, P21333, P63000	26	81	16650	31.6239	0.335418	0.0150193	0.3984
GOTERM_BP_FAT	GO:0030155~regulation of cell adhesion	7	25.9259	0.000306	P10809, P42338, Q9ULV4, P27797, P21333, P60484, P63000	26	643	16650	6.97153	0.411073	0.0187314	0.515937
GOTERM_BP_FAT	GO:0000902~cell morphogenesis	9	33.3333	0.000318	P49281, Q92558, Q9ULV4, P27797, O75083, O43516, P21333, P60484, P63000	26	1240	16650	4.64795	0.422959	0.0187814	0.535751
GOTERM_BP_FAT	GO:1902589~single-organism organelle organization	10	37.037	0.000355	Q92558, Q8NHR9, Q9ULV4, P57737, P27797, O75083, O43516, P63261, P21333, P63000	26	1612	16650	3.97261	0.458552	0.0202426	0.597601
GOTERM_BP_FAT	GO:0001952~regulation of cell-matrix adhesion	4	14.8148	0.000355	P42338, Q9ULV4, P60484, P63000	26	93	16650	27.5434	0.458896	0.0196162	0.598219
GOTERM_BP_FAT	GO:0051258~protein polymerization	5	18.5185	0.000461	Q92558, Q8NHR9, P57737, O43516, P63000	26	246	16650	13.0159	0.549457	0.0246078	0.775931
GOTERM_BP_FAT	GO:0071822~protein complex subunit organization	10	37.037	0.00047	Q92558, O14967, Q92544, P10809, Q8NHR9, P57737, P27797, O75083, O43516, P63000	26	1674	16650	3.82548	0.556902	0.0243639	0.792085
GOTERM_BP_FAT	GO:0034622~cellular macromolecular complex assembly	8	29.6296	0.000522	Q92558, Q92544, P10809, Q8NHR9, P57737, P27797, O43516, P63000	26	1004	16650	5.10267	0.594937	0.0262296	0.879034
GOTERM_BP_FAT	GO:0000904~cell morphogenesis involved in differentiation	7	25.9259	0.000709	P49281, Q9ULV4, P27797, O75083, P21333, P60484, P63000	26	753	16650	5.95311	0.707084	0.0344737	1.19245
GOTERM_BP_FAT	GO:0002757~immune response-activating signal transduction	6	22.2222	0.000759	P10809, P42338, O43516, P63261, P60484, P63000	26	498	16650	7.71548	0.731192	0.0358354	1.27533
GOTERM_BP_FAT	GO:0035556~intracellular signal transduction	12	44.4444	0.000841	O14986, P32019, P20339, Q92558, P54646, P42338, Q8N3E9, P27797, P21333, P60484, Q8WTR2, P63000	26	2657	16650	2.89222	0.766678	0.0385699	1.41179
GOTERM_BP_FAT	GO:0098602~single organism cell adhesion	7	25.9259	0.000848	P10809, P42338, Q9ULV4, P27797, P63261, P21333, P63000	26	779	16650	5.75442	0.76953	0.0378856	1.42364
GOTERM_BP_FAT	GO:0038096~Fc-gamma receptor signaling pathway involved in phagocytosis	4	14.8148	0.000882	P42338, O43516, P63261, P63000	26	127	16650	20.1696	0.782589	0.0383717	1.4798
GOTERM_BP_FAT	GO:0002433~immune response-regulating cell surface receptor signaling pathway involved in phagocytosis	4	14.8148	0.000882	P42338, O43516, P63261, P63000	26	127	16650	20.1696	0.782589	0.0383717	1.4798
GOTERM_BP_FAT	GO:0006461~protein complex assembly	9	33.3333	0.00089	Q92558, O14967, Q92544, P10809, Q8NHR9, P57737, P27797, O43516, P63000	26	1445	16650	3.98855	0.785847	0.0377939	1.49433
GOTERM_BP_FAT	GO:0070271~protein complex biogenesis	9	33.3333	0.000894	Q92558, O14967, Q92544, P10809, Q8NHR9, P57737, P27797, O43516, P63000	26	1446	16650	3.9858	0.787359	0.0370557	1.50115
GOTERM_BP_FAT	GO:0032956~regulation of actin cytoskeleton organization	5	18.5185	0.000899	Q92558, Q8NHR9, O75083, O43516, P63000	26	294	16650	10.8909	0.789036	0.0363713	1.50877
GOTERM_BP_FAT	GO:0002431~Fc receptor mediated stimulatory signaling pathway	4	14.8148	0.000943	P42338, O43516, P63261, P63000	26	130	16650	19.7041	0.804615	0.0372598	1.58256
GOTERM_BP_FAT	GO:0038094~Fc-gamma receptor signaling pathway	4	14.8148	0.000965	P42338, O43516, P63261, P63000	26	131	16650	19.5537	0.811643	0.0372305	1.61778
GOTERM_BP_FAT	GO:0002764~immune response-regulating signaling pathway	6	22.2222	0.00101314	P10809, P42338, O43516, P63261, P60484, P63000	26	531	16650	7.23598	0.826853	0.0382197	1.69868
GOTERM_BP_FAT	GO:0044087~regulation of cellular component biogenesis	7	25.9259	0.00101978	P20339, Q92558, Q8NHR9, Q9ULV4, O43516, P60484, P63000	26	807	16650	5.55476	0.828834	0.0376453	1.70973
GOTERM_BP_FAT	GO:1900026~positive regulation of substrate adhesion-dependent cell spreading	3	11.1111	0.00104433	P27797, P21333, P63000	26	32	16650	60.0361	0.835958	0.0377301	1.75054
GOTERM_BP_FAT	GO:0050821~protein stabilization	4	14.8148	0.00107482	P10809, P27797, P21333, P60484	26	136	16650	18.8348	0.844395	0.0380175	1.80121
GOTERM_BP_FAT	GO:0002253~activation of immune response	6	22.2222	0.00118559	P10809, P42338, O43516, P63261, P60484, P63000	26	550	16650	6.98601	0.87156	0.0410185	1.98511
GOTERM_BP_FAT	GO:0051128~regulation of cellular component organization	11	40.7407	0.00120712	P20339, Q92558, P42338, Q8NHR9, Q9ULV4, P27797, O75083, O43516, P21333, P60484, P63000	26	2323	16650	3.03239	0.876261	0.0409304	2.02081
GOTERM_BP_FAT	GO:0030865~cortical cytoskeleton organization	3	11.1111	0.00139583	P27797, O75083, O43516	26	37	16650	51.9231	0.910765	0.0462769	2.33323
GOTERM_BP_FAT	GO:0030833~regulation of actin filament polymerization	4	14.8148	0.00148046	Q92558, Q8NHR9, O43516, P63000	26	152	16650	16.8522	0.922934	0.0480952	2.47303
GOTERM_BP_FAT	GO:0010769~regulation of cell morphogenesis involved in differentiation	5	18.5185	0.0015227	Q9ULV4, P27797, P21333, P60484, P63000	26	339	16650	9.4452	0.928372	0.0485242	2.54274
GOTERM_BP_FAT	GO:0007596~blood coagulation	5	18.5185	0.00157278	P20339, P42338, P63261, P21333, P63000	26	342	16650	9.36235	0.934326	0.0491767	2.62533
GOTERM_BP_FAT	GO:0030168~platelet activation	4	14.8148	0.00174568	P42338, P63261, P21333, P63000	26	161	16650	15.9102	0.951328	0.0534746	2.90994
GOTERM_BP_FAT	GO:0050817~coagulation	5	18.5185	0.00185956	P20339, P42338, P63261, P21333, P63000	26	358	16650	8.94392	0.960046	0.0558787	3.09698
GOTERM_BP_FAT	GO:0007599~hemostasis	5	18.5185	0.00185956	P20339, P42338, P63261, P21333, P63000	26	358	16650	8.94392	0.960046	0.0558787	3.09698
GOTERM_BP_FAT	GO:0043933~macromolecular complex subunit organization	11	40.7407	0.00189521	Q92558, O14967, Q92544, P10809, P54646, Q8NHR9, P57737, P27797, O75083, O43516, P63000	26	2461	16650	2.86234	0.96244	0.0559497	3.15546
GOTERM_BP_FAT	GO:0002429~immune response-activating cell surface receptor signaling pathway	5	18.5185	0.00203595	P42338, O43516, P63261, P60484, P63000	26	367	16650	8.72459	0.970571	0.0589787	3.38602
GOTERM_BP_FAT	GO:0009611~response to wounding	6	22.2222	0.00246019	P20339, P42338, P63261, P21333, P60484, P63000	26	649	16650	5.92035	0.985897	0.0696799	4.07785
GOTERM_BP_FAT	GO:0032271~regulation of protein polymerization	4	14.8148	0.00247531	Q92558, Q8NHR9, O43516, P63000	26	182	16650	14.0744	0.986262	0.0689665	4.10243
GOTERM_BP_FAT	GO:0002684~positive regulation of immune system process	7	25.9259	0.00248555	P10809, P42338, P27797, O43516, P63261, P60484, P63000	26	960	16650	4.66947	0.986504	0.0681465	4.11907
GOTERM_BP_FAT	GO:0090109~regulation of cell-substrate junction assembly	3	11.1111	0.00253693	Q9ULV4, P60484, P63000	26	50	16650	38.4231	0.987654	0.0684249	4.2025
GOTERM_BP_FAT	GO:0051893~regulation of focal adhesion assembly	3	11.1111	0.00253693	Q9ULV4, P60484, P63000	26	50	16650	38.4231	0.987654	0.0684249	4.2025
GOTERM_BP_FAT	GO:0007155~cell adhesion	9	33.3333	0.00254993	Q92544, P10809, P42338, Q9ULV4, P27797, P63261, P21333, P60484, P63000	26	1699	16650	3.39227	0.98793	0.0677101	4.22361
GOTERM_BP_FAT	GO:0022610~biological adhesion	9	33.3333	0.00260774	Q92544, P10809, P42338, Q9ULV4, P27797, P63261, P21333, P60484, P63000	26	1705	16650	3.38033	0.989081	0.0681491	4.31738
GOTERM_BP_FAT	GO:0006644~phospholipid metabolic process	5	18.5185	0.0026105	O14986, P32019, P42338, P60484, P63000	26	393	16650	8.14739	0.989133	0.0672054	4.32185
GOTERM_BP_FAT	GO:0070527~platelet aggregation	3	11.1111	0.00263805	P42338, P63261, P21333	26	51	16650	37.6697	0.989641	0.0668976	4.36652
GOTERM_BP_FAT	GO:0065003~macromolecular complex assembly	9	33.3333	0.0026567	Q92558, O14967, Q92544, P10809, Q8NHR9, P57737, P27797, O43516, P63000	26	1710	16650	3.37045	0.98997	0.0663836	4.39674
GOTERM_BP_FAT	GO:0051495~positive regulation of cytoskeleton organization	4	14.8148	0.00267294	Q92558, O75083, O43516, P63000	26	187	16650	13.6981	0.990249	0.0658271	4.42304
GOTERM_BP_FAT	GO:1902531~regulation of intracellular signal transduction	9	33.3333	0.0026964	O14986, P32019, P54646, P42338, P27797, P21333, P60484, Q8WTR2, P63000	26	1714	16650	3.36258	0.990638	0.065456	4.46103
GOTERM_BP_FAT	GO:0051674~localization of cell	8	29.6296	0.00272329	P32019, P42338, Q9ULV4, P27797, O75083, P21333, P60484, P63000	26	1330	16650	3.85194	0.991064	0.0651749	4.50456
GOTERM_BP_FAT	GO:0048870~cell motility	8	29.6296	0.00272329	P32019, P42338, Q9ULV4, P27797, O75083, P21333, P60484, P63000	26	1330	16650	3.85194	0.991064	0.0651749	4.50456
GOTERM_BP_FAT	GO:1903391~regulation of adherens junction organization	3	11.1111	0.00274106	Q9ULV4, P60484, P63000	26	52	16650	36.9453	0.991336	0.0646933	4.53332
GOTERM_BP_FAT	GO:0002768~immune response-regulating cell surface receptor signaling pathway	5	18.5185	0.00275746	P42338, O43516, P63261, P60484, P63000	26	399	16650	8.02487	0.991579	0.064194	4.55985
GOTERM_BP_FAT	GO:0050778~positive regulation of immune response	6	22.2222	0.00308988	P10809, P42338, O43516, P63261, P60484, P63000	26	684	16650	5.61741	0.99527	0.0707146	5.09616
GOTERM_BP_FAT	GO:0046488~phosphatidylinositol metabolic process	4	14.8148	0.00318639	O14986, P32019, P42338, P60484	26	199	16650	12.8721	0.995999	0.0718961	5.25132
GOTERM_BP_FAT	GO:0048041~focal adhesion assembly	3	11.1111	0.00328408	Q9ULV4, P60484, P63000	26	57	16650	33.7045	0.996623	0.0730702	5.40815
GOTERM_BP_FAT	GO:0007045~cell-substrate adherens junction assembly	3	11.1111	0.00328408	Q9ULV4, P60484, P63000	26	57	16650	33.7045	0.996623	0.0730702	5.40815
GOTERM_BP_FAT	GO:0051493~regulation of cytoskeleton organization	5	18.5185	0.0033738	Q92558, Q8NHR9, O75083, O43516, P63000	26	422	16650	7.5875	0.99711	0.0740436	5.55196
GOTERM_BP_FAT	GO:0051049~regulation of transport	9	33.3333	0.00361999	P20339, Q92544, P10809, P42338, P27797, O75083, P21333, P60484, P63000	26	1796	16650	3.20905	0.998115	0.0782486	5.94552
GOTERM_BP_FAT	GO:0022603~regulation of anatomical structure morphogenesis	7	25.9259	0.0039099	Q9ULV4, P27797, O75083, O43516, P21333, P60484, P63000	26	1051	16650	4.26517	0.998861	0.0832217	6.407
GOTERM_BP_FAT	GO:0045216~cell-cell junction organization	4	14.8148	0.00411658	Q9ULV4, O75083, P60484, P63000	26	218	16650	11.7502	0.999204	0.086374	6.73469
GOTERM_BP_FAT	GO:0060627~regulation of vesicle-mediated transport	5	18.5185	0.0042108	P20339, P42338, P27797, P60484, P63000	26	449	16650	7.13123	0.999325	0.0872112	6.88371
GOTERM_BP_FAT	GO:0002252~immune effector process	6	22.2222	0.00438122	P10809, P42338, O75083, O43516, P63261, P63000	26	742	16650	5.17831	0.999498	0.0895168	7.15271
GOTERM_BP_FAT	GO:0034333~adherens junction assembly	3	11.1111	0.00450801	Q9ULV4, P60484, P63000	26	67	16650	28.6739	0.999597	0.0909208	7.35235
GOTERM_BP_FAT	GO:0043647~inositol phosphate metabolic process	3	11.1111	0.00464036	P32019, Q8N3E9, P60484	26	68	16650	28.2523	0.99968	0.0923948	7.56031
GOTERM_BP_FAT	GO:0031647~regulation of protein stability	4	14.8148	0.00466604	P10809, P27797, P21333, P60484	26	228	16650	11.2348	0.999694	0.0918295	7.60062
GOTERM_BP_FAT	GO:0006457~protein folding	4	14.8148	0.00472332	O14967, P10809, P27797, Q9HAV0	26	229	16650	11.1858	0.999723	0.091864	7.69045
GOTERM_BP_FAT	GO:0019637~organophosphate metabolic process	7	25.9259	0.00507118	O14986, P32019, P54646, P42338, Q8N3E9, P60484, P63000	26	1108	16650	4.04575	0.999849	0.0972168	8.23425
GOTERM_BP_FAT	GO:0097581~lamellipodium organization	3	11.1111	0.00518759	Q92558, Q9ULV4, P63000	26	72	16650	26.6827	0.999876	0.0982555	8.41556
GOTERM_BP_FAT	GO:1901888~regulation of cell junction assembly	3	11.1111	0.00518759	Q9ULV4, P60484, P63000	26	72	16650	26.6827	0.999876	0.0982555	8.41556
GOTERM_BP_FAT	GO:0033036~macromolecule localization	11	40.7407	0.00526414	P49281, P20339, Q92544, P10809, P54646, Q8NHR9, Q9ULV4, P57737, P27797, P21333, P63000	26	2817	16650	2.50061	0.999892	0.0985598	8.5346
GOTERM_BP_FAT	GO:0038093~Fc receptor signaling pathway	4	14.8148	0.00557045	P42338, O43516, P63261, P63000	26	243	16650	10.5413	0.999936	0.102895	9.00947
GOTERM_BP_FAT	GO:0034109~homotypic cell-cell adhesion	3	11.1111	0.00576311	P42338, P63261, P21333	26	76	16650	25.2783	0.999955	0.105151	9.30698
GOTERM_BP_FAT	GO:0048858~cell projection morphogenesis	6	22.2222	0.00592914	P49281, Q92558, Q9ULV4, P21333, P60484, P63000	26	797	16650	4.82096	0.999966	0.106898	9.56262
GOTERM_BP_FAT	GO:0040011~locomotion	8	29.6296	0.00596106	P32019, P42338, Q9ULV4, P27797, O75083, P21333, P60484, P63000	26	1530	16650	3.34842	0.999968	0.10634	9.6117
GOTERM_BP_FAT	GO:0033043~regulation of organelle organization	7	25.9259	0.0061304	P20339, Q92558, Q8NHR9, P27797, O75083, O43516, P63000	26	1152	16650	3.89123	0.999976	0.10809	9.8716
GOTERM_BP_FAT	GO:0050878~regulation of body fluid levels	5	18.5185	0.00628853	P20339, P42338, P63261, P21333, P63000	26	503	16650	6.36565	0.999982	0.109615	10.1137
GOTERM_BP_FAT	GO:0032990~cell part morphogenesis	6	22.2222	0.00657824	P49281, Q92558, Q9ULV4, P21333, P60484, P63000	26	817	16650	4.70295	0.999989	0.113247	10.5556
GOTERM_BP_FAT	GO:0043085~positive regulation of catalytic activity	8	29.6296	0.00660575	P49281, P32019, P10809, P42338, Q9ULV4, P60484, Q8WTR2, P63000	26	1559	16650	3.28613	0.99999	0.112579	10.5974
GOTERM_BP_FAT	GO:0030258~lipid modification	4	14.8148	0.00685847	O14986, P32019, P42338, P60484	26	262	16650	9.77686	0.999993	0.115509	10.9811
GOTERM_BP_FAT	GO:0008104~protein localization	10	37.037	0.00694247	P49281, P20339, Q92544, P10809, Q8NHR9, Q9ULV4, P57737, P27797, P21333, P63000	26	2448	16650	2.61595	0.999994	0.115722	11.1082
GOTERM_BP_FAT	GO:0051130~positive regulation of cellular component organization	7	25.9259	0.00696956	Q92558, Q9ULV4, P27797, O75083, O43516, P21333, P63000	26	1183	16650	3.78926	0.999994	0.115044	11.1492
GOTERM_BP_FAT	GO:0016477~cell migration	7	25.9259	0.00699797	P42338, Q9ULV4, P27797, O75083, P21333, P60484, P63000	26	1184	16650	3.78606	0.999995	0.114401	11.1922
GOTERM_BP_FAT	GO:0007044~cell-substrate junction assembly	3	11.1111	0.00748899	Q9ULV4, P60484, P63000	26	87	16650	22.0822	0.999998	0.120815	11.9315
GOTERM_BP_FAT	GO:0048584~positive regulation of response to stimulus	9	33.3333	0.00767705	P10809, P42338, P27797, O43516, P63261, P21333, P60484, Q8WTR2, P63000	26	2030	16650	2.83914	0.999998	0.122529	12.2131
GOTERM_BP_FAT	GO:0060284~regulation of cell development	6	22.2222	0.00779536	Q9ULV4, P27797, O75083, P21333, P60484, P63000	26	851	16650	4.51505	0.999999	0.123172	12.3898
GOTERM_BP_FAT	GO:0048010~vascular endothelial growth factor receptor signaling pathway	3	11.1111	0.00799548	P42338, P63261, P63000	26	90	16650	21.3462	0.999999	0.125004	12.688
GOTERM_BP_FAT	GO:0006650~glycerophospholipid metabolic process	4	14.8148	0.00807039	O14986, P32019, P42338, P60484	26	278	16650	9.21417	0.999999	0.12498	12.7994
GOTERM_BP_FAT	GO:0042060~wound healing	5	18.5185	0.00815666	P20339, P42338, P63261, P21333, P63000	26	542	16650	5.90761	0.999999	0.12512	12.9275
GOTERM_BP_FAT	GO:0051246~regulation of protein metabolic process	10	37.037	0.00823482	P49281, P32019, P10809, P42338, Q9ULV4, P27797, P21333, P60484, Q8WTR2, P63000	26	2512	16650	2.5493	0.999999	0.125142	13.0434
GOTERM_BP_FAT	GO:0006066~alcohol metabolic process	4	14.8148	0.00839193	P32019, P54646, Q8N3E9, P60484	26	282	16650	9.08347	1	0.126278	13.2759
GOTERM_BP_FAT	GO:0001666~response to hypoxia	4	14.8148	0.00872099	P49281, Q92544, P10809, P60484	26	286	16650	8.95643	1	0.129792	13.7611
GOTERM_BP_FAT	GO:0051641~cellular localization	10	37.037	0.0088793	P20339, Q92544, P54646, Q8NHR9, P57737, P27797, O43516, P21333, P60484, P63000	26	2541	16650	2.52021	1	0.130877	13.9936
GOTERM_BP_FAT	GO:0048813~dendrite morphogenesis	3	11.1111	0.00923575	P49281, P60484, P63000	26	97	16650	19.8057	1	0.134643	14.5149
GOTERM_BP_FAT	GO:0030838~positive regulation of actin filament polymerization	3	11.1111	0.00923575	Q92558, O43516, P63000	26	97	16650	19.8057	1	0.134643	14.5149
GOTERM_BP_FAT	GO:0036293~response to decreased oxygen levels	4	14.8148	0.00948903	P49281, Q92544, P10809, P60484	26	295	16650	8.68318	1	0.13694	14.8835
GOTERM_BP_FAT	GO:0050776~regulation of immune response	6	22.2222	0.0103641	P10809, P42338, O43516, P63261, P60484, P63000	26	912	16650	4.21306	1	0.14743	16.1456
GOTERM_BP_FAT	GO:1902533~positive regulation of intracellular signal transduction	6	22.2222	0.0105039	P42338, P27797, P21333, P60484, Q8WTR2, P63000	26	915	16650	4.19924	1	0.148065	16.3456
GOTERM_BP_FAT	GO:0010811~positive regulation of cell-substrate adhesion	3	11.1111	0.0109483	P27797, P21333, P63000	26	106	16650	18.1241	1	0.152623	16.9784
GOTERM_BP_FAT	GO:0030030~cell projection organization	7	25.9259	0.0109523	P49281, P20339, Q92558, Q9ULV4, P21333, P60484, P63000	26	1301	16650	3.44557	1	0.151462	16.984
GOTERM_BP_FAT	GO:0070482~response to oxygen levels	4	14.8148	0.0112379	P49281, Q92544, P10809, P60484	26	314	16650	8.15777	1	0.153892	17.3882
GOTERM_BP_FAT	GO:0019751~polyol metabolic process	3	11.1111	0.0113466	P32019, Q8N3E9, P60484	26	108	16650	17.7885	1	0.154058	17.5416
GOTERM_BP_FAT	GO:0006629~lipid metabolic process	7	25.9259	0.0121414	O14986, P32019, P54646, P42338, Q8N3E9, P60484, P63000	26	1330	16650	3.37045	1	0.162714	18.6549
GOTERM_BP_FAT	GO:0032273~positive regulation of protein polymerization	3	11.1111	0.0125794	Q92558, O43516, P63000	26	114	16650	16.8522	1	0.166818	19.2624
GOTERM_BP_FAT	GO:0006898~receptor-mediated endocytosis	4	14.8148	0.0133756	P20339, P42338, P27797, P63000	26	335	16650	7.64638	1	0.175129	20.3557
GOTERM_BP_FAT	GO:0034332~adherens junction organization	3	11.1111	0.0136496	Q9ULV4, P60484, P63000	26	119	16650	16.1441	1	0.177075	20.7288
GOTERM_BP_FAT	GO:0002682~regulation of immune system process	7	25.9259	0.0143098	P10809, P42338, P27797, O43516, P63261, P60484, P63000	26	1378	16650	3.25304	1	0.183495	21.6208
GOTERM_BP_FAT	GO:0070925~organelle assembly	5	18.5185	0.0153894	P20339, O75083, P63261, P21333, P60484	26	653	16650	4.9034	1	0.194568	23.0592
GOTERM_BP_FAT	GO:0042981~regulation of apoptotic process	7	25.9259	0.0153908	P49281, P10809, P54646, P27797, P21333, P60484, P63000	26	1400	16650	3.20192	1	0.193189	23.0611
GOTERM_BP_FAT	GO:0006661~phosphatidylinositol biosynthetic process	3	11.1111	0.0154416	O14986, P42338, P60484	26	127	16650	15.1272	1	0.192385	23.1281
GOTERM_BP_FAT	GO:0044093~positive regulation of molecular function	8	29.6296	0.0159213	P49281, P32019, P10809, P42338, Q9ULV4, P60484, Q8WTR2, P63000	26	1840	16650	2.78428	1	0.196377	23.7587
GOTERM_BP_FAT	GO:0043067~regulation of programmed cell death	7	25.9259	0.0160563	P49281, P10809, P54646, P27797, P21333, P60484, P63000	26	1413	16650	3.17246	1	0.196495	23.9352
GOTERM_BP_FAT	GO:0044255~cellular lipid metabolic process	6	22.2222	0.0177657	O14986, P32019, P54646, P42338, P60484, P63000	26	1043	16650	3.6839	1	0.213683	26.1382
GOTERM_BP_FAT	GO:0030334~regulation of cell migration	5	18.5185	0.0180493	Q9ULV4, P27797, P21333, P60484, P63000	26	685	16650	4.67434	1	0.215249	26.4979
GOTERM_BP_FAT	GO:0050900~leukocyte migration	4	14.8148	0.0181824	P42338, P27797, O75083, P63000	26	376	16650	6.8126	1	0.215202	26.6661
GOTERM_BP_FAT	GO:0046486~glycerolipid metabolic process	4	14.8148	0.0185675	O14986, P32019, P42338, P60484	26	379	16650	6.75868	1	0.217792	27.1507
GOTERM_BP_FAT	GO:0043254~regulation of protein complex assembly	4	14.8148	0.0188267	Q92558, Q8NHR9, O43516, P63000	26	381	16650	6.7232	1	0.219034	27.4753
GOTERM_BP_FAT	GO:0014066~regulation of phosphatidylinositol 3-kinase signaling	3	11.1111	0.0190582	O14986, P42338, P60484	26	142	16650	13.5293	1	0.219971	27.7639
GOTERM_BP_FAT	GO:0045785~positive regulation of cell adhesion	4	14.8148	0.0193513	P10809, P27797, P21333, P63000	26	385	16650	6.65335	1	0.221522	28.1278
GOTERM_BP_FAT	GO:0031032~actomyosin structure organization	3	11.1111	0.0203359	O75083, P63261, P63000	26	147	16650	13.0691	1	0.22999	29.3379
GOTERM_BP_FAT	GO:0010941~regulation of cell death	7	25.9259	0.0216143	P49281, P10809, P54646, P27797, P21333, P60484, P63000	26	1509	16650	2.97064	1	0.241136	30.8803
GOTERM_BP_FAT	GO:0016337~single organismal cell-cell adhesion	5	18.5185	0.0217617	P10809, P42338, P63261, P21333, P63000	26	725	16650	4.41645	1	0.241052	31.0562
GOTERM_BP_FAT	GO:0072673~lamellipodium morphogenesis	2	7.40741	0.0222966	Q92558, Q9ULV4	26	15	16650	85.3846	1	0.244704	31.6905
GOTERM_BP_FAT	GO:0048468~cell development	8	29.6296	0.0224151	P49281, Q9ULV4, P27797, O75083, P63261, P21333, P60484, P63000	26	1968	16650	2.60319	1	0.244321	31.8304
GOTERM_BP_FAT	GO:1901615~organic hydroxy compound metabolic process	4	14.8148	0.0228149	P32019, P54646, Q8N3E9, P60484	26	410	16650	6.24765	1	0.246609	32.3
GOTERM_BP_FAT	GO:2000145~regulation of cell motility	5	18.5185	0.02286	Q9ULV4, P27797, P21333, P60484, P63000	26	736	16650	4.35044	1	0.245529	32.3528
GOTERM_BP_FAT	GO:0042493~response to drug	4	14.8148	0.0229601	P10809, P54646, P27797, P60484	26	411	16650	6.23245	1	0.244977	32.4698
GOTERM_BP_FAT	GO:0051895~negative regulation of focal adhesion assembly	2	7.40741	0.023766	Q9ULV4, P60484	26	16	16650	80.0481	1	0.250965	33.4051
GOTERM_BP_FAT	GO:0051127~positive regulation of actin nucleation	2	7.40741	0.023766	Q92558, O43516	26	16	16650	80.0481	1	0.250965	33.4051
GOTERM_BP_FAT	GO:0030031~cell projection assembly	4	14.8148	0.0241401	P20339, Q9ULV4, P21333, P63000	26	419	16650	6.11346	1	0.252895	33.8352
GOTERM_BP_FAT	GO:0060491~regulation of cell projection assembly	3	11.1111	0.0249401	P20339, Q9ULV4, P63000	26	164	16650	11.7144	1	0.258642	34.746
GOTERM_BP_FAT	GO:0010770~positive regulation of cell morphogenesis involved in differentiation	3	11.1111	0.0249401	P27797, P21333, P63000	26	164	16650	11.7144	1	0.258642	34.746
GOTERM_BP_FAT	GO:1903392~negative regulation of adherens junction organization	2	7.40741	0.0252332	Q9ULV4, P60484	26	17	16650	75.3394	1	0.259754	35.0767
GOTERM_BP_FAT	GO:0045184~establishment of protein localization	8	29.6296	0.0255927	P49281, P20339, Q92544, P10809, Q9ULV4, P57737, P27797, P21333	26	2021	16650	2.53492	1	0.26144	35.4802
GOTERM_BP_FAT	GO:0048646~anatomical structure formation involved in morphogenesis	6	22.2222	0.0260646	P42338, Q8N3E9, O75083, P63261, P21333, P60484	26	1151	16650	3.33823	1	0.264086	36.0063
GOTERM_BP_FAT	GO:0040012~regulation of locomotion	5	18.5185	0.0262486	Q9ULV4, P27797, P21333, P60484, P63000	26	768	16650	4.16917	1	0.264186	36.2104
GOTERM_BP_FAT	GO:0010646~regulation of cell communication	10	37.037	0.0263328	O14986, P32019, P20339, P54646, P42338, P27797, P21333, P60484, Q8WTR2, P63000	26	3020	16650	2.12048	1	0.26342	36.3036
GOTERM_BP_FAT	GO:0046474~glycerophospholipid biosynthetic process	3	11.1111	0.0278298	O14986, P42338, P60484	26	174	16650	11.0411	1	0.274749	37.9387
GOTERM_BP_FAT	GO:0043549~regulation of kinase activity	5	18.5185	0.0285149	P42338, Q9ULV4, P60484, Q8WTR2, P63000	26	788	16650	4.06335	1	0.278995	38.6738
GOTERM_BP_FAT	GO:0023051~regulation of signaling	10	37.037	0.0290569	O14986, P32019, P20339, P54646, P42338, P27797, P21333, P60484, Q8WTR2, P63000	26	3070	16650	2.08594	1	0.281978	39.2495
GOTERM_BP_FAT	GO:0051270~regulation of cellular component movement	5	18.5185	0.0301701	Q9ULV4, P27797, P21333, P60484, P63000	26	802	16650	3.99242	1	0.289596	40.4161
GOTERM_BP_FAT	GO:1901889~negative regulation of cell junction assembly	2	7.40741	0.0310809	Q9ULV4, P60484	26	21	16650	60.989	1	0.295418	41.3549
GOTERM_BP_FAT	GO:0042592~homeostatic process	7	25.9259	0.0315961	P49281, Q92544, P54646, P42338, P27797, P63261, P63000	26	1645	16650	2.72504	1	0.29797	41.8797
GOTERM_BP_FAT	GO:0016055~Wnt signaling pathway	4	14.8148	0.0320835	P20339, P54646, P60484, P63000	26	468	16650	5.47337	1	0.300265	42.3722
GOTERM_BP_FAT	GO:0010035~response to inorganic substance	4	14.8148	0.0322584	P49281, P10809, P27797, P60484	26	469	16650	5.4617	1	0.300069	42.5479
GOTERM_BP_FAT	GO:0198738~cell-cell signaling by wnt	4	14.8148	0.0322584	P20339, P54646, P60484, P63000	26	469	16650	5.4617	1	0.300069	42.5479
GOTERM_BP_FAT	GO:0002520~immune system development	5	18.5185	0.0325078	P49281, P10809, P52943, O75083, Q8IVU3	26	821	16650	3.90003	1	0.300459	42.7976
GOTERM_BP_FAT	GO:0016358~dendrite development	3	11.1111	0.0327199	P49281, P60484, P63000	26	190	16650	10.1113	1	0.300554	43.0093
GOTERM_BP_FAT	GO:0007160~cell-matrix adhesion	3	11.1111	0.0333536	Q9ULV4, P60484, P63000	26	192	16650	10.006	1	0.303898	43.637
GOTERM_BP_FAT	GO:0046856~phosphatidylinositol dephosphorylation	2	7.40741	0.0354447	P32019, P60484	26	24	16650	53.3654	1	0.318201	45.6627
GOTERM_BP_FAT	GO:1902745~positive regulation of lamellipodium organization	2	7.40741	0.0354447	Q9ULV4, P63000	26	24	16650	53.3654	1	0.318201	45.6627
GOTERM_BP_FAT	GO:0099623~regulation of cardiac muscle cell membrane repolarization	2	7.40741	0.0354447	O75083, P21333	26	24	16650	53.3654	1	0.318201	45.6627
GOTERM_BP_FAT	GO:0045017~glycerolipid biosynthetic process	3	11.1111	0.0369247	O14986, P42338, P60484	26	203	16650	9.46381	1	0.327588	47.0549
GOTERM_BP_FAT	GO:0051125~regulation of actin nucleation	2	7.40741	0.0397895	Q92558, O43516	26	27	16650	47.4359	1	0.346697	49.6548
GOTERM_BP_FAT	GO:0009966~regulation of signal transduction	9	33.3333	0.0407975	O14986, P32019, P54646, P42338, P27797, P21333, P60484, Q8WTR2, P63000	26	2728	16650	2.11271	1	0.352149	50.5406
GOTERM_BP_FAT	GO:0010762~regulation of fibroblast migration	2	7.40741	0.0426756	Q9ULV4, P63000	26	29	16650	44.1645	1	0.363518	52.1522
GOTERM_BP_FAT	GO:0008654~phospholipid biosynthetic process	3	11.1111	0.0427208	O14986, P42338, P60484	26	220	16650	8.73252	1	0.362114	52.1904
GOTERM_BP_FAT	GO:1905114~cell surface receptor signaling pathway involved in cell-cell signaling	4	14.8148	0.0432704	P20339, P54646, P60484, P63000	26	527	16650	4.8606	1	0.364164	52.6522
GOTERM_BP_FAT	GO:0060306~regulation of membrane repolarization	2	7.40741	0.0441155	O75083, P21333	26	30	16650	42.6923	1	0.368176	53.3542
GOTERM_BP_FAT	GO:0031334~positive regulation of protein complex assembly	3	11.1111	0.0441317	Q92558, O43516, P63000	26	224	16650	8.57658	1	0.366586	53.3676
GOTERM_BP_FAT	GO:0001775~cell activation	5	18.5185	0.0448787	P10809, P42338, P63261, P21333, P63000	26	910	16650	3.5186	1	0.369876	53.9796
GOTERM_BP_FAT	GO:0001953~negative regulation of cell-matrix adhesion	2	7.40741	0.0455534	Q9ULV4, P60484	26	31	16650	41.3151	1	0.372641	54.5261
GOTERM_BP_FAT	GO:0051345~positive regulation of hydrolase activity	5	18.5185	0.0459519	P49281, P32019, P10809, Q9ULV4, P63000	26	917	16650	3.49174	1	0.373564	54.8459
GOTERM_BP_FAT	GO:0051050~positive regulation of transport	5	18.5185	0.0464163	P20339, Q92544, P10809, P27797, P21333	26	920	16650	3.48035	1	0.374903	55.216
GOTERM_BP_FAT	GO:0030866~cortical actin cytoskeleton organization	2	7.40741	0.0469892	P27797, O43516	26	32	16650	40.024	1	0.376924	55.6685
GOTERM_BP_FAT	GO:0045214~sarcomere organization	2	7.40741	0.0469892	O75083, P63261	26	32	16650	40.024	1	0.376924	55.6685
GOTERM_BP_FAT	GO:0042327~positive regulation of phosphorylation	5	18.5185	0.0483011	P54646, P42338, P60484, Q8WTR2, P63000	26	932	16650	3.43554	1	0.383611	56.6888
GOTERM_BP_FAT	GO:0033198~response to ATP	2	7.40741	0.0484229	P10809, P60484	26	33	16650	38.8112	1	0.382702	56.7824
GOTERM_BP_FAT	GO:0006469~negative regulation of protein kinase activity	3	11.1111	0.0488365	Q9ULV4, P60484, Q8WTR2	26	237	16650	8.10613	1	0.383632	57.0988
GOTERM_BP_FAT	GO:0099622~cardiac muscle cell membrane repolarization	2	7.40741	0.0498545	O75083, P21333	26	34	16650	37.6697	1	0.3883	57.8683
GOTERM_BP_FAT	GO:0046839~phospholipid dephosphorylation	2	7.40741	0.0512841	P32019, P60484	26	35	16650	36.5934	1	0.395401	58.927
GOTERM_BP_FAT	GO:0051338~regulation of transferase activity	5	18.5185	0.0520342	P42338, Q9ULV4, P60484, Q8WTR2, P63000	26	955	16650	3.3528	1	0.398268	59.4725
GOTERM_BP_FAT	GO:0012501~programmed cell death	7	25.9259	0.0520962	P49281, P10809, P54646, P27797, P21333, P60484, P63000	26	1852	16650	2.42046	1	0.396969	59.5172
GOTERM_BP_FAT	GO:0032268~regulation of cellular protein metabolic process	8	29.6296	0.052267	P49281, P10809, P42338, Q9ULV4, P27797, P60484, Q8WTR2, P63000	26	2346	16650	2.18375	1	0.396333	59.6404
GOTERM_BP_FAT	GO:0065009~regulation of molecular function	9	33.3333	0.0523876	P49281, P32019, P10809, P42338, Q9ULV4, P21333, P60484, Q8WTR2, P63000	26	2863	16650	2.01308	1	0.395403	59.7271
GOTERM_BP_FAT	GO:0042325~regulation of phosphorylation	6	22.2222	0.0529216	P54646, P42338, Q9ULV4, P60484, Q8WTR2, P63000	26	1393	16650	2.7583	1	0.396936	60.109
GOTERM_BP_FAT	GO:0031344~regulation of cell projection organization	4	14.8148	0.0529703	P20339, Q9ULV4, P60484, P63000	26	572	16650	4.47821	1	0.39559	60.1436
GOTERM_BP_FAT	GO:0043065~positive regulation of apoptotic process	4	14.8148	0.0529703	P49281, P10809, P60484, P63000	26	572	16650	4.47821	1	0.39559	60.1436
GOTERM_BP_FAT	GO:0015031~protein transport	7	25.9259	0.0530256	P49281, P20339, Q92544, P10809, P57737, P27797, P21333	26	1860	16650	2.41005	1	0.394295	60.1829
GOTERM_BP_FAT	GO:0030003~cellular cation homeostasis	4	14.8148	0.0531971	P49281, Q92544, P42338, P27797	26	573	16650	4.4704	1	0.393691	60.3046
GOTERM_BP_FAT	GO:0050790~regulation of catalytic activity	8	29.6296	0.0534044	P49281, P32019, P10809, P42338, Q9ULV4, P60484, Q8WTR2, P63000	26	2357	16650	2.17356	1	0.393303	60.4512
GOTERM_BP_FAT	GO:0051146~striated muscle cell differentiation	3	11.1111	0.0537175	P27797, O75083, P63261	26	250	16650	7.68462	1	0.393534	60.6718
GOTERM_BP_FAT	GO:0043068~positive regulation of programmed cell death	4	14.8148	0.054109	P49281, P10809, P60484, P63000	26	577	16650	4.43941	1	0.394216	60.9459
GOTERM_BP_FAT	GO:0086009~membrane repolarization	2	7.40741	0.054137	O75083, P21333	26	37	16650	34.6154	1	0.392801	60.9654
GOTERM_BP_FAT	GO:0071526~semaphorin-plexin signaling pathway	2	7.40741	0.054137	P21333, P63000	26	37	16650	34.6154	1	0.392801	60.9654
GOTERM_BP_FAT	GO:1902743~regulation of lamellipodium organization	2	7.40741	0.054137	Q9ULV4, P63000	26	37	16650	34.6154	1	0.392801	60.9654
GOTERM_BP_FAT	GO:0033673~negative regulation of kinase activity	3	11.1111	0.0552535	Q9ULV4, P60484, Q8WTR2	26	254	16650	7.5636	1	0.397616	61.737
GOTERM_BP_FAT	GO:0006873~cellular ion homeostasis	4	14.8148	0.0566566	P49281, Q92544, P42338, P27797	26	588	16650	4.35636	1	0.40396	62.6862
GOTERM_BP_FAT	GO:0032270~positive regulation of cellular protein metabolic process	6	22.2222	0.0566733	P49281, P10809, P42338, P60484, Q8WTR2, P63000	26	1420	16650	2.70585	1	0.402477	62.6974
GOTERM_BP_FAT	GO:0061061~muscle structure development	4	14.8148	0.0568911	P27797, O75083, P63261, P60484	26	589	16650	4.34896	1	0.402127	62.8426
GOTERM_BP_FAT	GO:0009967~positive regulation of signal transduction	6	22.2222	0.0578149	P42338, P27797, P21333, P60484, Q8WTR2, P63000	26	1428	16650	2.69069	1	0.405682	63.453
GOTERM_BP_FAT	GO:0010638~positive regulation of organelle organization	4	14.8148	0.0595016	Q92558, O75083, O43516, P63000	26	600	16650	4.26923	1	0.413336	64.5433
GOTERM_BP_FAT	GO:0032103~positive regulation of response to external stimulus	3	11.1111	0.0603529	P10809, P27797, P63000	26	267	16650	7.19533	1	0.416359	65.0818
GOTERM_BP_FAT	GO:0010506~regulation of autophagy	3	11.1111	0.0611516	P20339, P54646, P42338	26	269	16650	7.14184	1	0.419062	65.5801
GOTERM_BP_FAT	GO:0010942~positive regulation of cell death	4	14.8148	0.0611926	P49281, P10809, P60484, P63000	26	607	16650	4.22	1	0.417715	65.6056
GOTERM_BP_FAT	GO:0051604~protein maturation	3	11.1111	0.0619541	P32019, P10809, P27797	26	271	16650	7.08913	1	0.420185	66.074
GOTERM_BP_FAT	GO:0034394~protein localization to cell surface	2	7.40741	0.0626465	Q92544, P21333	26	43	16650	29.7853	1	0.422263	66.4948
GOTERM_BP_FAT	GO:0045806~negative regulation of endocytosis	2	7.40741	0.0626465	P60484, P63000	26	43	16650	29.7853	1	0.422263	66.4948
GOTERM_BP_FAT	GO:0007009~plasma membrane organization	3	11.1111	0.0643834	P21333, P60484, P63000	26	277	16650	6.93557	1	0.429711	67.5289
GOTERM_BP_FAT	GO:0009628~response to abiotic stimulus	5	18.5185	0.0651179	P49281, Q92544, P10809, P60484, P63000	26	1029	16650	3.11168	1	0.431914	67.9571
GOTERM_BP_FAT	GO:0008219~cell death	7	25.9259	0.0652717	P49281, P10809, P54646, P27797, P21333, P60484, P63000	26	1958	16650	2.28942	1	0.431143	68.046
GOTERM_BP_FAT	GO:0008610~lipid biosynthetic process	4	14.8148	0.0653947	O14986, P54646, P42338, P60484	26	624	16650	4.10503	1	0.430222	68.117
GOTERM_BP_FAT	GO:0051129~negative regulation of cellular component organization	4	14.8148	0.0653947	Q8NHR9, Q9ULV4, P60484, P63000	26	624	16650	4.10503	1	0.430222	68.117
GOTERM_BP_FAT	GO:0050804~modulation of synaptic transmission	3	11.1111	0.0656103	P20339, P60484, P63000	26	280	16650	6.86126	1	0.429776	68.2411
GOTERM_BP_FAT	GO:0045055~regulated exocytosis	3	11.1111	0.0689209	P20339, O75083, P21333	26	288	16650	6.67067	1	0.444725	70.0904
GOTERM_BP_FAT	GO:0010562~positive regulation of phosphorus metabolic process	5	18.5185	0.0689332	P54646, P42338, P60484, Q8WTR2, P63000	26	1049	16650	3.05236	1	0.443234	70.097
GOTERM_BP_FAT	GO:0045937~positive regulation of phosphate metabolic process	5	18.5185	0.0689332	P54646, P42338, P60484, Q8WTR2, P63000	26	1049	16650	3.05236	1	0.443234	70.097
GOTERM_BP_FAT	GO:0048878~chemical homeostasis	5	18.5185	0.0689332	P49281, Q92544, P54646, P42338, P27797	26	1049	16650	3.05236	1	0.443234	70.097
GOTERM_BP_FAT	GO:0051248~negative regulation of protein metabolic process	5	18.5185	0.0689332	Q9ULV4, P27797, P21333, P60484, Q8WTR2	26	1049	16650	3.05236	1	0.443234	70.097
GOTERM_BP_FAT	GO:0051347~positive regulation of transferase activity	4	14.8148	0.0694714	P42338, P60484, Q8WTR2, P63000	26	640	16650	4.0024	1	0.444323	70.3878
GOTERM_BP_FAT	GO:0051235~maintenance of location	3	11.1111	0.0697573	Q8NHR9, P27797, P21333	26	290	16650	6.62467	1	0.444177	70.5412
GOTERM_BP_FAT	GO:0051247~positive regulation of protein metabolic process	6	22.2222	0.0699843	P49281, P10809, P42338, P60484, Q8WTR2, P63000	26	1508	16650	2.54795	1	0.443747	70.6625
GOTERM_BP_FAT	GO:0055080~cation homeostasis	4	14.8148	0.0702488	P49281, Q92544, P42338, P27797	26	643	16650	3.98373	1	0.443503	70.8032
GOTERM_BP_FAT	GO:0010927~cellular component assembly involved in morphogenesis	3	11.1111	0.0714403	O75083, P63261, P21333	26	294	16650	6.53454	1	0.447693	71.4292
GOTERM_BP_FAT	GO:0007169~transmembrane receptor protein tyrosine kinase signaling pathway	4	14.8148	0.0715535	P42338, P63261, P60484, P63000	26	648	16650	3.95299	1	0.446718	71.488
GOTERM_BP_FAT	GO:0051649~establishment of localization in cell	7	25.9259	0.0715748	P20339, Q92544, P54646, P57737, P27797, P21333, P60484	26	2004	16650	2.23687	1	0.445315	71.4991
GOTERM_BP_FAT	GO:0098771~inorganic ion homeostasis	4	14.8148	0.0741964	P49281, Q92544, P42338, P27797	26	658	16650	3.89292	1	0.456106	72.8292
GOTERM_BP_FAT	GO:0010812~negative regulation of cell-substrate adhesion	2	7.40741	0.075273	Q9ULV4, P60484	26	52	16650	24.6302	1	0.459566	73.3584
GOTERM_BP_FAT	GO:0045010~actin nucleation	2	7.40741	0.075273	Q92558, O43516	26	52	16650	24.6302	1	0.459566	73.3584
GOTERM_BP_FAT	GO:0061077~chaperone-mediated protein folding	2	7.40741	0.075273	P10809, P27797	26	52	16650	24.6302	1	0.459566	73.3584
GOTERM_BP_FAT	GO:0006796~phosphate-containing compound metabolic process	9	33.3333	0.0757431	O14986, P32019, P54646, P42338, Q8N3E9, Q9ULV4, P60484, Q8WTR2, P63000	26	3083	16650	1.86943	1	0.460212	73.5863
GOTERM_BP_FAT	GO:0045595~regulation of cell differentiation	6	22.2222	0.0759082	Q9ULV4, P27797, O75083, P21333, P60484, P63000	26	1544	16650	2.48854	1	0.459463	73.666
GOTERM_BP_FAT	GO:0006793~phosphorus metabolic process	9	33.3333	0.076461	O14986, P32019, P54646, P42338, Q8N3E9, Q9ULV4, P60484, Q8WTR2, P63000	26	3089	16650	1.8658	1	0.460481	73.931
GOTERM_BP_FAT	GO:0010721~negative regulation of cell development	3	11.1111	0.0765697	Q9ULV4, P27797, P60484	26	306	16650	6.27828	1	0.459484	73.9828
GOTERM_BP_FAT	GO:0030239~myofibril assembly	2	7.40741	0.0766659	O75083, P63261	26	53	16650	24.1655	1	0.458438	74.0285
GOTERM_BP_FAT	GO:0006955~immune response	6	22.2222	0.0770923	P10809, P42338, O43516, P63261, P60484, P63000	26	1551	16650	2.47731	1	0.458883	74.2305
GOTERM_BP_FAT	GO:0010038~response to metal ion	3	11.1111	0.077436	P49281, P27797, P60484	26	308	16650	6.23751	1	0.458955	74.3923
GOTERM_BP_FAT	GO:0010647~positive regulation of cell communication	6	22.2222	0.0777736	P42338, P27797, P21333, P60484, Q8WTR2, P63000	26	1555	16650	2.47094	1	0.459	74.5502
GOTERM_BP_FAT	GO:0023056~positive regulation of signaling	6	22.2222	0.0791464	P42338, P27797, P21333, P60484, Q8WTR2, P63000	26	1563	16650	2.45829	1	0.463617	75.183
GOTERM_BP_FAT	GO:0050767~regulation of neurogenesis	4	14.8148	0.0807198	P27797, O75083, P60484, P63000	26	682	16650	3.75592	1	0.469037	75.89
GOTERM_BP_FAT	GO:0045740~positive regulation of DNA replication	2	7.40741	0.0808323	P27797, P63000	26	56	16650	22.8709	1	0.468067	75.9398
GOTERM_BP_FAT	GO:0048871~multicellular organismal homeostasis	3	11.1111	0.0813737	P49281, P63261, P63000	26	317	16650	6.06042	1	0.468956	76.1783
GOTERM_BP_FAT	GO:0009605~response to external stimulus	7	25.9259	0.0817003	P10809, P54646, P42338, P27797, O43516, P60484, P63000	26	2073	16650	2.16242	1	0.468916	76.321
GOTERM_BP_FAT	GO:0046907~intracellular transport	6	22.2222	0.084595	P20339, Q92544, P54646, P57737, P27797, P21333	26	1594	16650	2.41048	1	0.479763	77.5514
GOTERM_BP_FAT	GO:0060998~regulation of dendritic spine development	2	7.40741	0.0849806	P60484, P63000	26	59	16650	21.708	1	0.479931	77.7108
GOTERM_BP_FAT	GO:0050801~ion homeostasis	4	14.8148	0.0854914	P49281, Q92544, P42338, P27797	26	699	16650	3.66458	1	0.480618	77.9201
GOTERM_BP_FAT	GO:0019220~regulation of phosphate metabolic process	6	22.2222	0.0874869	P54646, P42338, Q9ULV4, P60484, Q8WTR2, P63000	26	1610	16650	2.38653	1	0.487419	78.7205
GOTERM_BP_FAT	GO:0051174~regulation of phosphorus metabolic process	6	22.2222	0.0876694	P54646, P42338, Q9ULV4, P60484, Q8WTR2, P63000	26	1611	16650	2.38505	1	0.486725	78.7923
GOTERM_BP_FAT	GO:0030162~regulation of proteolysis	4	14.8148	0.0880671	P49281, P32019, P10809, P60484	26	708	16650	3.61799	1	0.486912	78.948
GOTERM_BP_FAT	GO:0014823~response to activity	2	7.40741	0.089111	P10809, P54646	26	62	16650	20.6576	1	0.489714	79.3516
GOTERM_BP_FAT	GO:0055082~cellular chemical homeostasis	4	14.8148	0.0895127	P49281, Q92544, P42338, P27797	26	713	16650	3.59262	1	0.489905	79.505
GOTERM_BP_FAT	GO:0032101~regulation of response to external stimulus	4	14.8148	0.0918472	P10809, P27797, P60484, P63000	26	721	16650	3.55276	1	0.497787	80.3753
GOTERM_BP_FAT	GO:0007166~cell surface receptor signaling pathway	8	29.6296	0.0926192	P20339, P54646, P42338, O43516, P63261, P21333, P60484, P63000	26	2669	16650	1.91947	1	0.499402	80.6554
GOTERM_BP_FAT	GO:0098609~cell-cell adhesion	5	18.5185	0.0931215	P10809, P42338, P63261, P21333, P63000	26	1164	16650	2.75079	1	0.499947	80.8356
GOTERM_BP_FAT	GO:0045859~regulation of protein kinase activity	4	14.8148	0.0945047	P42338, Q9ULV4, P60484, Q8WTR2	26	730	16650	3.50896	1	0.503906	81.3237
GOTERM_BP_FAT	GO:0050764~regulation of phagocytosis	2	7.40741	0.0959553	P27797, P60484	26	67	16650	19.116	1	0.508068	81.823
GOTERM_BP_FAT	GO:0030097~hemopoiesis	4	14.8148	0.097195	P49281, P52943, O75083, Q8IVU3	26	739	16650	3.46622	1	0.511373	82.2397
GOTERM_BP_FAT	GO:0051348~negative regulation of transferase activity	3	11.1111	0.0996007	Q9ULV4, P60484, Q8WTR2	26	357	16650	5.38138	1	0.518996	83.0229

## Sheet: Directed migration immune cells
Category	Term	Count	%	PValue	Genes	List Total	Pop Hits	Pop Total	Fold Enrichment	Bonferroni	Benjamini	FDR
GOTERM_BP_ALL	GO:0035556~intracellular signal transduction	26	76.4706	9.33e-15	Q96PE2, Q8IXI2, Q6R327, O15013, O43318, Q9H300, Q9Y4C4, Q6ZV73, P15153, P31751, P42345, O14827, O75914, Q13153, Q9BPZ7, P63000, Q92558, P42338, Q8N122, Q9BVC4, Q07890, O95747, Q9H8V3, P60484, P01116, P01111	33	2657	16792	4.97932	1.8e-11	1.8e-11	1.6e-11
GOTERM_BP_ALL	GO:1902531~regulation of intracellular signal transduction	21	61.7647	9.16e-13	Q13153, Q96PE2, Q9BPZ7, Q8IXI2, Q6R327, O15013, P63000, O43318, Q9H300, Q6ZV73, P15153, P42338, Q8N122, Q9BVC4, Q07890, Q9H8V3, P42345, P01116, P60484, O75914, O14827	33	1714	16792	6.23443	1.77e-09	8.86e-10	1.57e-09
GOTERM_BP_ALL	GO:0007264~small GTPase mediated signal transduction	14	41.1765	4.98e-12	Q96PE2, Q9BPZ7, Q8IXI2, O15013, P63000, Q9Y4C4, Q92558, Q6ZV73, P15153, Q07890, Q9H8V3, P01116, O14827, P01111	33	527	16792	13.5178	9.63e-09	3.21e-09	8.53e-09
GOTERM_BP_ALL	GO:0030036~actin cytoskeleton organization	14	41.1765	9.12e-12	Q96PE2, Q13153, Q9BPZ7, Q9Y6U3, Q6R327, O15013, P63000, Q92558, Q6ZV73, P15153, Q9BVC4, P42345, P01116, O75914	33	553	16792	12.8822	1.76e-08	4.41e-09	1.56e-08
GOTERM_BP_ALL	GO:0009966~regulation of signal transduction	23	67.6471	4.88e-11	Q13153, Q96PE2, Q9BPZ7, Q8IXI2, Q6R327, Q13177, O15013, P63000, O43318, Q9H300, Q6ZV73, P15153, P42338, Q9P286, Q8N122, Q9BVC4, Q07890, Q9H8V3, P42345, P01116, P60484, O75914, O14827	33	2728	16792	4.29014	9.43e-08	1.89e-08	8.35e-08
GOTERM_BP_ALL	GO:0006468~protein phosphorylation	20	58.8235	4.96e-11	Q13153, Q6R327, Q13177, P63000, O43318, P15153, P42338, P31751, Q9P286, Q8N122, Q9BVC4, Q15569, O95747, Q9H8V3, P42345, P01116, P60484, O75914, O14827, P01111	33	1852	16792	5.49512	9.59e-08	1.6e-08	8.49e-08
GOTERM_BP_ALL	GO:0030029~actin filament-based process	14	41.1765	1.04e-10	Q96PE2, Q13153, Q9BPZ7, Q9Y6U3, Q6R327, O15013, P63000, Q92558, Q6ZV73, P15153, Q9BVC4, P42345, P01116, O75914	33	672	16792	10.601	2e-07	2.86e-08	1.77e-07
GOTERM_BP_ALL	GO:0051056~regulation of small GTPase mediated signal transduction	11	32.3529	1.26e-10	Q6ZV73, Q96PE2, P15153, Q9BPZ7, Q8IXI2, Q07890, Q9H8V3, P01116, O15013, O14827, P63000	33	299	16792	18.7202	2.43e-07	3.04e-08	2.15e-07
GOTERM_BP_ALL	GO:0031295~T cell costimulation	8	23.5294	1.42e-10	Q13153, Q9BPZ7, Q6R327, Q9BVC4, Q13177, P42345, O75914, P63000	33	81	16792	50.2566	2.75e-07	3.06e-08	2.44e-07
GOTERM_BP_ALL	GO:0031294~lymphocyte costimulation	8	23.5294	1.56e-10	Q13153, Q9BPZ7, Q6R327, Q9BVC4, Q13177, P42345, O75914, P63000	33	82	16792	49.6438	3.01e-07	3.01e-08	2.66e-07
GOTERM_BP_ALL	GO:0048583~regulation of response to stimulus	25	73.5294	1.76e-10	Q96PE2, Q8IXI2, Q6R327, O15013, O43318, Q9H300, Q6ZV73, P15153, P31751, P42345, O14827, O75914, Q13153, Q9BPZ7, Q13177, P63000, P42338, Q9P286, Q8N122, Q07890, Q9BVC4, P60484, P01116, Q9H8V3, P01111	33	3636	16792	3.49868	3.4e-07	3.09e-08	3.01e-07
GOTERM_BP_ALL	GO:0007265~Ras protein signal transduction	11	32.3529	2.44e-10	Q92558, Q6ZV73, Q96PE2, Q9BPZ7, Q07890, Q9H8V3, P01116, O15013, O14827, P01111, P63000	33	320	16792	17.4917	4.72e-07	3.94e-08	4.18e-07
GOTERM_BP_ALL	GO:0050790~regulation of catalytic activity	21	61.7647	3.37e-10	Q96PE2, Q13153, Q6R327, Q13177, O15013, Q6QNK2, P63000, O43318, Q6ZV73, P15153, P42338, P31751, Q8N122, Q9BVC4, Q07890, Q9H8V3, P42345, P01116, P60484, O75914, O14827	33	2357	16792	4.53365	6.52e-07	5.02e-08	5.78e-07
GOTERM_BP_ALL	GO:0010646~regulation of cell communication	23	67.6471	3.78e-10	Q13153, Q96PE2, Q9BPZ7, Q8IXI2, Q6R327, Q13177, O15013, P63000, O43318, Q9H300, Q6ZV73, P15153, P42338, Q9P286, Q8N122, Q9BVC4, Q07890, Q9H8V3, P42345, P01116, P60484, O75914, O14827	33	3020	16792	3.87534	7.31e-07	5.22e-08	6.47e-07
GOTERM_BP_ALL	GO:0043085~positive regulation of catalytic activity	18	52.9412	3.79e-10	Q96PE2, Q13153, Q6R327, Q13177, O15013, P63000, Q6QNK2, O43318, Q6ZV73, P42338, P31751, Q8N122, Q07890, Q9H8V3, P60484, P01116, O75914, O14827	33	1559	16792	5.87509	7.34e-07	4.89e-08	6.5e-07
GOTERM_BP_ALL	GO:0023051~regulation of signaling	23	67.6471	5.24e-10	Q13153, Q96PE2, Q9BPZ7, Q8IXI2, Q6R327, Q13177, O15013, P63000, O43318, Q9H300, Q6ZV73, P15153, P42338, Q9P286, Q8N122, Q9BVC4, Q07890, Q9H8V3, P42345, P01116, P60484, O75914, O14827	33	3070	16792	3.81222	1.01e-06	6.34e-08	8.98e-07
GOTERM_BP_ALL	GO:0007010~cytoskeleton organization	16	47.0588	5.43e-10	Q13153, Q96PE2, Q9BPZ7, Q8WUM4, Q9Y6U3, Q6R327, O15013, P63000, Q92558, Q6ZV73, P15153, Q9P286, Q9BVC4, P42345, P01116, O75914	33	1144	16792	7.11676	1.05e-06	6.18e-08	9.3e-07
GOTERM_BP_ALL	GO:0002684~positive regulation of immune system process	15	44.1176	6.5e-10	Q13153, Q9BPZ7, Q9Y6U3, Q6R327, Q13177, P63000, O43318, P42338, P15153, Q9BVC4, P42345, P60484, P01116, O75914, P01111	33	960	16792	7.95076	1.26e-06	6.98e-08	1.11e-06
GOTERM_BP_ALL	GO:0007165~signal transduction	29	85.2941	7.25e-10	Q96PE2, Q8IXI2, Q6R327, O15013, O43318, Q9H300, Q9Y4C4, Q6ZV73, P15153, P31751, P42345, O14827, O75914, Q13153, Q9BPZ7, Q13177, Q6QNK2, P63000, Q92558, P42338, Q9P286, Q8N122, Q07890, Q9BVC4, O95747, Q9H8V3, P60484, P01116, P01111	33	5775	16792	2.55526	1.4e-06	7.38e-08	1.24e-06
GOTERM_BP_ALL	GO:0016310~phosphorylation	20	58.8235	1.25e-09	Q13153, Q6R327, Q13177, P63000, O43318, P15153, P42338, P31751, Q9P286, Q8N122, Q9BVC4, Q15569, O95747, Q9H8V3, P42345, P01116, P60484, O75914, O14827, P01111	33	2229	16792	4.56571	2.41e-06	1.2e-07	2.13e-06
GOTERM_BP_ALL	GO:0065009~regulation of molecular function	22	64.7059	1.29e-09	Q13153, Q96PE2, Q6R327, Q13177, O15013, Q6QNK2, P63000, O43318, Q6ZV73, P15153, P42338, P31751, Q8N122, Q9BVC4, Q07890, O95747, Q9H8V3, P42345, P01116, P60484, O75914, O14827	33	2863	16792	3.91012	2.49e-06	1.18e-07	2.2e-06
GOTERM_BP_ALL	GO:0010562~positive regulation of phosphorus metabolic process	15	44.1176	2.06e-09	Q13153, Q6R327, Q13177, P63000, Q6QNK2, O43318, P42338, P31751, Q8N122, Q9BVC4, Q9H8V3, P42345, P60484, P01116, O75914	33	1049	16792	7.27619	3.99e-06	1.81e-07	3.53e-06
GOTERM_BP_ALL	GO:0045937~positive regulation of phosphate metabolic process	15	44.1176	2.06e-09	Q13153, Q6R327, Q13177, P63000, Q6QNK2, O43318, P42338, P31751, Q8N122, Q9BVC4, Q9H8V3, P42345, P60484, P01116, O75914	33	1049	16792	7.27619	3.99e-06	1.81e-07	3.53e-06
GOTERM_BP_ALL	GO:0006915~apoptotic process	18	52.9412	2.23e-09	Q96PE2, Q13153, Q8WUM4, Q8IXI2, Q9Y6U3, Q13177, P63000, O43318, Q9H300, P31751, Q9P286, Q07890, Q9H8V3, P42345, P01116, P60484, O75914, O14827	33	1747	16792	5.24286	4.31e-06	1.88e-07	3.82e-06
GOTERM_BP_ALL	GO:0050863~regulation of T cell activation	10	29.4118	3.12e-09	O43318, Q13153, P15153, Q9BPZ7, Q6R327, Q9BVC4, Q13177, P42345, O75914, P63000	33	299	16792	17.0183	6.04e-06	2.52e-07	5.35e-06
GOTERM_BP_ALL	GO:0001934~positive regulation of protein phosphorylation	14	41.1765	3.24e-09	Q13153, Q6R327, Q13177, P63000, O43318, P42338, P31751, Q8N122, Q9BVC4, Q9H8V3, P42345, P01116, P60484, O75914	33	890	16792	8.00436	6.27e-06	2.51e-07	5.55e-06
GOTERM_BP_ALL	GO:0046578~regulation of Ras protein signal transduction	9	26.4706	3.26e-09	Q6ZV73, Q96PE2, Q9BPZ7, Q07890, Q9H8V3, P01116, O15013, O14827, P63000	33	203	16792	22.5598	6.3e-06	2.42e-07	5.58e-06
GOTERM_BP_ALL	GO:0050870~positive regulation of T cell activation	9	26.4706	4.26e-09	O43318, Q13153, Q9BPZ7, Q6R327, Q9BVC4, Q13177, P42345, O75914, P63000	33	210	16792	21.8078	8.23e-06	3.05e-07	7.29e-06
GOTERM_BP_ALL	GO:1903037~regulation of leukocyte cell-cell adhesion	10	29.4118	4.66e-09	O43318, Q13153, P15153, Q9BPZ7, Q6R327, Q9BVC4, Q13177, P42345, O75914, P63000	33	313	16792	16.2571	9.01e-06	3.22e-07	7.98e-06
GOTERM_BP_ALL	GO:0044700~single organism signaling	29	85.2941	4.72e-09	Q96PE2, Q8IXI2, Q6R327, O15013, O43318, Q9H300, Q9Y4C4, Q6ZV73, P15153, P31751, P42345, O14827, O75914, Q13153, Q9BPZ7, Q13177, Q6QNK2, P63000, Q92558, P42338, Q9P286, Q8N122, Q07890, Q9BVC4, O95747, Q9H8V3, P60484, P01116, P01111	33	6207	16792	2.37741	9.12e-06	3.15e-07	8.08e-06
GOTERM_BP_ALL	GO:0044093~positive regulation of molecular function	18	52.9412	4.96e-09	Q96PE2, Q13153, Q6R327, Q13177, O15013, P63000, Q6QNK2, O43318, Q6ZV73, P42338, P31751, Q8N122, Q07890, Q9H8V3, P60484, P01116, O75914, O14827	33	1840	16792	4.97787	9.59e-06	3.2e-07	8.49e-06
GOTERM_BP_ALL	GO:0012501~programmed cell death	18	52.9412	5.48e-09	Q96PE2, Q13153, Q8WUM4, Q8IXI2, Q9Y6U3, Q13177, P63000, O43318, Q9H300, P31751, Q9P286, Q07890, Q9H8V3, P42345, P01116, P60484, O75914, O14827	33	1852	16792	4.94561	1.06e-05	3.42e-07	9.38e-06
GOTERM_BP_ALL	GO:0042327~positive regulation of phosphorylation	14	41.1765	5.66e-09	Q13153, Q6R327, Q13177, P63000, O43318, P42338, P31751, Q8N122, Q9BVC4, Q9H8V3, P42345, P01116, P60484, O75914	33	932	16792	7.64365	1.09e-05	3.42e-07	9.69e-06
GOTERM_BP_ALL	GO:1903039~positive regulation of leukocyte cell-cell adhesion	9	26.4706	5.71e-09	O43318, Q13153, Q9BPZ7, Q6R327, Q9BVC4, Q13177, P42345, O75914, P63000	33	218	16792	21.0075	1.1e-05	3.35e-07	9.78e-06
GOTERM_BP_ALL	GO:0023052~signaling	29	85.2941	5.88e-09	Q96PE2, Q8IXI2, Q6R327, O15013, O43318, Q9H300, Q9Y4C4, Q6ZV73, P15153, P31751, P42345, O14827, O75914, Q13153, Q9BPZ7, Q13177, Q6QNK2, P63000, Q92558, P42338, Q9P286, Q8N122, Q07890, Q9BVC4, O95747, Q9H8V3, P60484, P01116, P01111	33	6260	16792	2.35729	1.14e-05	3.34e-07	1.01e-05
GOTERM_BP_ALL	GO:0007154~cell communication	29	85.2941	6.25e-09	Q96PE2, Q8IXI2, Q6R327, O15013, O43318, Q9H300, Q9Y4C4, Q6ZV73, P15153, P31751, P42345, O14827, O75914, Q13153, Q9BPZ7, Q13177, Q6QNK2, P63000, Q92558, P42338, Q9P286, Q8N122, Q07890, Q9BVC4, O95747, Q9H8V3, P60484, P01116, P01111	33	6275	16792	2.35165	1.21e-05	3.45e-07	1.07e-05
GOTERM_BP_ALL	GO:1902589~single-organism organelle organization	17	50	6.54e-09	Q13153, Q96PE2, Q9BPZ7, Q8WUM4, Q8IXI2, Q9Y6U3, Q6R327, O15013, P63000, Q92558, Q6ZV73, P15153, P31751, Q9BVC4, P42345, P01116, O75914	33	1612	16792	5.36627	1.26e-05	3.51e-07	1.12e-05
GOTERM_BP_ALL	GO:0007015~actin filament organization	10	29.4118	8.42e-09	Q92558, Q13153, P15153, Q9Y6U3, Q6R327, Q9BVC4, O15013, P42345, O75914, P63000	33	335	16792	15.1895	1.63e-05	4.4e-07	1.44e-05
GOTERM_BP_ALL	GO:0008219~cell death	18	52.9412	1.28e-08	Q96PE2, Q13153, Q8WUM4, Q8IXI2, Q9Y6U3, Q13177, P63000, O43318, Q9H300, P31751, Q9P286, Q07890, Q9H8V3, P42345, P01116, P60484, O75914, O14827	33	1958	16792	4.67787	2.48e-05	6.53e-07	2.2e-05
GOTERM_BP_ALL	GO:0030155~regulation of cell adhesion	12	35.2941	1.48e-08	O43318, Q13153, P15153, P42338, Q9BPZ7, Q6R327, Q9BVC4, Q13177, P60484, P42345, O75914, P63000	33	643	16792	9.49639	2.86e-05	7.32e-07	2.53e-05
GOTERM_BP_ALL	GO:0022409~positive regulation of cell-cell adhesion	9	26.4706	1.57e-08	O43318, Q13153, Q9BPZ7, Q6R327, Q9BVC4, Q13177, P42345, O75914, P63000	33	248	16792	18.4663	3.03e-05	7.57e-07	2.68e-05
GOTERM_BP_ALL	GO:0022407~regulation of cell-cell adhesion	10	29.4118	2.87e-08	O43318, Q13153, P15153, Q9BPZ7, Q6R327, Q9BVC4, Q13177, P42345, O75914, P63000	33	386	16792	13.1826	5.55e-05	1.35e-06	4.91e-05
GOTERM_BP_ALL	GO:0001932~regulation of protein phosphorylation	15	44.1176	3.24e-08	Q13153, Q6R327, Q13177, P63000, O43318, P42338, P15153, P31751, Q8N122, Q9BVC4, Q9H8V3, P42345, P60484, P01116, O75914	33	1300	16792	5.87133	6.26e-05	1.49e-06	5.55e-05
GOTERM_BP_ALL	GO:0006796~phosphate-containing compound metabolic process	21	61.7647	4.13e-08	Q13153, Q6R327, Q13177, Q6QNK2, P63000, O43318, P15153, P42338, P31751, Q9P286, Q8N122, Q9BVC4, Q15569, O95747, Q9H8V3, P42345, P01116, P60484, O75914, O14827, P01111	33	3083	16792	3.46605	7.99e-05	1.86e-06	7.08e-05
GOTERM_BP_ALL	GO:0006793~phosphorus metabolic process	21	61.7647	4.28e-08	Q13153, Q6R327, Q13177, Q6QNK2, P63000, O43318, P15153, P42338, P31751, Q9P286, Q8N122, Q9BVC4, Q15569, O95747, Q9H8V3, P42345, P01116, P60484, O75914, O14827, P01111	33	3089	16792	3.45931	8.27e-05	1.88e-06	7.32e-05
GOTERM_BP_ALL	GO:0051251~positive regulation of lymphocyte activation	9	26.4706	4.87e-08	O43318, Q13153, Q9BPZ7, Q6R327, Q9BVC4, Q13177, P42345, O75914, P63000	33	287	16792	15.9569	9.41e-05	2.09e-06	8.33e-05
GOTERM_BP_ALL	GO:0051249~regulation of lymphocyte activation	10	29.4118	4.92e-08	O43318, Q13153, P15153, Q9BPZ7, Q6R327, Q9BVC4, Q13177, P42345, O75914, P63000	33	411	16792	12.3807	9.51e-05	2.07e-06	8.43e-05
GOTERM_BP_ALL	GO:0051495~positive regulation of cytoskeleton organization	8	23.5294	5.05e-08	Q92558, Q13153, Q9Y6U3, Q6R327, Q9BVC4, O15013, P42345, P63000	33	187	16792	21.7689	9.76e-05	2.08e-06	8.65e-05
GOTERM_BP_ALL	GO:1902533~positive regulation of intracellular signal transduction	13	38.2353	5.23e-08	O43318, Q13153, P42338, Q8N122, Q6R327, Q9BVC4, Q07890, Q9H8V3, P60484, P01116, P42345, O75914, P63000	33	915	16792	7.22954	0.000101	2.11e-06	8.95e-05
GOTERM_BP_ALL	GO:0019220~regulation of phosphate metabolic process	16	47.0588	5.83e-08	Q13153, Q6R327, Q13177, P63000, Q6QNK2, O43318, P42338, P15153, P31751, Q8N122, Q9BVC4, Q9H8V3, P42345, P60484, P01116, O75914	33	1610	16792	5.05688	0.000113	2.3e-06	9.98e-05
GOTERM_BP_ALL	GO:0032956~regulation of actin cytoskeleton organization	9	26.4706	5.86e-08	Q92558, Q13153, Q9Y6U3, Q6R327, Q9BVC4, O15013, P42345, O75914, P63000	33	294	16792	15.577	0.000113	2.27e-06	0.0001
GOTERM_BP_ALL	GO:0051174~regulation of phosphorus metabolic process	16	47.0588	5.88e-08	Q13153, Q6R327, Q13177, P63000, Q6QNK2, O43318, P42338, P15153, P31751, Q8N122, Q9BVC4, Q9H8V3, P42345, P60484, P01116, O75914	33	1611	16792	5.05374	0.000114	2.23e-06	0.000101
GOTERM_BP_ALL	GO:0051493~regulation of cytoskeleton organization	10	29.4118	6.17e-08	Q92558, Q13153, Q9Y6U3, Q8WUM4, Q6R327, Q9BVC4, O15013, P42345, O75914, P63000	33	422	16792	12.058	0.000119	2.29e-06	0.000106
GOTERM_BP_ALL	GO:0031401~positive regulation of protein modification process	14	41.1765	6.46e-08	Q13153, Q6R327, Q13177, P63000, O43318, P42338, P31751, Q8N122, Q9BVC4, Q9H8V3, P42345, P01116, P60484, O75914	33	1143	16792	6.23261	0.000125	2.36e-06	0.000111
GOTERM_BP_ALL	GO:0002682~regulation of immune system process	15	44.1176	6.76e-08	Q13153, Q9BPZ7, Q9Y6U3, Q6R327, Q13177, P63000, O43318, P42338, P15153, Q9BVC4, P42345, P60484, P01116, O75914, P01111	33	1378	16792	5.53899	0.000131	2.42e-06	0.000116
GOTERM_BP_ALL	GO:0042325~regulation of phosphorylation	15	44.1176	7.75e-08	Q13153, Q6R327, Q13177, P63000, O43318, P42338, P15153, P31751, Q8N122, Q9BVC4, Q9H8V3, P42345, P60484, P01116, O75914	33	1393	16792	5.47934	0.00015	2.72e-06	0.000133
GOTERM_BP_ALL	GO:0051716~cellular response to stimulus	29	85.2941	7.87e-08	Q96PE2, Q8IXI2, Q6R327, O15013, O43318, Q9H300, Q9Y4C4, Q6ZV73, P15153, P31751, P42345, O14827, O75914, Q13153, Q9BPZ7, Q13177, Q6QNK2, P63000, Q92558, P42338, Q9P286, Q8N122, Q07890, Q9BVC4, O95747, Q9H8V3, P60484, P01116, P01111	33	6927	16792	2.1303	0.000152	2.72e-06	0.000135
GOTERM_BP_ALL	GO:0044089~positive regulation of cellular component biogenesis	10	29.4118	8.99e-08	Q92558, Q13153, P15153, Q9Y6U3, Q8WUM4, Q6R327, Q9BVC4, O15013, P42345, P63000	33	441	16792	11.5385	0.000174	3.05e-06	0.000154
GOTERM_BP_ALL	GO:0002696~positive regulation of leukocyte activation	9	26.4706	9.04e-08	O43318, Q13153, Q9BPZ7, Q6R327, Q9BVC4, Q13177, P42345, O75914, P63000	33	311	16792	14.7255	0.000175	3.01e-06	0.000155
GOTERM_BP_ALL	GO:0042110~T cell activation	10	29.4118	9.89e-08	O43318, Q13153, P15153, Q9BPZ7, Q6R327, Q9BVC4, Q13177, P42345, O75914, P63000	33	446	16792	11.4092	0.000191	3.24e-06	0.000169
GOTERM_BP_ALL	GO:0070489~T cell aggregation	10	29.4118	9.89e-08	O43318, Q13153, P15153, Q9BPZ7, Q6R327, Q9BVC4, Q13177, P42345, O75914, P63000	33	446	16792	11.4092	0.000191	3.24e-06	0.000169
GOTERM_BP_ALL	GO:0010638~positive regulation of organelle organization	11	32.3529	9.98e-08	Q92558, Q13153, P15153, P31751, Q9Y6U3, Q8WUM4, Q6R327, Q9BVC4, O15013, P42345, P63000	33	600	16792	9.32889	0.000193	3.22e-06	0.000171
GOTERM_BP_ALL	GO:0071593~lymphocyte aggregation	10	29.4118	1.01e-07	O43318, Q13153, P15153, Q9BPZ7, Q6R327, Q9BVC4, Q13177, P42345, O75914, P63000	33	447	16792	11.3836	0.000195	3.2e-06	0.000173
GOTERM_BP_ALL	GO:0035023~regulation of Rho protein signal transduction	7	20.5882	1.06e-07	Q6ZV73, Q96PE2, Q07890, Q9H8V3, O15013, O14827, P63000	33	123	16792	28.9589	0.000205	3.3e-06	0.000181
GOTERM_BP_ALL	GO:0050867~positive regulation of cell activation	9	26.4706	1.13e-07	O43318, Q13153, Q9BPZ7, Q6R327, Q9BVC4, Q13177, P42345, O75914, P63000	33	320	16792	14.3114	0.000218	3.46e-06	0.000193
GOTERM_BP_ALL	GO:0070486~leukocyte aggregation	10	29.4118	1.15e-07	O43318, Q13153, P15153, Q9BPZ7, Q6R327, Q9BVC4, Q13177, P42345, O75914, P63000	33	454	16792	11.2081	0.000223	3.48e-06	0.000197
GOTERM_BP_ALL	GO:0043549~regulation of kinase activity	12	35.2941	1.18e-07	O43318, Q13153, P15153, P42338, Q8N122, Q9H8V3, Q13177, P60484, P01116, P42345, O75914, P63000	33	788	16792	7.74896	0.000229	3.52e-06	0.000203
GOTERM_BP_ALL	GO:0002694~regulation of leukocyte activation	10	29.4118	1.49e-07	O43318, Q13153, P15153, Q9BPZ7, Q6R327, Q9BVC4, Q13177, P42345, O75914, P63000	33	468	16792	10.8728	0.000288	4.37e-06	0.000255
GOTERM_BP_ALL	GO:0044087~regulation of cellular component biogenesis	12	35.2941	1.51e-07	Q92558, Q13153, P15153, Q9Y6U3, Q8WUM4, Q6R327, Q9BVC4, P60484, O15013, P42345, O75914, P63000	33	807	16792	7.56652	0.000291	4.34e-06	0.000258
GOTERM_BP_ALL	GO:0032970~regulation of actin filament-based process	9	26.4706	1.6e-07	Q92558, Q13153, Q9Y6U3, Q6R327, Q9BVC4, O15013, P42345, O75914, P63000	33	335	16792	13.6706	0.000309	4.55e-06	0.000274
GOTERM_BP_ALL	GO:0048584~positive regulation of response to stimulus	17	50	1.75e-07	Q13153, Q6R327, Q13177, P63000, O43318, P42338, P15153, P31751, Q8N122, Q9BVC4, Q07890, Q9H8V3, P42345, P01116, P60484, O75914, P01111	33	2030	16792	4.26129	0.000339	4.92e-06	0.000301
GOTERM_BP_ALL	GO:0007159~leukocyte cell-cell adhesion	10	29.4118	2.24e-07	O43318, Q13153, P15153, Q9BPZ7, Q6R327, Q9BVC4, Q13177, P42345, O75914, P63000	33	491	16792	10.3635	0.000433	6.18e-06	0.000383
GOTERM_BP_ALL	GO:0032535~regulation of cellular component size	9	26.4706	2.44e-07	Q92558, Q9Y6U3, Q8N122, Q6R327, Q9BVC4, P60484, P42345, O75914, P63000	33	354	16792	12.9368	0.000471	6.64e-06	0.000417
GOTERM_BP_ALL	GO:0016043~cellular component organization	27	79.4118	2.56e-07	Q96PE2, Q8IXI2, Q9Y6U3, Q6R327, O15013, O43318, Q9H300, Q6ZV73, P15153, P31751, P42345, O75914, Q13153, Q9BPZ7, Q8WUM4, Q13177, P63000, Q15149, Q92558, P42338, Q9P286, Q8N122, Q9BVC4, Q9H8V3, P60484, P01116, P01111	33	6109	16792	2.24896	0.000494	6.87e-06	0.000438
GOTERM_BP_ALL	GO:0050865~regulation of cell activation	10	29.4118	2.65e-07	O43318, Q13153, P15153, Q9BPZ7, Q6R327, Q9BVC4, Q13177, P42345, O75914, P63000	33	501	16792	10.1567	0.000513	7.03e-06	0.000454
GOTERM_BP_ALL	GO:0002429~immune response-activating cell surface receptor signaling pathway	9	26.4706	3.21e-07	O43318, Q13153, P42338, Q13177, P60484, P01116, O75914, P01111, P63000	33	367	16792	12.4786	0.00062	8.38e-06	0.000549
GOTERM_BP_ALL	GO:0043087~regulation of GTPase activity	11	32.3529	3.7e-07	Q6ZV73, Q96PE2, P31751, Q6R327, Q9BVC4, Q07890, Q9H8V3, O15013, P42345, O14827, P63000	33	691	16792	8.10034	0.000715	9.54e-06	0.000633
GOTERM_BP_ALL	GO:0030833~regulation of actin filament polymerization	7	20.5882	3.72e-07	Q92558, Q9Y6U3, Q6R327, Q9BVC4, P42345, O75914, P63000	33	152	16792	23.4338	0.000719	9.46e-06	0.000637
GOTERM_BP_ALL	GO:0048522~positive regulation of cellular process	24	70.5882	3.8e-07	Q13153, Q96PE2, Q9BPZ7, Q9Y6U3, Q8WUM4, Q6R327, Q13177, O15013, Q6QNK2, P63000, O43318, Q92558, P15153, P42338, P31751, Q8N122, Q9BVC4, Q07890, Q9H8V3, P42345, P01116, P60484, O75914, O14827	33	4744	16792	2.57428	0.000735	9.55e-06	0.000651
GOTERM_BP_ALL	GO:0071840~cellular component organization or biogenesis	27	79.4118	4.54e-07	Q96PE2, Q8IXI2, Q9Y6U3, Q6R327, O15013, O43318, Q9H300, Q6ZV73, P15153, P31751, P42345, O75914, Q13153, Q9BPZ7, Q8WUM4, Q13177, P63000, Q15149, Q92558, P42338, Q9P286, Q8N122, Q9BVC4, Q9H8V3, P60484, P01116, P01111	33	6265	16792	2.19296	0.000877	1.13e-05	0.000777
GOTERM_BP_ALL	GO:0045785~positive regulation of cell adhesion	9	26.4706	4.61e-07	O43318, Q13153, Q9BPZ7, Q6R327, Q9BVC4, Q13177, P42345, O75914, P63000	33	385	16792	11.8952	0.000892	1.13e-05	0.00079
GOTERM_BP_ALL	GO:0048518~positive regulation of biological process	25	73.5294	5.19e-07	Q13153, Q96PE2, Q9BPZ7, Q9Y6U3, Q8WUM4, Q6R327, Q13177, O15013, Q6QNK2, P63000, O43318, Q92558, P15153, P42338, P31751, Q8N122, Q9BVC4, Q07890, Q9H8V3, P42345, P01116, P60484, O75914, O14827, P01111	33	5285	16792	2.40704	0.00100369	1.26e-05	0.000889
GOTERM_BP_ALL	GO:0016337~single organismal cell-cell adhesion	11	32.3529	5.75e-07	O43318, Q13153, P15153, P42338, Q9BPZ7, Q6R327, Q9BVC4, Q13177, P42345, O75914, P63000	33	725	16792	7.72046	0.00111192	1.37e-05	0.000985
GOTERM_BP_ALL	GO:0002768~immune response-regulating cell surface receptor signaling pathway	9	26.4706	6.05e-07	O43318, Q13153, P42338, Q13177, P60484, P01116, O75914, P01111, P63000	33	399	16792	11.4778	0.00116847	1.43e-05	0.0010353
GOTERM_BP_ALL	GO:0045859~regulation of protein kinase activity	11	32.3529	6.13e-07	O43318, Q13153, P15153, P42338, Q8N122, Q9H8V3, Q13177, P60484, P01116, P42345, O75914	33	730	16792	7.66758	0.00118418	1.43e-05	0.00104923
GOTERM_BP_ALL	GO:0033043~regulation of organelle organization	13	38.2353	6.4e-07	Q9H300, Q92558, Q13153, P15153, P31751, Q9Y6U3, Q8WUM4, Q6R327, Q9BVC4, O15013, P42345, O75914, P63000	33	1152	16792	5.74221	0.00123684	1.47e-05	0.00109591
GOTERM_BP_ALL	GO:0031399~regulation of protein modification process	15	44.1176	7.03e-07	Q13153, Q6R327, Q13177, P63000, O43318, P42338, P15153, P31751, Q8N122, Q9BVC4, Q9H8V3, P42345, P60484, P01116, O75914	33	1664	16792	4.58698	0.00135852	1.6e-05	0.00120379
GOTERM_BP_ALL	GO:0008064~regulation of actin polymerization or depolymerization	7	20.5882	7.18e-07	Q92558, Q9Y6U3, Q6R327, Q9BVC4, P42345, O75914, P63000	33	170	16792	20.9526	0.0013877	1.61e-05	0.00122967
GOTERM_BP_ALL	GO:0030832~regulation of actin filament length	7	20.5882	7.43e-07	Q92558, Q9Y6U3, Q6R327, Q9BVC4, P42345, O75914, P63000	33	171	16792	20.8301	0.00143621	1.65e-05	0.00127269
GOTERM_BP_ALL	GO:0032270~positive regulation of cellular protein metabolic process	14	41.1765	8.05e-07	Q13153, Q6R327, Q13177, P63000, O43318, P42338, P31751, Q8N122, Q9BVC4, Q9H8V3, P42345, P01116, P60484, O75914	33	1420	16792	5.01682	0.00155614	1.77e-05	0.00137904
GOTERM_BP_ALL	GO:0051338~regulation of transferase activity	12	35.2941	8.12e-07	O43318, Q13153, P15153, P42338, Q8N122, Q9H8V3, Q13177, P60484, P01116, P42345, O75914, P63000	33	955	16792	6.39391	0.00156989	1.77e-05	0.00139124
GOTERM_BP_ALL	GO:0009967~positive regulation of signal transduction	14	41.1765	8.59e-07	Q13153, Q6R327, Q13177, P63000, O43318, P42338, Q8N122, Q07890, Q9BVC4, Q9H8V3, P42345, P01116, P60484, O75914	33	1428	16792	4.98871	0.0016594	1.85e-05	0.00147063
GOTERM_BP_ALL	GO:0038095~Fc-epsilon receptor signaling pathway	7	20.5882	9.71e-07	O43318, Q13153, P42338, Q13177, P01116, P01111, P63000	33	179	16792	19.8991	0.00187658	2.06e-05	0.00166329
GOTERM_BP_ALL	GO:0030838~positive regulation of actin filament polymerization	6	17.6471	1.03e-06	Q92558, Q9Y6U3, Q6R327, Q9BVC4, P42345, P63000	33	97	16792	31.4752	0.00199314	2.17e-05	0.00176669
GOTERM_BP_ALL	GO:0032271~regulation of protein polymerization	7	20.5882	1.07e-06	Q92558, Q9Y6U3, Q6R327, Q9BVC4, P42345, O75914, P63000	33	182	16792	19.5711	0.00206781	2.23e-05	0.00183295
GOTERM_BP_ALL	GO:0098602~single organism cell adhesion	11	32.3529	1.11e-06	O43318, Q13153, P15153, P42338, Q9BPZ7, Q6R327, Q9BVC4, Q13177, P42345, O75914, P63000	33	779	16792	7.18528	0.00214204	2.28e-05	0.00189882
GOTERM_BP_ALL	GO:0051128~regulation of cellular component organization	17	50	1.14e-06	Q13153, Q8WUM4, Q9Y6U3, Q6R327, O15013, P63000, Q9H300, Q92558, Q6ZV73, P15153, P42338, P31751, Q8N122, Q9BVC4, P42345, P60484, O75914	33	2323	16792	3.72382	0.00219489	2.31e-05	0.00194572
GOTERM_BP_ALL	GO:0006996~organelle organization	21	61.7647	1.22e-06	Q13153, Q96PE2, Q9BPZ7, Q9Y6U3, Q8WUM4, Q8IXI2, Q6R327, O15013, P63000, O43318, Q9H300, Q92558, Q6ZV73, P15153, P31751, Q9P286, Q9BVC4, P42345, P01116, P60484, O75914	33	3753	16792	2.84727	0.00235074	2.45e-05	0.00208404
GOTERM_BP_ALL	GO:0010942~positive regulation of cell death	10	29.4118	1.32e-06	Q96PE2, Q9Y6U3, Q07890, Q9H8V3, Q13177, P60484, P42345, O75914, O14827, P63000	33	607	16792	8.38301	0.00255354	2.64e-05	0.00226406
GOTERM_BP_ALL	GO:0008154~actin polymerization or depolymerization	7	20.5882	1.33e-06	Q92558, Q9Y6U3, Q6R327, Q9BVC4, P42345, O75914, P63000	33	189	16792	18.8462	0.00257655	2.63e-05	0.00228449
GOTERM_BP_ALL	GO:0002223~stimulatory C-type lectin receptor signaling pathway	6	17.6471	1.53e-06	O43318, Q13153, Q13177, P01116, O75914, P01111	33	105	16792	29.0771	0.00295302	2.99e-05	0.00261878
GOTERM_BP_ALL	GO:0051247~positive regulation of protein metabolic process	14	41.1765	1.6e-06	Q13153, Q6R327, Q13177, P63000, O43318, P42338, P31751, Q8N122, Q9BVC4, Q9H8V3, P42345, P01116, P60484, O75914	33	1508	16792	4.72406	0.00308521	3.09e-05	0.00273618
GOTERM_BP_ALL	GO:0002220~innate immune response activating cell surface receptor signaling pathway	6	17.6471	1.68e-06	O43318, Q13153, Q13177, P01116, O75914, P01111	33	107	16792	28.5336	0.00324194	3.22e-05	0.00287541
GOTERM_BP_ALL	GO:0051347~positive regulation of transferase activity	10	29.4118	2.05e-06	O43318, Q13153, P42338, Q8N122, Q9H8V3, Q13177, P60484, P01116, O75914, P63000	33	640	16792	7.95076	0.00395331	3.88e-05	0.00350759
GOTERM_BP_ALL	GO:0046649~lymphocyte activation	10	29.4118	2.13e-06	O43318, Q13153, P15153, Q9BPZ7, Q6R327, Q9BVC4, Q13177, P42345, O75914, P63000	33	643	16792	7.91366	0.00410838	4e-05	0.00364546
GOTERM_BP_ALL	GO:0010647~positive regulation of cell communication	14	41.1765	2.26e-06	Q13153, Q6R327, Q13177, P63000, O43318, P42338, Q8N122, Q07890, Q9BVC4, Q9H8V3, P42345, P01116, P60484, O75914	33	1555	16792	4.58127	0.00436275	4.2e-05	0.00387165
GOTERM_BP_ALL	GO:0032273~positive regulation of protein polymerization	6	17.6471	2.3e-06	Q92558, Q9Y6U3, Q6R327, Q9BVC4, P42345, P63000	33	114	16792	26.7815	0.00443232	4.23e-05	0.00393353
GOTERM_BP_ALL	GO:0023056~positive regulation of signaling	14	41.1765	2.4e-06	Q13153, Q6R327, Q13177, P63000, O43318, P42338, Q8N122, Q07890, Q9BVC4, Q9H8V3, P42345, P01116, P60484, O75914	33	1563	16792	4.55782	0.00462202	4.37e-05	0.00410227
GOTERM_BP_ALL	GO:0090066~regulation of anatomical structure size	9	26.4706	2.57e-06	Q92558, Q9Y6U3, Q8N122, Q6R327, Q9BVC4, P60484, P42345, O75914, P63000	33	484	16792	9.46206	0.00495997	4.65e-05	0.00440296
GOTERM_BP_ALL	GO:0002757~immune response-activating signal transduction	9	26.4706	3.18e-06	O43318, Q13153, P42338, Q13177, P60484, P01116, O75914, P01111, P63000	33	498	16792	9.19606	0.00612547	5.69e-05	0.00544072
GOTERM_BP_ALL	GO:0023014~signal transduction by protein phosphorylation	11	32.3529	3.23e-06	O43318, Q13153, P42338, Q9P286, O95747, Q13177, P60484, P01116, O75914, O14827, P01111	33	877	16792	6.38236	0.00623389	5.74e-05	0.00553732
GOTERM_BP_ALL	GO:0033674~positive regulation of kinase activity	9	26.4706	3.52e-06	O43318, Q13153, P42338, Q8N122, Q9H8V3, Q13177, P01116, O75914, P63000	33	505	16792	9.06859	0.00679039	6.19e-05	0.00603331
GOTERM_BP_ALL	GO:0001775~cell activation	11	32.3529	4.5e-06	O43318, Q13153, P15153, P42338, Q9BPZ7, Q6R327, Q9BVC4, Q13177, P42345, O75914, P63000	33	910	16792	6.15092	0.00866343	7.84e-05	0.00770471
GOTERM_BP_ALL	GO:0042981~regulation of apoptotic process	13	38.2353	5.02e-06	Q96PE2, Q9Y6U3, Q13177, P63000, Q9H300, Q9P286, Q07890, Q9H8V3, P42345, P60484, P01116, O14827, O75914	33	1400	16792	4.72502	0.00965723	8.66e-05	0.0085928
GOTERM_BP_ALL	GO:0002764~immune response-regulating signaling pathway	9	26.4706	5.1e-06	O43318, Q13153, P42338, Q13177, P60484, P01116, O75914, P01111, P63000	33	531	16792	8.62455	0.00982235	8.73e-05	0.00874044
GOTERM_BP_ALL	GO:0043067~regulation of programmed cell death	13	38.2353	5.52e-06	Q96PE2, Q9Y6U3, Q13177, P63000, Q9H300, Q9P286, Q07890, Q9H8V3, P42345, P60484, P01116, O14827, O75914	33	1413	16792	4.68155	0.0106253	9.37e-05	0.00945879
GOTERM_BP_ALL	GO:0098609~cell-cell adhesion	12	35.2941	5.63e-06	O43318, Q15149, Q13153, P15153, P42338, Q9BPZ7, Q6R327, Q9BVC4, Q13177, P42345, O75914, P63000	33	1164	16792	5.24586	0.0108238	9.46e-05	0.00963642
GOTERM_BP_ALL	GO:0038093~Fc receptor signaling pathway	7	20.5882	5.71e-06	O43318, Q13153, P42338, Q13177, P01116, P01111, P63000	33	243	16792	14.6582	0.0109789	9.52e-05	0.00977521
GOTERM_BP_ALL	GO:0051258~protein polymerization	7	20.5882	6.12e-06	Q92558, Q9Y6U3, Q6R327, Q9BVC4, P42345, O75914, P63000	33	246	16792	14.4794	0.0117746	0.000101	0.0104879
GOTERM_BP_ALL	GO:0051130~positive regulation of cellular component organization	12	35.2941	6.58e-06	Q92558, Q13153, P15153, P31751, Q9Y6U3, Q8WUM4, Q6R327, Q9BVC4, O15013, P42345, O75914, P63000	33	1183	16792	5.16161	0.0126375	0.000108	0.0112614
GOTERM_BP_ALL	GO:0002253~activation of immune response	9	26.4706	6.61e-06	O43318, Q13153, P42338, Q13177, P60484, P01116, O75914, P01111, P63000	33	550	16792	8.32661	0.0127007	0.000107	0.011318
GOTERM_BP_ALL	GO:0045321~leukocyte activation	10	29.4118	7.25e-06	O43318, Q13153, P15153, Q9BPZ7, Q6R327, Q9BVC4, Q13177, P42345, O75914, P63000	33	747	16792	6.81189	0.0139186	0.000117	0.0124109
GOTERM_BP_ALL	GO:0050896~response to stimulus	29	85.2941	7.81e-06	Q96PE2, Q8IXI2, Q6R327, O15013, O43318, Q9H300, Q9Y4C4, Q6ZV73, P15153, P31751, P42345, O14827, O75914, Q13153, Q9BPZ7, Q13177, Q6QNK2, P63000, Q92558, P42338, Q9P286, Q8N122, Q07890, Q9BVC4, O95747, Q9H8V3, P60484, P01116, P01111	33	8329	16792	1.77171	0.0149872	0.000125	0.013371
GOTERM_BP_ALL	GO:0036211~protein modification process	20	58.8235	8.75e-06	Q13153, Q6R327, Q13177, P63000, O43318, P15153, P42338, P31751, Q9P286, Q8N122, Q9BVC4, Q15569, O95747, Q9H8V3, P42345, P01116, P60484, O75914, O14827, P01111	33	3818	16792	2.66552	0.0167879	0.000139	0.014991
GOTERM_BP_ALL	GO:0006464~cellular protein modification process	20	58.8235	8.75e-06	Q13153, Q6R327, Q13177, P63000, O43318, P15153, P42338, P31751, Q9P286, Q8N122, Q9BVC4, Q15569, O95747, Q9H8V3, P42345, P01116, P60484, O75914, O14827, P01111	33	3818	16792	2.66552	0.0167879	0.000139	0.014991
GOTERM_BP_ALL	GO:0043065~positive regulation of apoptotic process	9	26.4706	8.81e-06	Q96PE2, Q9Y6U3, Q07890, Q9H8V3, Q13177, P60484, O75914, O14827, P63000	33	572	16792	8.00636	0.01689	0.000138	0.015083
GOTERM_BP_ALL	GO:0043068~positive regulation of programmed cell death	9	26.4706	9.39e-06	Q96PE2, Q9Y6U3, Q07890, Q9H8V3, Q13177, P60484, O75914, O14827, P63000	33	577	16792	7.93698	0.0179884	0.000146	0.0160727
GOTERM_BP_ALL	GO:0060996~dendritic spine development	5	14.7059	1.08e-05	Q13177, P60484, P42345, O75914, P63000	33	73	16792	34.8526	0.0206308	0.000167	0.0184582
GOTERM_BP_ALL	GO:0010941~regulation of cell death	13	38.2353	1.09e-05	Q96PE2, Q9Y6U3, Q13177, P63000, Q9H300, Q9P286, Q07890, Q9H8V3, P42345, P60484, P01116, O14827, O75914	33	1509	16792	4.38372	0.0208293	0.000167	0.0186377
GOTERM_BP_ALL	GO:0030041~actin filament polymerization	6	17.6471	1.1e-05	Q92558, Q9Y6U3, Q6R327, Q9BVC4, P42345, P63000	33	157	16792	19.4464	0.0210644	0.000168	0.0188503
GOTERM_BP_ALL	GO:0031929~TOR signaling	5	14.7059	1.4e-05	Q9BPZ7, Q8N122, Q6R327, Q9BVC4, P42345	33	78	16792	32.6185	0.0267735	0.000212	0.0240286
GOTERM_BP_ALL	GO:0080134~regulation of response to stress	12	35.2941	1.45e-05	O43318, Q13153, Q8N122, Q6R327, Q9BVC4, Q13177, P60484, P01116, P42345, O75914, P01111, P63000	33	1285	16792	4.75189	0.02762	0.000217	0.0247989
GOTERM_BP_ALL	GO:0050852~T cell receptor signaling pathway	6	17.6471	1.48e-05	O43318, Q13153, P42338, Q13177, P60484, O75914	33	167	16792	18.282	0.0283061	0.000221	0.0254238
GOTERM_BP_ALL	GO:0051246~regulation of protein metabolic process	16	47.0588	1.81e-05	Q13153, Q6R327, Q13177, P63000, O43318, Q9H300, P42338, P15153, P31751, Q8N122, Q9BVC4, Q9H8V3, P42345, P60484, P01116, O75914	33	2512	16792	3.24107	0.0343853	0.000267	0.0309797
GOTERM_BP_ALL	GO:0051336~regulation of hydrolase activity	12	35.2941	2.11e-05	Q6ZV73, Q96PE2, P31751, Q6R327, Q9BVC4, Q07890, Q9H8V3, Q13177, O15013, P42345, O14827, P63000	33	1337	16792	4.56708	0.0399177	0.000309	0.036066
GOTERM_BP_ALL	GO:0007169~transmembrane receptor protein tyrosine kinase signaling pathway	9	26.4706	2.18e-05	Q13153, P42338, P31751, Q13177, P60484, P01116, O75914, P01111, P63000	33	648	16792	7.06734	0.0412335	0.000317	0.03728
GOTERM_BP_ALL	GO:0043412~macromolecule modification	20	58.8235	2.29e-05	Q13153, Q6R327, Q13177, P63000, O43318, P15153, P42338, P31751, Q9P286, Q8N122, Q9BVC4, Q15569, O95747, Q9H8V3, P42345, P01116, P60484, O75914, O14827, P01111	33	4065	16792	2.50356	0.0433741	0.000331	0.0392585
GOTERM_BP_ALL	GO:0045860~positive regulation of protein kinase activity	8	23.5294	2.36e-05	O43318, Q13153, P42338, Q8N122, Q9H8V3, Q13177, P01116, O75914	33	470	16792	8.66125	0.0446241	0.000338	0.0404159
GOTERM_BP_ALL	GO:0048015~phosphatidylinositol-mediated signaling	6	17.6471	2.37e-05	P42338, Q9BPZ7, Q6R327, Q9BVC4, P60484, P42345	33	184	16792	16.5929	0.044794	0.000337	0.0405733
GOTERM_BP_ALL	GO:0048017~inositol lipid-mediated signaling	6	17.6471	2.56e-05	P42338, Q9BPZ7, Q6R327, Q9BVC4, P60484, P42345	33	187	16792	16.3267	0.0483253	0.000361	0.0438517
GOTERM_BP_ALL	GO:0050778~positive regulation of immune response	9	26.4706	3.21e-05	O43318, Q13153, P42338, Q13177, P60484, P01116, O75914, P01111, P63000	33	684	16792	6.69537	0.0601774	0.00045	0.0549436
GOTERM_BP_ALL	GO:0050776~regulation of immune response	10	29.4118	3.57e-05	O43318, Q13153, P15153, P42338, Q13177, P60484, P01116, O75914, P01111, P63000	33	912	16792	5.57948	0.0667077	0.000497	0.0611144
GOTERM_BP_ALL	GO:0007155~cell adhesion	13	38.2353	3.62e-05	O43318, Q15149, Q13153, P15153, P42338, Q9BPZ7, Q6R327, Q9BVC4, Q13177, P60484, P42345, O75914, P63000	33	1699	16792	3.89348	0.0676203	0.0005	0.0619801
GOTERM_BP_ALL	GO:0022610~biological adhesion	13	38.2353	3.75e-05	O43318, Q15149, Q13153, P15153, P42338, Q9BPZ7, Q6R327, Q9BVC4, Q13177, P60484, P42345, O75914, P63000	33	1705	16792	3.87978	0.0699604	0.000514	0.0642041
GOTERM_BP_ALL	GO:0032268~regulation of cellular protein metabolic process	15	44.1176	4.1e-05	Q13153, Q6R327, Q13177, P63000, O43318, P42338, P15153, P31751, Q8N122, Q9BVC4, Q9H8V3, P42345, P60484, P01116, O75914	33	2346	16792	3.25351	0.076191	0.000558	0.0701523
GOTERM_BP_ALL	GO:0007167~enzyme linked receptor protein signaling pathway	10	29.4118	5.08e-05	O43318, Q13153, P42338, P31751, Q13177, P60484, P01116, O75914, P01111, P63000	33	954	16792	5.33384	0.0936026	0.000687	0.0869882
GOTERM_BP_ALL	GO:0050794~regulation of cellular process	31	91.1765	5.68e-05	Q96PE2, Q9Y6U3, Q8IXI2, Q6R327, O15013, O43318, Q9H300, Q9Y4C4, Q6ZV73, P15153, P31751, P42345, O14827, O75914, Q13153, Q9BPZ7, Q8WUM4, Q13177, Q6QNK2, P63000, Q92558, P42338, Q9P286, Q8N122, O95747, Q07890, Q9BVC4, Q9H8V3, P60484, P01116, P01111	33	10489	16792	1.50389	0.104049	0.000763	0.0972438
GOTERM_BP_ALL	GO:0031334~positive regulation of protein complex assembly	6	17.6471	6.06e-05	Q92558, Q9Y6U3, Q6R327, Q9BVC4, P42345, P63000	33	224	16792	13.6299	0.110663	0.000808	0.103798
GOTERM_BP_ALL	GO:0050851~antigen receptor-mediated signaling pathway	6	17.6471	6.59e-05	O43318, Q13153, P42338, Q13177, P60484, O75914	33	228	16792	13.3907	0.119746	0.000873	0.112879
GOTERM_BP_ALL	GO:0051496~positive regulation of stress fiber assembly	4	11.7647	6.86e-05	Q13153, O15013, P42345, P63000	33	42	16792	48.4618	0.124274	0.000902	0.11744
GOTERM_BP_ALL	GO:0002376~immune system process	15	44.1176	7.17e-05	Q13153, Q9BPZ7, Q9Y6U3, Q6R327, Q13177, P63000, O43318, P42338, P15153, Q9BVC4, P42345, P60484, P01116, O75914, P01111	33	2465	16792	3.09644	0.129452	0.000936	0.122686
GOTERM_BP_ALL	GO:0043254~regulation of protein complex assembly	7	20.5882	7.21e-05	Q92558, Q9Y6U3, Q6R327, Q9BVC4, P42345, O75914, P63000	33	381	16792	9.34892	0.130195	0.000936	0.123441
GOTERM_BP_ALL	GO:0002758~innate immune response-activating signal transduction	6	17.6471	8.91e-05	O43318, Q13153, Q13177, P01116, O75914, P01111	33	243	16792	12.5642	0.158331	0.00114846	0.152518
GOTERM_BP_ALL	GO:0044267~cellular protein metabolic process	21	61.7647	9.17e-05	Q13153, Q8WUM4, Q6R327, Q13177, P63000, O43318, P15153, P42338, P31751, Q9P286, Q8N122, Q9BVC4, Q15569, O95747, Q9H8V3, P42345, P01116, P60484, O75914, O14827, P01111	33	4900	16792	2.18078	0.16259	0.00117442	0.157004
GOTERM_BP_ALL	GO:0018105~peptidyl-serine phosphorylation	6	17.6471	9.44e-05	Q13153, P31751, Q8N122, Q6R327, Q13177, P42345	33	246	16792	12.4109	0.166924	0.00120079	0.161591
GOTERM_BP_ALL	GO:0030030~cell projection organization	11	32.3529	9.99e-05	Q92558, Q6ZV73, Q13153, P15153, Q13177, P60484, P01116, P42345, O75914, P01111, P63000	33	1301	16792	4.30233	0.175661	0.00126177	0.170911
GOTERM_BP_ALL	GO:0002218~activation of innate immune response	6	17.6471	0.000102	O43318, Q13153, Q13177, P01116, O75914, P01111	33	250	16792	12.2124	0.17884	0.00127864	0.174327
GOTERM_BP_ALL	GO:0032233~positive regulation of actin filament bundle assembly	4	11.7647	0.000116	Q13153, O15013, P42345, P63000	33	50	16792	40.7079	0.200873	0.00144564	0.198367
GOTERM_BP_ALL	GO:0018209~peptidyl-serine modification	6	17.6471	0.00012	Q13153, P31751, Q8N122, Q6R327, Q13177, P42345	33	259	16792	11.788	0.20757	0.00149024	0.205804
GOTERM_BP_ALL	GO:0019538~protein metabolic process	22	64.7059	0.000123	Q13153, Q8WUM4, Q6R327, Q13177, P63000, O43318, Q9H300, P15153, P42338, P31751, Q9P286, Q8N122, Q9BVC4, Q15569, O95747, Q9H8V3, P42345, P01116, P60484, O75914, O14827, P01111	33	5457	16792	2.05143	0.211853	0.00151523	0.210593
GOTERM_BP_ALL	GO:0022607~cellular component assembly	15	44.1176	0.00014	Q13153, Q8WUM4, Q9Y6U3, Q6R327, O15013, P63000, Q15149, Q92558, Q6ZV73, P15153, Q9BVC4, Q9H8V3, P42345, P60484, O75914	33	2618	16792	2.91548	0.237299	0.00171302	0.239589
GOTERM_BP_ALL	GO:0043547~positive regulation of GTPase activity	8	23.5294	0.000156	Q6ZV73, Q96PE2, P31751, Q07890, Q9H8V3, O15013, O14827, P63000	33	634	16792	6.4208	0.260678	0.0018977	0.267087
GOTERM_BP_ALL	GO:0007049~cell cycle	12	35.2941	0.000165	Q13153, P31751, Q8WUM4, Q9P286, Q8N122, Q9BVC4, Q9H8V3, Q13177, P60484, O15013, P42345, O75914	33	1672	16792	3.65202	0.272536	0.00198671	0.281365
GOTERM_BP_ALL	GO:0050789~regulation of biological process	31	91.1765	0.000168	Q96PE2, Q9Y6U3, Q8IXI2, Q6R327, O15013, O43318, Q9H300, Q9Y4C4, Q6ZV73, P15153, P31751, P42345, O14827, O75914, Q13153, Q9BPZ7, Q8WUM4, Q13177, Q6QNK2, P63000, Q92558, P42338, Q9P286, Q8N122, O95747, Q07890, Q9BVC4, Q9H8V3, P60484, P01116, P01111	33	10922	16792	1.44427	0.277691	0.00201847	0.287645
GOTERM_BP_ALL	GO:0060998~regulation of dendritic spine development	4	11.7647	0.00019	P60484, P42345, O75914, P63000	33	59	16792	34.4982	0.307627	0.00226675	0.325013
GOTERM_BP_ALL	GO:0045089~positive regulation of innate immune response	6	17.6471	0.000211	O43318, Q13153, Q13177, P01116, O75914, P01111	33	292	16792	10.4558	0.334471	0.00249488	0.359909
GOTERM_BP_ALL	GO:0031347~regulation of defense response	8	23.5294	0.000232	O43318, Q13153, Q6R327, Q13177, P01116, O75914, P01111, P63000	33	676	16792	6.02188	0.361374	0.00273063	0.396309
GOTERM_BP_ALL	GO:0071902~positive regulation of protein serine/threonine kinase activity	6	17.6471	0.000239	O43318, Q13153, P42338, Q8N122, P01116, O75914	33	300	16792	10.177	0.369685	0.00279327	0.407861
GOTERM_BP_ALL	GO:0022008~neurogenesis	11	32.3529	0.000241	Q13153, P31751, Q9H8V3, Q13177, P60484, P01116, O15013, P42345, O75914, P01111, P63000	33	1447	16792	3.86823	0.373005	0.0028082	0.412519
GOTERM_BP_ALL	GO:0071900~regulation of protein serine/threonine kinase activity	7	20.5882	0.000243	O43318, Q13153, P42338, Q8N122, P60484, P01116, O75914	33	476	16792	7.48307	0.375455	0.00281479	0.415972
GOTERM_BP_ALL	GO:0016477~cell migration	10	29.4118	0.000266	Q13153, P15153, P42338, P31751, Q9P286, P60484, P01116, O75914, P01111, P63000	33	1184	16792	4.29771	0.402117	0.00305699	0.454437
GOTERM_BP_ALL	GO:0018193~peptidyl-amino acid modification	10	29.4118	0.000268	O43318, Q13153, P31751, Q8N122, Q6R327, Q15569, Q9BVC4, O95747, Q13177, P42345	33	1185	16792	4.29408	0.404067	0.0030582	0.457317
GOTERM_BP_ALL	GO:0051492~regulation of stress fiber assembly	4	11.7647	0.000302	Q13153, O15013, P42345, P63000	33	69	16792	29.4985	0.44285	0.0034348	0.516617
GOTERM_BP_ALL	GO:0006928~movement of cell or subcellular component	12	35.2941	0.000309	Q92558, Q13153, P15153, P42338, P31751, Q8IXI2, Q9P286, P60484, P01116, O75914, P01111, P63000	33	1795	16792	3.40177	0.449835	0.00348827	0.527731
GOTERM_BP_ALL	GO:0043149~stress fiber assembly	4	11.7647	0.000329	Q13153, O15013, P42345, P63000	33	71	16792	28.6675	0.470824	0.00369336	0.561986
GOTERM_BP_ALL	GO:0030038~contractile actin filament bundle assembly	4	11.7647	0.000329	Q13153, O15013, P42345, P63000	33	71	16792	28.6675	0.470824	0.00369336	0.561986
GOTERM_BP_ALL	GO:0031325~positive regulation of cellular metabolic process	15	44.1176	0.000338	Q13153, Q6R327, Q13177, P63000, Q6QNK2, O43318, P42338, P31751, Q8N122, Q9BVC4, Q9H8V3, P42345, P60484, P01116, O75914	33	2839	16792	2.68853	0.480059	0.00377344	0.577488
GOTERM_BP_ALL	GO:0097581~lamellipodium organization	4	11.7647	0.000343	Q92558, P15153, P42345, P63000	33	72	16792	28.2694	0.484826	0.00380453	0.585597
GOTERM_BP_ALL	GO:0010001~glial cell differentiation	5	14.7059	0.000371	P31751, P60484, P01116, O15013, P42345	33	181	16792	14.0566	0.511979	0.00409102	0.633251
GOTERM_BP_ALL	GO:0010592~positive regulation of lamellipodium assembly	3	8.82353	0.000415	P15153, P42345, P63000	33	16	16792	95.4091	0.552102	0.00455319	0.708713
GOTERM_BP_ALL	GO:0006950~response to stress	17	50	0.000426	Q13153, Q9BPZ7, Q6R327, Q13177, P63000, O43318, P42338, P15153, Q8N122, Q9BVC4, O95747, Q9H8V3, P42345, P60484, P01116, O75914, P01111	33	3677	16792	2.35258	0.56141	0.00464562	0.727176
GOTERM_BP_ALL	GO:0016358~dendrite development	5	14.7059	0.000446	Q13177, P60484, P42345, O75914, P63000	33	190	16792	13.3907	0.577724	0.00483152	0.760491
GOTERM_BP_ALL	GO:0044085~cellular component biogenesis	15	44.1176	0.000447	Q13153, Q8WUM4, Q9Y6U3, Q6R327, O15013, P63000, Q15149, Q92558, Q6ZV73, P15153, Q9BVC4, Q9H8V3, P42345, P60484, O75914	33	2914	16792	2.61933	0.578514	0.00481501	0.762138
GOTERM_BP_ALL	GO:0032231~regulation of actin filament bundle assembly	4	11.7647	0.000467	Q13153, O15013, P42345, P63000	33	80	16792	25.4424	0.595196	0.00501157	0.797618
GOTERM_BP_ALL	GO:0021782~glial cell development	4	11.7647	0.000485	P31751, P60484, P01116, O15013	33	81	16792	25.1283	0.608563	0.00516853	0.82711
GOTERM_BP_ALL	GO:0044763~single-organism cellular process	32	94.1176	0.000536	Q96PE2, Q9Y6U3, Q8IXI2, Q6R327, O15013, O43318, Q9H300, Q9Y4C4, Q6ZV73, P15153, P31751, P42345, O14827, O75914, Q13153, Q9BPZ7, Q8WUM4, Q13177, Q6QNK2, P63000, Q15149, Q92558, P42338, Q9P286, Q8N122, O95747, Q07890, Q9BVC4, Q9H8V3, P60484, P01116, P01111	33	12256	16792	1.32859	0.645157	0.00567657	0.913266
GOTERM_BP_ALL	GO:0045088~regulation of innate immune response	6	17.6471	0.000551	O43318, Q13153, Q13177, P01116, O75914, P01111	33	360	16792	8.48081	0.655442	0.00580545	0.939071
GOTERM_BP_ALL	GO:0051674~localization of cell	10	29.4118	0.000629	Q13153, P15153, P42338, P31751, Q9P286, P60484, P01116, O75914, P01111, P63000	33	1330	16792	3.82593	0.703675	0.00658851	1.07127
GOTERM_BP_ALL	GO:0048870~cell motility	10	29.4118	0.000629	Q13153, P15153, P42338, P31751, Q9P286, P60484, P01116, O75914, P01111, P63000	33	1330	16792	3.82593	0.703675	0.00658851	1.07127
GOTERM_BP_ALL	GO:0043623~cellular protein complex assembly	7	20.5882	0.000666	Q92558, Q9Y6U3, Q6R327, Q9BVC4, P42345, O75914, P63000	33	575	16792	6.19468	0.724114	0.00693674	1.13386
GOTERM_BP_ALL	GO:0044699~single-organism process	33	97.0588	0.000687	Q96PE2, Q9Y6U3, Q8IXI2, Q6R327, O15013, O43318, Q9H300, Q9Y4C4, Q6ZV73, P15153, P31751, Q15569, P42345, O14827, O75914, Q13153, Q9BPZ7, Q8WUM4, Q13177, Q6QNK2, P63000, Q15149, Q92558, P42338, Q9P286, Q8N122, O95747, Q07890, Q9BVC4, Q9H8V3, P60484, P01116, P01111	33	13377	16792	1.25529	0.73526	0.00711974	1.16996
GOTERM_BP_ALL	GO:0080135~regulation of cellular response to stress	7	20.5882	0.000703	O43318, Q13153, Q8N122, Q9BVC4, P60484, P01116, P42345	33	581	16792	6.1307	0.743315	0.00724585	1.19699
GOTERM_BP_ALL	GO:0009893~positive regulation of metabolic process	15	44.1176	0.000727	Q13153, Q6R327, Q13177, P63000, Q6QNK2, O43318, P42338, P31751, Q8N122, Q9BVC4, Q9H8V3, P42345, P60484, P01116, O75914	33	3052	16792	2.50089	0.754988	0.00745319	1.23771
GOTERM_BP_ALL	GO:0031175~neuron projection development	8	23.5294	0.000728	Q13153, Q13177, P60484, P01116, P42345, O75914, P01111, P63000	33	817	16792	4.9826	0.755247	0.00741946	1.23863
GOTERM_BP_ALL	GO:0065007~biological regulation	31	91.1765	0.000732	Q96PE2, Q9Y6U3, Q8IXI2, Q6R327, O15013, O43318, Q9H300, Q9Y4C4, Q6ZV73, P15153, P31751, P42345, O14827, O75914, Q13153, Q9BPZ7, Q8WUM4, Q13177, Q6QNK2, P63000, Q92558, P42338, Q9P286, Q8N122, O95747, Q07890, Q9BVC4, Q9H8V3, P60484, P01116, P01111	33	11548	16792	1.36598	0.757248	0.00742345	1.24581
GOTERM_BP_ALL	GO:0043406~positive regulation of MAP kinase activity	5	14.7059	0.000734	O43318, Q13153, P42338, P01116, O75914	33	217	16792	11.7246	0.758485	0.00741126	1.25028
GOTERM_BP_ALL	GO:0000165~MAPK cascade	8	23.5294	0.000863	O43318, Q13153, P42338, P60484, P01116, O75914, O14827, P01111	33	841	16792	4.84041	0.811881	0.0086637	1.46852
GOTERM_BP_ALL	GO:0031349~positive regulation of defense response	6	17.6471	0.000906	O43318, Q13153, Q13177, P01116, O75914, P01111	33	402	16792	7.59475	0.826873	0.00904553	1.54096
GOTERM_BP_ALL	GO:1902745~positive regulation of lamellipodium organization	3	8.82353	0.000946	P15153, P42345, P63000	33	24	16792	63.6061	0.839639	0.0093903	1.60771
GOTERM_BP_ALL	GO:0007409~axonogenesis	6	17.6471	0.00102279	Q13153, P60484, P01116, O75914, P01111, P63000	33	413	16792	7.39247	0.861806	0.0100979	1.73725
GOTERM_BP_ALL	GO:0042063~gliogenesis	5	14.7059	0.00106852	P31751, P60484, P01116, O15013, P42345	33	240	16792	10.601	0.873514	0.0104936	1.81425
GOTERM_BP_ALL	GO:0010591~regulation of lamellipodium assembly	3	8.82353	0.00119871	P15153, P42345, P63000	33	27	16792	56.5387	0.901697	0.0117061	2.03317
GOTERM_BP_ALL	GO:0032879~regulation of localization	13	38.2353	0.00129009	Q13153, Q8WUM4, Q9Y6U3, P63000, Q9H300, P42338, P15153, P31751, O95747, Q9H8V3, P42345, P60484, O75914	33	2473	16792	2.6749	0.91764	0.0125302	2.18656
GOTERM_BP_ALL	GO:0001935~endothelial cell proliferation	4	11.7647	0.00130948	P42338, Q8N122, Q6R327, P42345	33	114	16792	17.8543	0.920675	0.0126539	2.21908
GOTERM_BP_ALL	GO:0051049~regulation of transport	11	32.3529	0.00134827	Q9H300, P15153, P42338, P31751, Q9Y6U3, Q8WUM4, O95747, Q9H8V3, P60484, P42345, P63000	33	1796	16792	3.11656	0.926415	0.0129618	2.2841
GOTERM_BP_ALL	GO:0010604~positive regulation of macromolecule metabolic process	14	41.1765	0.00135272	Q13153, Q6R327, Q13177, P63000, O43318, P42338, P31751, Q8N122, Q9BVC4, Q9H8V3, P42345, P01116, P60484, O75914	33	2856	16792	2.49436	0.927046	0.0129401	2.29155
GOTERM_BP_ALL	GO:0032008~positive regulation of TOR signaling	3	8.82353	0.00138325	Q8N122, Q6R327, Q9BVC4	33	29	16792	52.6395	0.931235	0.0131654	2.3427
GOTERM_BP_ALL	GO:0061564~axon development	6	17.6471	0.00142524	Q13153, P60484, P01116, O75914, P01111, P63000	33	445	16792	6.86088	0.936605	0.0134961	2.41299
GOTERM_BP_ALL	GO:0051345~positive regulation of hydrolase activity	8	23.5294	0.00143224	Q6ZV73, Q96PE2, P31751, Q07890, Q9H8V3, O15013, O14827, P63000	33	917	16792	4.43925	0.937459	0.013496	2.4247
GOTERM_BP_ALL	GO:0060627~regulation of vesicle-mediated transport	6	17.6471	0.00148275	P15153, P42338, P31751, Q8WUM4, P60484, P63000	33	449	16792	6.79976	0.943287	0.0139013	2.5092
GOTERM_BP_ALL	GO:0007399~nervous system development	12	35.2941	0.00156176	Q13153, Q9BPZ7, P31751, Q9H8V3, Q13177, P60484, P01116, O15013, P42345, O75914, P01111, P63000	33	2170	16792	2.81391	0.951336	0.0145667	2.64123
GOTERM_BP_ALL	GO:0050773~regulation of dendrite development	4	11.7647	0.00166718	P60484, P42345, O75914, P63000	33	124	16792	16.4145	0.960324	0.0154686	2.81713
GOTERM_BP_ALL	GO:0030182~neuron differentiation	9	26.4706	0.00170656	Q13153, Q9H8V3, Q13177, P60484, P01116, P42345, O75914, P01111, P63000	33	1226	16792	3.73543	0.963239	0.0157559	2.88276
GOTERM_BP_ALL	GO:0040011~locomotion	10	29.4118	0.00171447	Q13153, P15153, P42338, P31751, Q9P286, P60484, P01116, O75914, P01111, P63000	33	1530	16792	3.32581	0.963798	0.0157532	2.89593
GOTERM_BP_ALL	GO:0008283~cell proliferation	11	32.3529	0.00177068	Q13153, P15153, P42338, Q9Y6U3, Q9P286, Q8N122, Q6R327, P60484, P01116, P42345, P63000	33	1861	16792	3.0077	0.967533	0.0161891	2.98954
GOTERM_BP_ALL	GO:0051017~actin filament bundle assembly	4	11.7647	0.00178525	Q13153, O15013, P42345, P63000	33	127	16792	16.0267	0.968437	0.0162446	3.01378
GOTERM_BP_ALL	GO:0000902~cell morphogenesis	9	26.4706	0.00183491	Q92558, Q6ZV73, Q13153, Q9H8V3, P60484, P01116, O75914, P01111, P63000	33	1240	16792	3.69326	0.971332	0.016615	3.09637
GOTERM_BP_ALL	GO:0006955~immune response	10	29.4118	0.00188623	O43318, Q13153, P15153, P42338, Q13177, P60484, P01116, O75914, P01111, P63000	33	1551	16792	3.28078	0.974046	0.0169967	3.18167
GOTERM_BP_ALL	GO:0048666~neuron development	8	23.5294	0.00192172	Q13153, Q13177, P60484, P01116, P42345, O75914, P01111, P63000	33	965	16792	4.21843	0.97577	0.0172338	3.2406
GOTERM_BP_ALL	GO:0061572~actin filament bundle organization	4	11.7647	0.00195065	Q13153, O15013, P42345, P63000	33	131	16792	15.5374	0.977091	0.0174106	3.28862
GOTERM_BP_ALL	GO:0000278~mitotic cell cycle	8	23.5294	0.00195618	Q13153, Q8WUM4, Q9P286, Q8N122, Q13177, P60484, O15013, O75914	33	968	16792	4.20536	0.977335	0.0173794	3.2978
GOTERM_BP_ALL	GO:0043410~positive regulation of MAPK cascade	6	17.6471	0.00208071	O43318, Q13153, P42338, P60484, P01116, O75914	33	485	16792	6.29503	0.982195	0.0183923	3.50423
GOTERM_BP_ALL	GO:1902743~regulation of lamellipodium organization	3	8.82353	0.00224762	P15153, P42345, P63000	33	37	16792	41.258	0.987116	0.0197644	3.78026
GOTERM_BP_ALL	GO:0060999~positive regulation of dendritic spine development	3	8.82353	0.00224762	P42345, O75914, P63000	33	37	16792	41.258	0.987116	0.0197644	3.78026
GOTERM_BP_ALL	GO:0048667~cell morphogenesis involved in neuron differentiation	6	17.6471	0.00229444	Q13153, P60484, P01116, O75914, P01111, P63000	33	496	16792	6.15543	0.988234	0.0200812	3.85756
GOTERM_BP_ALL	GO:0032147~activation of protein kinase activity	5	14.7059	0.00236258	O43318, P42338, Q8N122, Q9H8V3, O75914	33	298	16792	8.53773	0.98969	0.0205791	3.96996
GOTERM_BP_ALL	GO:1903533~regulation of protein targeting	5	14.7059	0.00242052	Q9H300, P15153, P31751, Q9H8V3, P42345	33	300	16792	8.48081	0.990785	0.0209847	4.06543
GOTERM_BP_ALL	GO:0048468~cell development	11	32.3529	0.00269987	Q13153, P31751, Q9H8V3, Q13177, P60484, P01116, O15013, P42345, O75914, P01111, P63000	33	1968	16792	2.84417	0.994639	0.0232771	4.52446
GOTERM_BP_ALL	GO:0031032~actomyosin structure organization	4	11.7647	0.0027068	Q13153, O15013, P42345, P63000	33	147	16792	13.8462	0.994711	0.0232328	4.53582
GOTERM_BP_ALL	GO:0032989~cellular component morphogenesis	9	26.4706	0.0027372	Q92558, Q6ZV73, Q13153, Q9H8V3, P60484, P01116, O75914, P01111, P63000	33	1321	16792	3.4668	0.995013	0.0233874	4.58565
GOTERM_BP_ALL	GO:2000377~regulation of reactive oxygen species metabolic process	4	11.7647	0.00303091	Q9H300, P15153, P42345, P63000	33	153	16792	13.3032	0.997179	0.0257545	5.06575
GOTERM_BP_ALL	GO:0048699~generation of neurons	9	26.4706	0.00323705	Q13153, Q9H8V3, Q13177, P60484, P01116, P42345, O75914, P01111, P63000	33	1357	16792	3.37482	0.998109	0.0273646	5.40136
GOTERM_BP_ALL	GO:0043405~regulation of MAP kinase activity	5	14.7059	0.00330165	O43318, Q13153, P42338, P01116, O75914	33	327	16792	7.78056	0.998332	0.0277828	5.5063
GOTERM_BP_ALL	GO:0048812~neuron projection morphogenesis	6	17.6471	0.00339262	Q13153, P60484, P01116, O75914, P01111, P63000	33	543	16792	5.62264	0.998602	0.0284151	5.6539
GOTERM_BP_ALL	GO:0048858~cell projection morphogenesis	7	20.5882	0.00352577	Q92558, Q13153, P60484, P01116, O75914, P01111, P63000	33	797	16792	4.46918	0.99892	0.0293887	5.86954
GOTERM_BP_ALL	GO:0050731~positive regulation of peptidyl-tyrosine phosphorylation	4	11.7647	0.00368515	Q6R327, Q9BVC4, Q13177, P42345	33	164	16792	12.4109	0.999207	0.0305676	6.12704
GOTERM_BP_ALL	GO:0035176~social behavior	3	8.82353	0.0037574	P60484, P01116, P42345	33	48	16792	31.803	0.999311	0.0310258	6.24355
GOTERM_BP_ALL	GO:0051703~intraspecies interaction between organisms	3	8.82353	0.0037574	P60484, P01116, P42345	33	48	16792	31.803	0.999311	0.0310258	6.24355
GOTERM_BP_ALL	GO:0030032~lamellipodium assembly	3	8.82353	0.00391264	P15153, P42345, P63000	33	49	16792	31.154	0.99949	0.0321523	6.49345
GOTERM_BP_ALL	GO:0032990~cell part morphogenesis	7	20.5882	0.00398394	Q92558, Q13153, P60484, P01116, O75914, P01111, P63000	33	817	16792	4.35978	0.999556	0.0325915	6.608
GOTERM_BP_ALL	GO:0050673~epithelial cell proliferation	5	14.7059	0.00408097	P42338, Q8N122, Q6R327, P60484, P42345	33	347	16792	7.33211	0.999632	0.0332333	6.76369
GOTERM_BP_ALL	GO:0018108~peptidyl-tyrosine phosphorylation	5	14.7059	0.00416519	Q6R327, Q15569, Q9BVC4, Q13177, P42345	33	349	16792	7.29009	0.999688	0.0337669	6.89863
GOTERM_BP_ALL	GO:0018212~peptidyl-tyrosine modification	5	14.7059	0.00425059	Q6R327, Q15569, Q9BVC4, Q13177, P42345	33	351	16792	7.24855	0.999736	0.0343052	7.03527
GOTERM_BP_ALL	GO:0008361~regulation of cell size	4	11.7647	0.00428004	Q8N122, P60484, P42345, P63000	33	173	16792	11.7653	0.99975	0.034396	7.08235
GOTERM_BP_ALL	GO:0010810~regulation of cell-substrate adhesion	4	11.7647	0.00470728	P15153, P42338, P60484, P63000	33	179	16792	11.3709	0.999891	0.0376162	7.76278
GOTERM_BP_ALL	GO:0033554~cellular response to stress	10	29.4118	0.00470739	O43318, Q13153, Q9BPZ7, Q8N122, Q9BVC4, O95747, Q9H8V3, P60484, P01116, P42345	33	1773	16792	2.86999	0.999891	0.0374626	7.76295
GOTERM_BP_ALL	GO:0008284~positive regulation of cell proliferation	7	20.5882	0.00480796	Q13153, P15153, Q8N122, Q6R327, P60484, P01116, P42345	33	849	16792	4.19545	0.99991	0.0380931	7.92244
GOTERM_BP_ALL	GO:0051057~positive regulation of small GTPase mediated signal transduction	3	8.82353	0.00490569	Q07890, P01116, P63000	33	55	16792	27.7554	0.999926	0.0386959	8.07717
GOTERM_BP_ALL	GO:0033157~regulation of intracellular protein transport	5	14.7059	0.00526974	Q9H300, P15153, P31751, Q9H8V3, P42345	33	373	16792	6.82103	0.999964	0.0413466	8.6514
GOTERM_BP_ALL	GO:0050900~leukocyte migration	5	14.7059	0.00542036	P15153, P42338, P01116, P01111, P63000	33	376	16792	6.7666	0.999973	0.0423349	8.88801
GOTERM_BP_ALL	GO:0034329~cell junction assembly	4	11.7647	0.00571939	Q15149, Q9H8V3, P60484, P63000	33	192	16792	10.601	0.999985	0.0444454	9.35601
GOTERM_BP_ALL	GO:0051705~multi-organism behavior	3	8.82353	0.00639086	P60484, P01116, P42345	33	63	16792	24.2309	0.999996	0.0493512	10.3987
GOTERM_BP_ALL	GO:0030335~positive regulation of cell migration	5	14.7059	0.00644214	Q13153, P15153, P31751, O75914, P63000	33	395	16792	6.44112	0.999996	0.0495413	10.4778
GOTERM_BP_ALL	GO:1900006~positive regulation of dendrite development	3	8.82353	0.00699426	P42345, O75914, P63000	33	66	16792	23.1295	0.999999	0.0534743	11.326
GOTERM_BP_ALL	GO:0009611~response to wounding	6	17.6471	0.00719532	Q13153, P15153, P42338, P60484, P42345, P63000	33	649	16792	4.7043	0.999999	0.0547585	11.633
GOTERM_BP_ALL	GO:2000147~positive regulation of cell motility	5	14.7059	0.00727245	Q13153, P15153, P31751, O75914, P63000	33	409	16792	6.22064	0.999999	0.055115	11.7505
GOTERM_BP_ALL	GO:0070887~cellular response to chemical stimulus	12	35.2941	0.00759434	O43318, Q13153, P15153, P31751, Q8N122, Q9H8V3, Q13177, P60484, P01116, P42345, O75914, P63000	33	2648	16792	2.30596	1	0.0572688	12.2392
GOTERM_BP_ALL	GO:0030950~establishment or maintenance of actin cytoskeleton polarity	2	5.88235	0.00760159	Q9BPZ7, Q6R327	33	4	16792	254.424	1	0.0571003	12.2502
GOTERM_BP_ALL	GO:0001938~positive regulation of endothelial cell proliferation	3	8.82353	0.00762255	Q8N122, Q6R327, P42345	33	69	16792	22.1238	1	0.0570332	12.282
GOTERM_BP_ALL	GO:0006914~autophagy	5	14.7059	0.00784217	Q9H300, P42338, Q8N122, Q9BVC4, P42345	33	418	16792	6.0867	1	0.0584087	12.6138
GOTERM_BP_ALL	GO:0050730~regulation of peptidyl-tyrosine phosphorylation	4	11.7647	0.00790993	Q6R327, Q9BVC4, Q13177, P42345	33	216	16792	9.42312	1	0.0586752	12.716
GOTERM_BP_ALL	GO:0051272~positive regulation of cellular component movement	5	14.7059	0.00797268	Q13153, P15153, P31751, O75914, P63000	33	420	16792	6.05772	1	0.0589035	12.8105
GOTERM_BP_ALL	GO:0007166~cell surface receptor signaling pathway	12	35.2941	0.00806264	O43318, Q13153, P42338, P31751, Q9P286, Q13177, P60484, P01116, O75914, P01111, Q6QNK2, P63000	33	2669	16792	2.28782	1	0.059325	12.9458
GOTERM_BP_ALL	GO:0040017~positive regulation of locomotion	5	14.7059	0.00810462	Q13153, P15153, P31751, O75914, P63000	33	422	16792	6.02901	1	0.0594007	13.0089
GOTERM_BP_ALL	GO:0034766~negative regulation of ion transmembrane transport	3	8.82353	0.00827545	P31751, O95747, P42345	33	72	16792	21.202	1	0.0603914	13.2651
GOTERM_BP_ALL	GO:0007611~learning or memory	4	11.7647	0.00831685	Q9P286, P60484, P01116, P42345	33	220	16792	9.25179	1	0.0604583	13.3271
GOTERM_BP_ALL	GO:0032006~regulation of TOR signaling	3	8.82353	0.0084985	Q8N122, Q6R327, Q9BVC4	33	73	16792	20.9116	1	0.0615127	13.5986
GOTERM_BP_ALL	GO:0043408~regulation of MAPK cascade	6	17.6471	0.00861575	O43318, Q13153, P42338, P60484, P01116, O75914	33	678	16792	4.50308	1	0.0621066	13.7734
GOTERM_BP_ALL	GO:0030334~regulation of cell migration	6	17.6471	0.00898601	Q13153, P15153, P31751, P60484, O75914, P63000	33	685	16792	4.45707	1	0.0644603	14.3232
GOTERM_BP_ALL	GO:1900034~regulation of cellular response to heat	3	8.82353	0.00918377	Q8N122, Q9BVC4, P42345	33	76	16792	20.0861	1	0.0655955	14.6156
GOTERM_BP_ALL	GO:0051726~regulation of cell cycle	7	20.5882	0.00936815	P31751, Q8WUM4, Q8N122, Q9BVC4, Q9H8V3, P60484, P42345	33	976	16792	3.64953	1	0.0666288	14.8873
GOTERM_BP_ALL	GO:0034763~negative regulation of transmembrane transport	3	8.82353	0.00965393	P31751, O95747, P42345	33	78	16792	19.5711	1	0.0683497	15.3068
GOTERM_BP_ALL	GO:0065008~regulation of biological quality	14	41.1765	0.00968112	Q8IXI2, Q9Y6U3, Q6R327, P63000, Q92558, Q6ZV73, P42338, P15153, Q8N122, Q9BVC4, P42345, P60484, P01116, O75914	33	3548	16792	2.00786	1	0.0682877	15.3466
GOTERM_BP_ALL	GO:0090630~activation of GTPase activity	3	8.82353	0.00989298	P31751, Q9H8V3, O15013	33	79	16792	19.3234	1	0.0694841	15.6562
GOTERM_BP_ALL	GO:0051051~negative regulation of transport	5	14.7059	0.0101057	P31751, O95747, P60484, P42345, P63000	33	450	16792	5.65387	1	0.070676	15.966
GOTERM_BP_ALL	GO:0018107~peptidyl-threonine phosphorylation	3	8.82353	0.0101347	Q8N122, O95747, P42345	33	80	16792	19.0818	1	0.0706184	16.0081
GOTERM_BP_ALL	GO:0034622~cellular macromolecular complex assembly	7	20.5882	0.0106927	Q92558, Q9Y6U3, Q6R327, Q9BVC4, P42345, O75914, P63000	33	1004	16792	3.54775	1	0.074114	16.8154
GOTERM_BP_ALL	GO:0032101~regulation of response to external stimulus	6	17.6471	0.0110673	P15153, Q6R327, Q13177, P60484, P42345, P63000	33	721	16792	4.23452	1	0.0763504	17.3532
GOTERM_BP_ALL	GO:0018210~peptidyl-threonine modification	3	8.82353	0.0111275	Q8N122, O95747, P42345	33	84	16792	18.1732	1	0.0764803	17.4392
GOTERM_BP_ALL	GO:0034330~cell junction organization	4	11.7647	0.0116365	Q15149, Q9H8V3, P60484, P63000	33	249	16792	8.17427	1	0.0795744	18.164
GOTERM_BP_ALL	GO:0044710~single-organism metabolic process	15	44.1176	0.011811	Q13153, Q13177, P63000, Q6QNK2, O43318, P42338, P31751, Q9P286, O95747, P42345, P60484, P01116, O75914, O14827, P01111	33	4063	16792	1.87859	1	0.0804428	18.4111
GOTERM_BP_ALL	GO:0032386~regulation of intracellular transport	5	14.7059	0.0118869	Q9H300, P15153, P31751, Q9H8V3, P42345	33	472	16792	5.39034	1	0.0806591	18.5184
GOTERM_BP_ALL	GO:0048013~ephrin receptor signaling pathway	3	8.82353	0.0118992	Q13153, O75914, P63000	33	87	16792	17.5465	1	0.080459	18.5358
GOTERM_BP_ALL	GO:0007044~cell-substrate junction assembly	3	8.82353	0.0118992	Q15149, P60484, P63000	33	87	16792	17.5465	1	0.080459	18.5358
GOTERM_BP_ALL	GO:0009628~response to abiotic stimulus	7	20.5882	0.0119851	Q13153, O95747, Q9H8V3, P60484, P01116, P42345, P63000	33	1029	16792	3.46155	1	0.0807385	18.6569
GOTERM_BP_ALL	GO:2000145~regulation of cell motility	6	17.6471	0.0120254	Q13153, P15153, P31751, P60484, O75914, P63000	33	736	16792	4.14822	1	0.0807214	18.7138
GOTERM_BP_ALL	GO:0050890~cognition	4	11.7647	0.0121462	Q9P286, P60484, P01116, P42345	33	253	16792	8.04504	1	0.081223	18.8838
GOTERM_BP_ALL	GO:0022402~cell cycle process	8	23.5294	0.0124035	P31751, Q8WUM4, Q8N122, Q9BVC4, Q9H8V3, P60484, O15013, P42345	33	1357	16792	2.99984	1	0.0825971	19.2449
GOTERM_BP_ALL	GO:0002252~immune effector process	6	17.6471	0.0124242	O43318, Q13153, P15153, P42338, Q13177, P63000	33	742	16792	4.11468	1	0.0824479	19.2738
GOTERM_BP_ALL	GO:0048010~vascular endothelial growth factor receptor signaling pathway	3	8.82353	0.0126939	P42338, Q13177, P63000	33	90	16792	16.9616	1	0.0838854	19.6505
GOTERM_BP_ALL	GO:0009605~response to external stimulus	10	29.4118	0.0129408	P15153, P42338, Q8N122, Q6R327, Q13177, P60484, P01116, P42345, P01111, P63000	33	2073	16792	2.45465	1	0.0851669	19.994
GOTERM_BP_ALL	GO:0007569~cell aging	3	8.82353	0.0129638	P60484, P01116, P42345	33	91	16792	16.7752	1	0.0850254	20.0259
GOTERM_BP_ALL	GO:0000904~cell morphogenesis involved in differentiation	6	17.6471	0.0131787	Q13153, P60484, P01116, O75914, P01111, P63000	33	753	16792	4.05457	1	0.0860914	20.3236
GOTERM_BP_ALL	GO:0030952~establishment or maintenance of cytoskeleton polarity	2	5.88235	0.013266	Q9BPZ7, Q6R327	33	7	16792	145.385	1	0.0863506	20.4442
GOTERM_BP_ALL	GO:1903960~negative regulation of anion transmembrane transport	2	5.88235	0.013266	P31751, P42345	33	7	16792	145.385	1	0.0863506	20.4442
GOTERM_BP_ALL	GO:0030258~lipid modification	4	11.7647	0.0133399	P42338, P31751, P60484, P42345	33	262	16792	7.76868	1	0.0865238	20.5461
GOTERM_BP_ALL	GO:0001952~regulation of cell-matrix adhesion	3	8.82353	0.0135112	P42338, P60484, P63000	33	93	16792	16.4145	1	0.0873018	20.7821
GOTERM_BP_ALL	GO:0040012~regulation of locomotion	6	17.6471	0.0142574	Q13153, P15153, P31751, P60484, O75914, P63000	33	768	16792	3.97538	1	0.0916248	21.8021
GOTERM_BP_ALL	GO:0048813~dendrite morphogenesis	3	8.82353	0.0146358	P60484, O75914, P63000	33	97	16792	15.7376	1	0.0936475	22.3146
GOTERM_BP_ALL	GO:0007613~memory	3	8.82353	0.0146358	Q9P286, P60484, P42345	33	97	16792	15.7376	1	0.0936475	22.3146
GOTERM_BP_ALL	GO:0042552~myelination	3	8.82353	0.0152128	P31751, P60484, O15013	33	99	16792	15.4197	1	0.096864	23.09
GOTERM_BP_ALL	GO:0006909~phagocytosis	4	11.7647	0.0154744	Q13153, P42338, P60484, P63000	33	277	16792	7.34799	1	0.0981368	23.4391
GOTERM_BP_ALL	GO:0001936~regulation of endothelial cell proliferation	3	8.82353	0.015505	Q8N122, Q6R327, P42345	33	100	16792	15.2655	1	0.0980041	23.4799
GOTERM_BP_ALL	GO:0008366~axon ensheathment	3	8.82353	0.0160966	P31751, P60484, O15013	33	102	16792	14.9661	1	0.101248	24.2635
GOTERM_BP_ALL	GO:0007272~ensheathment of neurons	3	8.82353	0.0160966	P31751, P60484, O15013	33	102	16792	14.9661	1	0.101248	24.2635
GOTERM_BP_ALL	GO:0051641~cellular localization	11	32.3529	0.0164772	Q9H300, P15153, P31751, Q8IXI2, Q9Y6U3, Q8WUM4, Q9H8V3, P60484, P42345, P01111, P63000	33	2541	16792	2.20281	1	0.103201	24.7637
GOTERM_BP_ALL	GO:0051270~regulation of cellular component movement	6	17.6471	0.016922	Q13153, P15153, P31751, P60484, O75914, P63000	33	802	16792	3.80685	1	0.105519	25.3444
GOTERM_BP_ALL	GO:0006461~protein complex assembly	8	23.5294	0.0171098	Q92558, Q9Y6U3, Q6R327, Q9BVC4, Q9H8V3, P42345, O75914, P63000	33	1445	16792	2.81715	1	0.106295	25.5881
GOTERM_BP_ALL	GO:0070271~protein complex biogenesis	8	23.5294	0.0171697	Q92558, Q9Y6U3, Q6R327, Q9BVC4, Q9H8V3, P42345, O75914, P63000	33	1446	16792	2.81521	1	0.106311	25.6658
GOTERM_BP_ALL	GO:0043066~negative regulation of apoptotic process	6	17.6471	0.0182849	Q9H300, Q9P286, Q13177, P60484, P01116, P42345	33	818	16792	3.73238	1	0.112517	27.0971
GOTERM_BP_ALL	GO:0042060~wound healing	5	14.7059	0.0188663	Q13153, P15153, P42338, P42345, P63000	33	542	16792	4.69417	1	0.115548	27.8331
GOTERM_BP_ALL	GO:0014041~regulation of neuron maturation	2	5.88235	0.0188991	P42345, P63000	33	10	16792	101.77	1	0.115377	27.8744
GOTERM_BP_ALL	GO:0045792~negative regulation of cell size	2	5.88235	0.0188991	P60484, P42345	33	10	16792	101.77	1	0.115377	27.8744
GOTERM_BP_ALL	GO:0050678~regulation of epithelial cell proliferation	4	11.7647	0.0191037	Q8N122, Q6R327, P60484, P42345	33	300	16792	6.78465	1	0.116199	28.1315
GOTERM_BP_ALL	GO:0043069~negative regulation of programmed cell death	6	17.6471	0.0192634	Q9H300, Q9P286, Q13177, P60484, P01116, P42345	33	829	16792	3.68286	1	0.116757	28.3317
GOTERM_BP_ALL	GO:0060341~regulation of cellular localization	6	17.6471	0.0197196	Q9H300, P15153, P31751, Q9H8V3, P60484, P42345	33	834	16792	3.66078	1	0.119008	28.9004
GOTERM_BP_ALL	GO:0031346~positive regulation of cell projection organization	4	11.7647	0.0197792	P15153, P42345, O75914, P63000	33	304	16792	6.69537	1	0.118982	28.9745
GOTERM_BP_ALL	GO:0045087~innate immune response	6	17.6471	0.019904	O43318, Q13153, Q13177, P01116, O75914, P01111	33	836	16792	3.65202	1	0.119326	29.1292
GOTERM_BP_ALL	GO:0006935~chemotaxis	5	14.7059	0.0200345	P15153, P42338, P01116, P01111, P63000	33	552	16792	4.60913	1	0.1197	29.2905
GOTERM_BP_ALL	GO:0042330~taxis	5	14.7059	0.0201537	P15153, P42338, P01116, P01111, P63000	33	553	16792	4.6008	1	0.120008	29.4377
GOTERM_BP_ALL	GO:0016192~vesicle-mediated transport	8	23.5294	0.0202297	Q13153, P15153, P42338, P31751, Q9Y6U3, Q8WUM4, P60484, P63000	33	1494	16792	2.72476	1	0.120071	29.5314
GOTERM_BP_ALL	GO:0009653~anatomical structure morphogenesis	11	32.3529	0.0207195	Q92558, Q6ZV73, Q13153, P42338, Q9H8V3, P60484, P01116, P42345, O75914, P01111, P63000	33	2631	16792	2.12745	1	0.12245	30.1323
GOTERM_BP_ALL	GO:0045945~positive regulation of transcription from RNA polymerase III promoter	2	5.88235	0.0207699	Q8N122, P42345	33	11	16792	92.5179	1	0.122362	30.1938
GOTERM_BP_ALL	GO:0045666~positive regulation of neuron differentiation	4	11.7647	0.0208174	Q9H8V3, P42345, O75914, P63000	33	310	16792	6.56579	1	0.122258	30.2518
GOTERM_BP_ALL	GO:0045664~regulation of neuron differentiation	5	14.7059	0.0210009	Q9H8V3, P60484, P42345, O75914, P63000	33	560	16792	4.54329	1	0.122909	30.4753
GOTERM_BP_ALL	GO:1903827~regulation of cellular protein localization	5	14.7059	0.0212469	Q9H300, P15153, P31751, Q9H8V3, P42345	33	562	16792	4.52712	1	0.1239	30.7739
GOTERM_BP_ALL	GO:0043271~negative regulation of ion transport	3	8.82353	0.0215052	P31751, O95747, P42345	33	119	16792	12.8281	1	0.124951	31.0861
GOTERM_BP_ALL	GO:0033135~regulation of peptidyl-serine phosphorylation	3	8.82353	0.021844	Q13153, Q8N122, Q6R327	33	120	16792	12.7212	1	0.126435	31.4936
GOTERM_BP_ALL	GO:0006952~defense response	8	23.5294	0.0218978	O43318, Q13153, Q6R327, Q13177, P01116, O75914, P01111, P63000	33	1518	16792	2.68168	1	0.126355	31.5581
GOTERM_BP_ALL	GO:0031344~regulation of cell projection organization	5	14.7059	0.0225042	P15153, P60484, P42345, O75914, P63000	33	572	16792	4.44798	1	0.129274	32.2811
GOTERM_BP_ALL	GO:0043217~myelin maintenance	2	5.88235	0.0226372	P31751, P60484	33	12	16792	84.8081	1	0.129615	32.4388
GOTERM_BP_ALL	GO:0002697~regulation of immune effector process	4	11.7647	0.023543	O43318, P15153, Q13177, P63000	33	325	16792	6.26275	1	0.134103	33.5031
GOTERM_BP_ALL	GO:0051896~regulation of protein kinase B signaling	3	8.82353	0.0239232	Q6R327, P60484, P42345	33	126	16792	12.1154	1	0.135745	33.9452
GOTERM_BP_ALL	GO:0045834~positive regulation of lipid metabolic process	3	8.82353	0.0239232	P31751, P42345, P63000	33	126	16792	12.1154	1	0.135745	33.9452
GOTERM_BP_ALL	GO:0097190~apoptotic signaling pathway	5	14.7059	0.0239393	Q9H300, Q8IXI2, Q9P286, Q13177, P60484	33	583	16792	4.36405	1	0.135439	33.9638
GOTERM_BP_ALL	GO:0038096~Fc-gamma receptor signaling pathway involved in phagocytosis	3	8.82353	0.0242774	Q13153, P42338, P63000	33	127	16792	12.02	1	0.136842	34.3545
GOTERM_BP_ALL	GO:0002433~immune response-regulating cell surface receptor signaling pathway involved in phagocytosis	3	8.82353	0.0242774	Q13153, P42338, P63000	33	127	16792	12.02	1	0.136842	34.3545
GOTERM_BP_ALL	GO:0042127~regulation of cell proliferation	8	23.5294	0.0244251	Q13153, P15153, Q9Y6U3, Q8N122, Q6R327, P60484, P01116, P42345	33	1552	16792	2.62293	1	0.13723	34.5245
GOTERM_BP_ALL	GO:0010310~regulation of hydrogen peroxide metabolic process	2	5.88235	0.0245011	P15153, P63000	33	13	16792	78.2844	1	0.137238	34.6117
GOTERM_BP_ALL	GO:0060263~regulation of respiratory burst	2	5.88235	0.0245011	P15153, P63000	33	13	16792	78.2844	1	0.137238	34.6117
GOTERM_BP_ALL	GO:0002431~Fc receptor mediated stimulatory signaling pathway	3	8.82353	0.025353	Q13153, P42338, P63000	33	130	16792	11.7427	1	0.141309	35.5829
GOTERM_BP_ALL	GO:0048869~cellular developmental process	14	41.1765	0.0255109	Q13153, Q9Y6U3, O15013, Q13177, P63000, Q92558, Q6ZV73, P31751, Q9H8V3, P42345, P60484, P01116, O75914, P01111	33	3992	16792	1.78454	1	0.141732	35.7613
GOTERM_BP_ALL	GO:0010564~regulation of cell cycle process	5	14.7059	0.0255679	P31751, Q8WUM4, Q8N122, Q9H8V3, P60484	33	595	16792	4.27604	1	0.141628	35.8256
GOTERM_BP_ALL	GO:0038094~Fc-gamma receptor signaling pathway	3	8.82353	0.0257158	Q13153, P42338, P63000	33	131	16792	11.653	1	0.141996	35.9923
GOTERM_BP_ALL	GO:0060548~negative regulation of cell death	6	17.6471	0.0260942	Q9H300, Q9P286, Q13177, P60484, P01116, P42345	33	897	16792	3.40367	1	0.143549	36.4167
GOTERM_BP_ALL	GO:0014070~response to organic cyclic compound	6	17.6471	0.0271024	Q13153, Q13177, P60484, P01116, P42345, O75914	33	906	16792	3.36986	1	0.148318	37.5346
GOTERM_BP_ALL	GO:0007612~learning	3	8.82353	0.0271884	Q9P286, P01116, P42345	33	135	16792	11.3077	1	0.148345	37.6291
GOTERM_BP_ALL	GO:0034613~cellular protein localization	8	23.5294	0.0283339	Q9H300, P15153, P31751, Q9Y6U3, Q9H8V3, P42345, P01111, P63000	33	1600	16792	2.54424	1	0.153745	38.875
GOTERM_BP_ALL	GO:0048167~regulation of synaptic plasticity	3	8.82353	0.0290762	P60484, P01116, P63000	33	140	16792	10.9039	1	0.15706	39.6698
GOTERM_BP_ALL	GO:0070727~cellular macromolecule localization	8	23.5294	0.0294635	Q9H300, P15153, P31751, Q9Y6U3, Q9H8V3, P42345, P01111, P63000	33	1613	16792	2.52374	1	0.15857	40.0806
GOTERM_BP_ALL	GO:0044707~single-multicellular organism process	18	52.9412	0.0298925	Q13153, Q9BPZ7, Q9Y6U3, Q6R327, Q13177, O15013, P63000, O43318, P42338, P15153, P31751, Q9P286, Q9H8V3, P42345, P60484, P01116, O75914, P01111	33	5943	16792	1.54119	1	0.160277	40.5325
GOTERM_BP_ALL	GO:0051127~positive regulation of actin nucleation	2	5.88235	0.030072	Q92558, Q9Y6U3	33	16	16792	63.6061	1	0.160734	40.7208
GOTERM_BP_ALL	GO:0031998~regulation of fatty acid beta-oxidation	2	5.88235	0.030072	P31751, P42345	33	16	16792	63.6061	1	0.160734	40.7208
GOTERM_BP_ALL	GO:0043491~protein kinase B signaling	3	8.82353	0.0302336	Q6R327, P60484, P42345	33	143	16792	10.6751	1	0.161099	40.8896
GOTERM_BP_ALL	GO:0048856~anatomical structure development	17	50	0.0305399	Q13153, Q9BPZ7, Q9Y6U3, Q6R327, Q13177, O15013, P63000, Q92558, Q6ZV73, P42338, P31751, Q9H8V3, P42345, P01116, P60484, O75914, P01111	33	5473	16792	1.58056	1	0.162175	41.2085
GOTERM_BP_ALL	GO:0044767~single-organism developmental process	17	50	0.0306433	Q13153, Q9BPZ7, Q9Y6U3, Q6R327, Q13177, O15013, P63000, Q92558, Q6ZV73, P42338, P31751, Q9H8V3, P42345, P01116, P60484, O75914, P01111	33	5475	16792	1.57999	1	0.162248	41.3159
GOTERM_BP_ALL	GO:0000187~activation of MAPK activity	3	8.82353	0.0314092	O43318, P42338, O75914	33	146	16792	10.4558	1	0.165562	42.1049
GOTERM_BP_ALL	GO:0042221~response to chemical	14	41.1765	0.032422	Q13153, Q13177, P63000, O43318, P42338, P15153, P31751, Q8N122, Q9H8V3, P42345, P60484, P01116, O75914, P01111	33	4117	16792	1.73036	1	0.170045	43.133
GOTERM_BP_ALL	GO:2001233~regulation of apoptotic signaling pathway	4	11.7647	0.0351302	Q9H300, Q9P286, Q13177, P60484	33	380	16792	5.3563	1	0.182614	45.7982
GOTERM_BP_ALL	GO:0071822~protein complex subunit organization	8	23.5294	0.0351826	Q92558, Q9Y6U3, Q6R327, Q9BVC4, Q9H8V3, P42345, O75914, P63000	33	1674	16792	2.43177	1	0.182384	45.8486
GOTERM_BP_ALL	GO:1903429~regulation of cell maturation	2	5.88235	0.0356121	P42345, P63000	33	19	16792	53.563	1	0.183947	46.26
GOTERM_BP_ALL	GO:0072594~establishment of protein localization to organelle	5	14.7059	0.0365765	Q9H300, P15153, Q9H8V3, P42345, P01111	33	666	16792	3.82018	1	0.188021	47.1729
GOTERM_BP_ALL	GO:0050769~positive regulation of neurogenesis	4	11.7647	0.0367836	Q9H8V3, P42345, O75914, P63000	33	387	16792	5.25942	1	0.188506	47.3671
GOTERM_BP_ALL	GO:0030168~platelet activation	3	8.82353	0.0375531	P15153, P42338, P63000	33	161	16792	9.48165	1	0.191617	48.0825
GOTERM_BP_ALL	GO:2001236~regulation of extrinsic apoptotic signaling pathway	3	8.82353	0.0375531	Q9P286, Q13177, P60484	33	161	16792	9.48165	1	0.191617	48.0825
GOTERM_BP_ALL	GO:0050679~positive regulation of epithelial cell proliferation	3	8.82353	0.0375531	Q8N122, Q6R327, P42345	33	161	16792	9.48165	1	0.191617	48.0825
GOTERM_BP_ALL	GO:0044708~single-organism behavior	4	11.7647	0.0387222	Q9P286, P60484, P01116, P42345	33	395	16792	5.1529	1	0.196554	49.152
GOTERM_BP_ALL	GO:0060491~regulation of cell projection assembly	3	8.82353	0.0388334	P15153, P42345, P63000	33	164	16792	9.3082	1	0.196566	49.2527
GOTERM_BP_ALL	GO:0065003~macromolecular complex assembly	8	23.5294	0.0388919	Q92558, Q9Y6U3, Q6R327, Q9BVC4, Q9H8V3, P42345, O75914, P63000	33	1710	16792	2.38058	1	0.196334	49.3056
GOTERM_BP_ALL	GO:1903792~negative regulation of anion transport	2	5.88235	0.0392885	P31751, P42345	33	21	16792	48.4618	1	0.197657	49.6627
GOTERM_BP_ALL	GO:0050767~regulation of neurogenesis	5	14.7059	0.039387	Q9H8V3, P60484, P42345, O75914, P63000	33	682	16792	3.73056	1	0.197607	49.751
GOTERM_BP_ALL	GO:0032502~developmental process	17	50	0.03966	Q13153, Q9BPZ7, Q9Y6U3, Q6R327, Q13177, O15013, P63000, Q92558, Q6ZV73, P42338, P31751, Q9H8V3, P42345, P01116, P60484, O75914, P01111	33	5632	16792	1.53594	1	0.198353	49.995
GOTERM_BP_ALL	GO:0007420~brain development	5	14.7059	0.0397469	Q9BPZ7, P60484, P01116, P42345, P63000	33	684	16792	3.71965	1	0.198249	50.0724
GOTERM_BP_ALL	GO:0006887~exocytosis	4	11.7647	0.0409651	Q13153, P15153, Q9Y6U3, Q8WUM4	33	404	16792	5.0381	1	0.203265	51.1461
GOTERM_BP_ALL	GO:0090023~positive regulation of neutrophil chemotaxis	2	5.88235	0.0411216	P15153, P63000	33	22	16792	46.259	1	0.203462	51.2825
GOTERM_BP_ALL	GO:0006605~protein targeting	5	14.7059	0.0428837	Q9H300, P15153, P31751, Q9H8V3, P42345	33	701	16792	3.62945	1	0.210837	52.7932
GOTERM_BP_ALL	GO:0032292~peripheral nervous system axon ensheathment	2	5.88235	0.0429513	P31751, O15013	33	23	16792	44.2477	1	0.210616	52.8502
GOTERM_BP_ALL	GO:0022011~myelination in peripheral nervous system	2	5.88235	0.0429513	P31751, O15013	33	23	16792	44.2477	1	0.210616	52.8502
GOTERM_BP_ALL	GO:0010975~regulation of neuron projection development	4	11.7647	0.0432734	P60484, P42345, O75914, P63000	33	413	16792	4.92831	1	0.211525	53.1213
GOTERM_BP_ALL	GO:0048731~system development	14	41.1765	0.0443032	Q13153, Q9BPZ7, Q9Y6U3, O15013, Q13177, P63000, P42338, P31751, Q9H8V3, P42345, P60484, P01116, O75914, P01111	33	4291	16792	1.66019	1	0.215544	53.9779
GOTERM_BP_ALL	GO:0016601~Rac protein signal transduction	2	5.88235	0.0447776	Q92558, P01116	33	24	16792	42.404	1	0.217098	54.3677
GOTERM_BP_ALL	GO:0030031~cell projection assembly	4	11.7647	0.0448484	Q6ZV73, P15153, P42345, P63000	33	419	16792	4.85774	1	0.216879	54.4256
GOTERM_BP_ALL	GO:0048523~negative regulation of cellular process	14	41.1765	0.0449952	Q13153, Q9BPZ7, Q9Y6U3, Q13177, P63000, Q9H300, P31751, Q9P286, Q8N122, Q9BVC4, O95747, P42345, P60484, P01116	33	4300	16792	1.65672	1	0.216993	54.5453
GOTERM_BP_ALL	GO:0044765~single-organism transport	12	35.2941	0.0456302	Q13153, P15153, P42338, P31751, Q8IXI2, Q9Y6U3, Q8WUM4, O95747, Q9H8V3, P60484, P42345, P63000	33	3415	16792	1.78805	1	0.219224	55.0602
GOTERM_BP_ALL	GO:0060322~head development	5	14.7059	0.0465539	Q9BPZ7, P60484, P01116, P42345, P63000	33	720	16792	3.53367	1	0.222684	55.7993
GOTERM_BP_ALL	GO:1902624~positive regulation of neutrophil migration	2	5.88235	0.0466006	P15153, P63000	33	25	16792	40.7079	1	0.222351	55.8363
GOTERM_BP_ALL	GO:0071624~positive regulation of granulocyte chemotaxis	2	5.88235	0.0466006	P15153, P63000	33	25	16792	40.7079	1	0.222351	55.8363
GOTERM_BP_ALL	GO:0014044~Schwann cell development	2	5.88235	0.0484201	P31751, O15013	33	26	16792	39.1422	1	0.229593	57.2578
GOTERM_BP_ALL	GO:0090022~regulation of neutrophil chemotaxis	2	5.88235	0.0484201	P15153, P63000	33	26	16792	39.1422	1	0.229593	57.2578
GOTERM_BP_ALL	GO:0006359~regulation of transcription from RNA polymerase III promoter	2	5.88235	0.0502363	Q8N122, P42345	33	27	16792	37.6925	1	0.236729	58.6336
GOTERM_BP_ALL	GO:0051125~regulation of actin nucleation	2	5.88235	0.0502363	Q92558, Q9Y6U3	33	27	16792	37.6925	1	0.236729	58.6336
GOTERM_BP_ALL	GO:0080090~regulation of primary metabolic process	17	50	0.051289	Q13153, Q6R327, Q13177, P63000, Q6QNK2, O43318, Q9H300, P42338, P15153, P31751, Q8N122, Q9BVC4, Q9H8V3, P42345, P60484, P01116, O75914	33	5798	16792	1.49197	1	0.240586	59.4118
GOTERM_BP_ALL	GO:0051223~regulation of protein transport	5	14.7059	0.0518574	Q9H300, P15153, P31751, Q9H8V3, P42345	33	746	16792	3.41051	1	0.242393	59.8262
GOTERM_BP_ALL	GO:0005979~regulation of glycogen biosynthetic process	2	5.88235	0.0520492	P31751, P42345	33	28	16792	36.3463	1	0.242625	59.9652
GOTERM_BP_ALL	GO:1903959~regulation of anion transmembrane transport	2	5.88235	0.0520492	P31751, P42345	33	28	16792	36.3463	1	0.242625	59.9652
GOTERM_BP_ALL	GO:0046320~regulation of fatty acid oxidation	2	5.88235	0.0520492	P31751, P42345	33	28	16792	36.3463	1	0.242625	59.9652
GOTERM_BP_ALL	GO:0010962~regulation of glucan biosynthetic process	2	5.88235	0.0520492	P31751, P42345	33	28	16792	36.3463	1	0.242625	59.9652
GOTERM_BP_ALL	GO:0051962~positive regulation of nervous system development	4	11.7647	0.0531511	Q9H8V3, P42345, O75914, P63000	33	449	16792	4.53317	1	0.246617	60.7548
GOTERM_BP_ALL	GO:0051094~positive regulation of developmental process	6	17.6471	0.0532538	Q9Y6U3, Q9H8V3, P01116, P42345, O75914, P63000	33	1089	16792	2.80357	1	0.246469	60.8276
GOTERM_BP_ALL	GO:0050690~regulation of defense response to virus by virus	2	5.88235	0.0538587	Q13177, P63000	33	29	16792	35.093	1	0.248382	61.254
GOTERM_BP_ALL	GO:0010762~regulation of fibroblast migration	2	5.88235	0.0538587	O75914, P63000	33	29	16792	35.093	1	0.248382	61.254
GOTERM_BP_ALL	GO:0031641~regulation of myelination	2	5.88235	0.0538587	P60484, P42345	33	29	16792	35.093	1	0.248382	61.254
GOTERM_BP_ALL	GO:0007275~multicellular organism development	15	44.1176	0.0542296	Q13153, Q9BPZ7, Q9Y6U3, Q6R327, O15013, Q13177, P63000, P42338, P31751, Q9H8V3, P42345, P60484, P01116, O75914, P01111	33	4877	16792	1.56505	1	0.249327	61.5133
GOTERM_BP_ALL	GO:0001894~tissue homeostasis	3	8.82353	0.0544568	P15153, P01116, P63000	33	198	16792	7.70983	1	0.249681	61.6714
GOTERM_BP_ALL	GO:0031323~regulation of cellular metabolic process	17	50	0.0549267	Q13153, Q6R327, Q13177, P63000, Q6QNK2, O43318, Q9H300, P42338, P15153, P31751, Q8N122, Q9BVC4, Q9H8V3, P42345, P60484, P01116, O75914	33	5844	16792	1.48022	1	0.251018	61.9963
GOTERM_BP_ALL	GO:0032228~regulation of synaptic transmission, GABAergic	2	5.88235	0.0556648	P60484, P01116	33	30	16792	33.9232	1	0.253429	62.5014
GOTERM_BP_ALL	GO:0030100~regulation of endocytosis	3	8.82353	0.0564213	P42338, P60484, P63000	33	202	16792	7.55716	1	0.255895	63.0125
GOTERM_BP_ALL	GO:0051960~regulation of nervous system development	5	14.7059	0.0568193	Q9H8V3, P60484, P42345, O75914, P63000	33	769	16792	3.30851	1	0.256911	63.2789
GOTERM_BP_ALL	GO:0016236~macroautophagy	3	8.82353	0.0569163	Q8N122, Q9BVC4, P42345	33	203	16792	7.51993	1	0.25672	63.3434
GOTERM_BP_ALL	GO:0051179~localization	17	50	0.0572337	Q13153, Q8WUM4, Q8IXI2, Q9Y6U3, P63000, Q9H300, P15153, P42338, P31751, Q9P286, O95747, Q9H8V3, P42345, P60484, P01116, O75914, P01111	33	5872	16792	1.47316	1	0.257408	63.5542
GOTERM_BP_ALL	GO:0061001~regulation of dendritic spine morphogenesis	2	5.88235	0.0574677	P60484, O75914	33	31	16792	32.8289	1	0.25776	63.7087
GOTERM_BP_ALL	GO:0060997~dendritic spine morphogenesis	2	5.88235	0.0574677	P60484, O75914	33	31	16792	32.8289	1	0.25776	63.7087
GOTERM_BP_ALL	GO:1902622~regulation of neutrophil migration	2	5.88235	0.0574677	P15153, P63000	33	31	16792	32.8289	1	0.25776	63.7087
GOTERM_BP_ALL	GO:0014037~Schwann cell differentiation	2	5.88235	0.0592671	P31751, O15013	33	32	16792	31.803	1	0.264282	64.8773
GOTERM_BP_ALL	GO:0048873~homeostasis of number of cells within a tissue	2	5.88235	0.0592671	P01116, P63000	33	32	16792	31.803	1	0.264282	64.8773
GOTERM_BP_ALL	GO:0045786~negative regulation of cell cycle	4	11.7647	0.0593795	Q8N122, Q9BVC4, P60484, P42345	33	470	16792	4.33063	1	0.264137	64.949
GOTERM_BP_ALL	GO:0031529~ruffle organization	2	5.88235	0.0610633	P42345, P63000	33	33	16792	30.8393	1	0.270119	66.0082
GOTERM_BP_ALL	GO:0070873~regulation of glycogen metabolic process	2	5.88235	0.0610633	P31751, P42345	33	33	16792	30.8393	1	0.270119	66.0082
GOTERM_BP_ALL	GO:0010243~response to organonitrogen compound	5	14.7059	0.0613396	Q13153, P31751, Q8N122, P60484, P42345	33	789	16792	3.22464	1	0.270597	66.1791
GOTERM_BP_ALL	GO:0010720~positive regulation of cell development	4	11.7647	0.063403	Q9H8V3, P42345, O75914, P63000	33	483	16792	4.21407	1	0.277949	67.4301
GOTERM_BP_ALL	GO:0045216~cell-cell junction organization	3	8.82353	0.0645238	Q9H8V3, P60484, P63000	33	218	16792	7.0025	1	0.281624	68.0911
GOTERM_BP_ALL	GO:0090342~regulation of cell aging	2	5.88235	0.0646456	P60484, P01116	33	35	16792	29.0771	1	0.281479	68.1622
GOTERM_BP_ALL	GO:0032885~regulation of polysaccharide biosynthetic process	2	5.88235	0.0646456	P31751, P42345	33	35	16792	29.0771	1	0.281479	68.1622
GOTERM_BP_ALL	GO:1902578~single-organism localization	12	35.2941	0.0652022	Q13153, P15153, P42338, P31751, Q8IXI2, Q9Y6U3, Q8WUM4, O95747, Q9H8V3, P60484, P42345, P63000	33	3614	16792	1.68959	1	0.282981	68.4851
GOTERM_BP_ALL	GO:0072593~reactive oxygen species metabolic process	3	8.82353	0.0666084	P15153, P42345, P63000	33	222	16792	6.87633	1	0.287671	69.2872
GOTERM_BP_ALL	GO:0007411~axon guidance	3	8.82353	0.0671331	P01116, P01111, P63000	33	223	16792	6.8455	1	0.289022	69.5815
GOTERM_BP_ALL	GO:0097485~neuron projection guidance	3	8.82353	0.0676592	P01116, P01111, P63000	33	224	16792	6.81494	1	0.290371	69.874
GOTERM_BP_ALL	GO:0097191~extrinsic apoptotic signaling pathway	3	8.82353	0.0681867	Q9P286, Q13177, P60484	33	225	16792	6.78465	1	0.291716	70.1646
GOTERM_BP_ALL	GO:0045595~regulation of cell differentiation	7	20.5882	0.0683488	Q9Y6U3, Q9H8V3, P60484, P01116, P42345, O75914, P63000	33	1544	16792	2.30696	1	0.291701	70.2534
GOTERM_BP_ALL	GO:0070201~regulation of establishment of protein localization	5	14.7059	0.0687209	Q9H300, P15153, P31751, Q9H8V3, P42345	33	820	16792	3.10273	1	0.292462	70.4562
GOTERM_BP_ALL	GO:0009719~response to endogenous stimulus	7	20.5882	0.0690438	O43318, Q13153, P31751, Q8N122, P60484, P01116, P42345	33	1548	16792	2.30099	1	0.293037	70.6311
GOTERM_BP_ALL	GO:0030154~cell differentiation	12	35.2941	0.0695123	Q13153, P31751, Q9Y6U3, Q9H8V3, Q13177, P60484, P01116, O15013, P42345, O75914, P01111, P63000	33	3652	16792	1.67201	1	0.294144	70.8832
GOTERM_BP_ALL	GO:0046777~protein autophosphorylation	3	8.82353	0.0697775	Q13153, Q13177, P42345	33	228	16792	6.69537	1	0.294502	71.025
GOTERM_BP_ALL	GO:0071622~regulation of granulocyte chemotaxis	2	5.88235	0.0699943	P15153, P63000	33	38	16792	26.7815	1	0.29468	71.1404
GOTERM_BP_ALL	GO:0010976~positive regulation of neuron projection development	3	8.82353	0.0703106	P42345, O75914, P63000	33	229	16792	6.66614	1	0.29522	71.3081
GOTERM_BP_ALL	GO:0032501~multicellular organismal process	19	55.8824	0.0711787	Q13153, Q9BPZ7, Q9Y6U3, Q6R327, Q13177, O15013, P63000, O43318, P15153, P42338, P31751, Q9P286, Q15569, Q9H8V3, P42345, P60484, P01116, O75914, P01111	33	7027	16792	1.37585	1	0.297757	71.7635
GOTERM_BP_ALL	GO:0038128~ERBB2 signaling pathway	2	5.88235	0.0717706	P01116, P01111	33	39	16792	26.0948	1	0.299281	72.07
GOTERM_BP_ALL	GO:0097061~dendritic spine organization	2	5.88235	0.0717706	P60484, O75914	33	39	16792	26.0948	1	0.299281	72.07
GOTERM_BP_ALL	GO:0051091~positive regulation of sequence-specific DNA binding transcription factor activity	3	8.82353	0.0724563	O43318, P60484, P01116	33	233	16792	6.5517	1	0.301131	72.4213
GOTERM_BP_ALL	GO:0007050~cell cycle arrest	3	8.82353	0.0735373	Q8N122, Q9BVC4, P42345	33	235	16792	6.49594	1	0.304381	72.9666
GOTERM_BP_ALL	GO:0032881~regulation of polysaccharide metabolic process	2	5.88235	0.0735436	P31751, P42345	33	40	16792	25.4424	1	0.303784	72.9698
GOTERM_BP_ALL	GO:0045597~positive regulation of cell differentiation	5	14.7059	0.0739775	Q9Y6U3, Q9H8V3, P42345, O75914, P63000	33	841	16792	3.02526	1	0.304709	73.1857
GOTERM_BP_ALL	GO:0021700~developmental maturation	3	8.82353	0.0740798	P60484, P42345, P63000	33	236	16792	6.46841	1	0.304455	73.2364
GOTERM_BP_ALL	GO:0050803~regulation of synapse structure or activity	3	8.82353	0.0746236	P60484, P01116, P63000	33	237	16792	6.44112	1	0.305762	73.5043
GOTERM_BP_ALL	GO:0048519~negative regulation of biological process	14	41.1765	0.0754495	Q13153, Q9BPZ7, Q9Y6U3, Q13177, P63000, Q9H300, P31751, Q9P286, Q8N122, Q9BVC4, O95747, P42345, P60484, P01116	33	4623	16792	1.54096	1	0.308054	73.9064
GOTERM_BP_ALL	GO:0060284~regulation of cell development	5	14.7059	0.0765526	Q9H8V3, P60484, P42345, O75914, P63000	33	851	16792	2.98971	1	0.311297	74.4345
GOTERM_BP_ALL	GO:0032868~response to insulin	3	8.82353	0.0784666	Q13153, P31751, P42345	33	244	16792	6.25633	1	0.317326	75.327
GOTERM_BP_ALL	GO:0045806~negative regulation of endocytosis	2	5.88235	0.078843	P60484, P63000	33	43	16792	23.6674	1	0.317997	75.499
GOTERM_BP_ALL	GO:0051649~establishment of localization in cell	8	23.5294	0.0792281	Q9H300, P15153, P31751, Q8IXI2, Q8WUM4, Q9H8V3, P60484, P42345	33	2004	16792	2.03133	1	0.318695	75.6738
GOTERM_BP_ALL	GO:0008542~visual learning	2	5.88235	0.0823596	P01116, P42345	33	45	16792	22.6155	1	0.328758	77.0525
GOTERM_BP_ALL	GO:0008104~protein localization	9	26.4706	0.0838531	Q9H300, P15153, P31751, Q9Y6U3, Q8WUM4, Q9H8V3, P42345, P01111, P63000	33	2448	16792	1.87077	1	0.333162	77.6838
GOTERM_BP_ALL	GO:0031098~stress-activated protein kinase signaling cascade	3	8.82353	0.084064	O43318, Q13153, Q9BPZ7	33	254	16792	6.01002	1	0.333226	77.7716
GOTERM_BP_ALL	GO:0055021~regulation of cardiac muscle tissue growth	2	5.88235	0.084113	P60484, P42345	33	46	16792	22.1238	1	0.332746	77.792
GOTERM_BP_ALL	GO:0045453~bone resorption	2	5.88235	0.084113	P15153, P63000	33	46	16792	22.1238	1	0.332746	77.792
GOTERM_BP_ALL	GO:0090316~positive regulation of intracellular protein transport	3	8.82353	0.0851981	P15153, P31751, Q9H8V3	33	256	16792	5.96307	1	0.335732	78.2383
GOTERM_BP_ALL	GO:1901214~regulation of neuron death	3	8.82353	0.085767	P01116, P42345, O75914	33	257	16792	5.93987	1	0.336981	78.4689
GOTERM_BP_ALL	GO:0071496~cellular response to external stimulus	3	8.82353	0.085767	Q8N122, P42345, P63000	33	257	16792	5.93987	1	0.336981	78.4689
GOTERM_BP_ALL	GO:0043933~macromolecular complex subunit organization	9	26.4706	0.0859452	O43318, Q92558, Q9Y6U3, Q6R327, Q9BVC4, Q9H8V3, P42345, O75914, P63000	33	2461	16792	1.86088	1	0.336927	78.5406
GOTERM_BP_ALL	GO:0019222~regulation of metabolic process	17	50	0.0865485	Q13153, Q6R327, Q13177, P63000, Q6QNK2, O43318, Q9H300, P42338, P15153, P31751, Q8N122, Q9BVC4, Q9H8V3, P42345, P60484, P01116, O75914	33	6171	16792	1.40179	1	0.338281	78.7819
GOTERM_BP_ALL	GO:0009987~cellular process	33	97.0588	0.0867409	Q96PE2, Q9Y6U3, Q8IXI2, Q6R327, O15013, O43318, Q9H300, Q9Y4C4, Q6ZV73, P15153, P31751, Q15569, P42345, O14827, O75914, Q13153, Q9BPZ7, Q8WUM4, Q13177, Q6QNK2, P63000, Q15149, Q92558, P42338, Q9P286, Q8N122, O95747, Q07890, Q9BVC4, Q9H8V3, P60484, P01116, P01111	33	15558	16792	1.07932	1	0.338272	78.8583
GOTERM_BP_ALL	GO:0046579~positive regulation of Ras protein signal transduction	2	5.88235	0.0876101	P01116, P63000	33	48	16792	21.202	1	0.340488	79.2003
GOTERM_BP_ALL	GO:0048168~regulation of neuronal synaptic plasticity	2	5.88235	0.0876101	P01116, P63000	33	48	16792	21.202	1	0.340488	79.2003
GOTERM_BP_ALL	GO:1901698~response to nitrogen compound	5	14.7059	0.0884264	Q13153, P31751, Q8N122, P60484, P42345	33	895	16792	2.84273	1	0.342515	79.5167
GOTERM_BP_ALL	GO:0007610~behavior	4	11.7647	0.0886357	Q9P286, P60484, P01116, P42345	33	557	16792	3.65421	1	0.342553	79.5971
GOTERM_BP_ALL	GO:0010256~endomembrane system organization	4	11.7647	0.0893702	P31751, Q8WUM4, P60484, P63000	33	559	16792	3.64113	1	0.344298	79.8769
GOTERM_BP_ALL	GO:0033365~protein localization to organelle	5	14.7059	0.0903959	Q9H300, P15153, Q9H8V3, P42345, P01111	33	902	16792	2.82067	1	0.346972	80.2615
GOTERM_BP_ALL	GO:0007417~central nervous system development	5	14.7059	0.0909626	Q9BPZ7, P60484, P01116, P42345, P63000	33	904	16792	2.81443	1	0.348152	80.4711
GOTERM_BP_ALL	GO:0007632~visual behavior	2	5.88235	0.0910943	P01116, P42345	33	50	16792	20.3539	1	0.347929	80.5195
GOTERM_BP_ALL	GO:0051893~regulation of focal adhesion assembly	2	5.88235	0.0910943	P60484, P63000	33	50	16792	20.3539	1	0.347929	80.5195
GOTERM_BP_ALL	GO:0090109~regulation of cell-substrate junction assembly	2	5.88235	0.0910943	P60484, P63000	33	50	16792	20.3539	1	0.347929	80.5195
GOTERM_BP_ALL	GO:0071214~cellular response to abiotic stimulus	3	8.82353	0.0921013	O95747, Q9H8V3, P63000	33	268	16792	5.69607	1	0.350509	80.8859
GOTERM_BP_ALL	GO:0010506~regulation of autophagy	3	8.82353	0.092684	Q9H300, P42338, P42345	33	269	16792	5.67489	1	0.35172	81.0949
GOTERM_BP_ALL	GO:0022604~regulation of cell morphogenesis	4	11.7647	0.092708	Q6ZV73, P60484, O75914, P63000	33	568	16792	3.58344	1	0.35115	81.1034
GOTERM_BP_ALL	GO:0006383~transcription from RNA polymerase III promoter	2	5.88235	0.0928315	Q8N122, P42345	33	51	16792	19.9548	1	0.350898	81.1474
GOTERM_BP_ALL	GO:0044262~cellular carbohydrate metabolic process	3	8.82353	0.0938527	P31751, P60484, P42345	33	271	16792	5.63301	1	0.353486	81.5076
GOTERM_BP_ALL	GO:0009250~glucan biosynthetic process	2	5.88235	0.0945656	P31751, P42345	33	52	16792	19.5711	1	0.355087	81.7552
GOTERM_BP_ALL	GO:0045010~actin nucleation	2	5.88235	0.0945656	Q92558, Q9Y6U3	33	52	16792	19.5711	1	0.355087	81.7552
GOTERM_BP_ALL	GO:0060420~regulation of heart growth	2	5.88235	0.0945656	P60484, P42345	33	52	16792	19.5711	1	0.355087	81.7552
GOTERM_BP_ALL	GO:1903391~regulation of adherens junction organization	2	5.88235	0.0945656	P60484, P63000	33	52	16792	19.5711	1	0.355087	81.7552
GOTERM_BP_ALL	GO:0051050~positive regulation of transport	5	14.7059	0.0955596	P15153, P31751, Q9Y6U3, Q8WUM4, Q9H8V3	33	920	16792	2.76548	1	0.357559	82.0952
GOTERM_BP_ALL	GO:0051234~establishment of localization	14	41.1765	0.0958399	Q13153, Q8WUM4, Q8IXI2, Q9Y6U3, P63000, Q9H300, P42338, P15153, P31751, O95747, Q9H8V3, P42345, P60484, P01111	33	4790	16792	1.48724	1	0.357788	82.19
GOTERM_BP_ALL	GO:0070997~neuron death	3	8.82353	0.097385	P01116, P42345, O75914	33	277	16792	5.51099	1	0.361947	82.7041
GOTERM_BP_ALL	GO:0007009~plasma membrane organization	3	8.82353	0.097385	P31751, P60484, P63000	33	277	16792	5.51099	1	0.361947	82.7041
GOTERM_BP_ALL	GO:2001238~positive regulation of extrinsic apoptotic signaling pathway	2	5.88235	0.098024	Q13177, P60484	33	54	16792	18.8462	1	0.363274	82.9126
GOTERM_BP_ALL	GO:0050994~regulation of lipid catabolic process	2	5.88235	0.098024	P31751, P42345	33	54	16792	18.8462	1	0.363274	82.9126
GOTERM_BP_ALL	GO:0007568~aging	3	8.82353	0.0991656	P60484, P01116, P42345	33	280	16792	5.45195	1	0.366139	83.2792
GOTERM_BP_ALL	GO:0050804~modulation of synaptic transmission	3	8.82353	0.0991656	P60484, P01116, P63000	33	280	16792	5.45195	1	0.366139	83.2792
GOTERM_BP_DIRECT	GO:0031295~T cell costimulation	8	23.5294	1.09e-10	Q13153, Q9BPZ7, Q6R327, Q9BVC4, Q13177, P42345, O75914, P63000	33	78	16792	52.1896	4.89e-08	4.89e-08	1.54e-07
GOTERM_BP_DIRECT	GO:0051056~regulation of small GTPase mediated signal transduction	7	20.5882	1.76e-07	Q96PE2, P15153, Q8IXI2, Q07890, Q9H8V3, O14827, P63000	33	134	16792	26.5816	7.94e-05	3.97e-05	0.00025
GOTERM_BP_DIRECT	GO:0007264~small GTPase mediated signal transduction	8	23.5294	3.27e-07	Q9Y4C4, P15153, Q8IXI2, Q07890, P01116, O14827, P01111, P63000	33	246	16792	16.5479	0.000147	4.91e-05	0.000465
GOTERM_BP_DIRECT	GO:0035023~regulation of Rho protein signal transduction	6	17.6471	4.19e-07	Q6ZV73, Q96PE2, Q07890, Q9H8V3, O15013, O14827	33	81	16792	37.6925	0.000189	4.71e-05	0.000594
GOTERM_BP_DIRECT	GO:0038095~Fc-epsilon receptor signaling pathway	7	20.5882	9.4e-07	O43318, Q13153, P42338, Q13177, P01116, P01111, P63000	33	178	16792	20.0109	0.000423	8.46e-05	0.00133346
GOTERM_BP_DIRECT	GO:0002223~stimulatory C-type lectin receptor signaling pathway	6	17.6471	1.53e-06	O43318, Q13153, Q13177, P01116, O75914, P01111	33	105	16792	29.0771	0.000688	0.000115	0.00216939
GOTERM_BP_DIRECT	GO:0048015~phosphatidylinositol-mediated signaling	6	17.6471	1.6e-06	P42338, Q9BPZ7, Q6R327, Q9BVC4, P60484, P42345	33	106	16792	28.8027	0.000721	0.000103	0.00227373
GOTERM_BP_DIRECT	GO:0030036~actin cytoskeleton organization	6	17.6471	4.38e-06	Q92558, Q6ZV73, Q96PE2, P15153, P01116, P63000	33	130	16792	23.4853	0.00197057	0.000247	0.00621847
GOTERM_BP_DIRECT	GO:0050852~T cell receptor signaling pathway	6	17.6471	8.26e-06	O43318, Q13153, P42338, Q13177, P60484, O75914	33	148	16792	20.629	0.00371072	0.000413	0.0117197
GOTERM_BP_DIRECT	GO:0000278~mitotic cell cycle	4	11.7647	6.38e-05	Q13153, Q9P286, Q13177, O75914	33	41	16792	49.6438	0.0283002	0.00286672	0.0904668
GOTERM_BP_DIRECT	GO:0051496~positive regulation of stress fiber assembly	4	11.7647	6.86e-05	Q13153, O15013, P42345, P63000	33	42	16792	48.4618	0.030405	0.00280305	0.0972967
GOTERM_BP_DIRECT	GO:0030838~positive regulation of actin filament polymerization	4	11.7647	8.45e-05	Q6R327, Q9BVC4, P42345, P63000	33	45	16792	45.231	0.0373045	0.00316316	0.119786
GOTERM_BP_DIRECT	GO:0001934~positive regulation of protein phosphorylation	5	14.7059	9.52e-05	Q13153, P31751, P01116, P42345, P63000	33	127	16792	20.0334	0.0419507	0.00329119	0.135019
GOTERM_BP_DIRECT	GO:0043065~positive regulation of apoptotic process	6	17.6471	0.000239	Q96PE2, Q9Y6U3, Q07890, Q9H8V3, O14827, P63000	33	300	16792	10.177	0.101824	0.00764131	0.337989
GOTERM_BP_DIRECT	GO:0043087~regulation of GTPase activity	4	11.7647	0.000253	Q6ZV73, Q6R327, Q9BVC4, P42345	33	65	16792	31.3138	0.107785	0.00757442	0.358911
GOTERM_BP_DIRECT	GO:0031929~TOR signaling	3	8.82353	0.000316	Q8N122, Q6R327, P42345	33	14	16792	109.039	0.132424	0.00883895	0.44684
GOTERM_BP_DIRECT	GO:0010592~positive regulation of lamellipodium assembly	3	8.82353	0.000415	P15153, P42345, P63000	33	16	16792	95.4091	0.170461	0.010933	0.587453
GOTERM_BP_DIRECT	GO:0050731~positive regulation of peptidyl-tyrosine phosphorylation	4	11.7647	0.000503	Q6R327, Q9BVC4, Q13177, P42345	33	82	16792	24.8219	0.202468	0.0124898	0.710698
GOTERM_BP_DIRECT	GO:0006915~apoptotic process	7	20.5882	0.000618	O43318, Q13153, P31751, Q8WUM4, Q9P286, Q13177, P60484	33	567	16792	6.28208	0.242966	0.014543	0.873693
GOTERM_BP_DIRECT	GO:0032008~positive regulation of TOR signaling	3	8.82353	0.00119871	Q8N122, Q6R327, Q9BVC4	33	27	16792	56.5387	0.417103	0.0266263	1.68723
GOTERM_BP_DIRECT	GO:0000165~MAPK cascade	5	14.7059	0.00147685	Q13153, P01116, O75914, O14827, P01111	33	262	16792	9.71085	0.485763	0.0311738	2.07492
GOTERM_BP_DIRECT	GO:0018105~peptidyl-serine phosphorylation	4	11.7647	0.00170597	P31751, Q6R327, Q13177, P42345	33	125	16792	16.2832	0.53622	0.0343219	2.39322
GOTERM_BP_DIRECT	GO:0045859~regulation of protein kinase activity	3	8.82353	0.00190002	P15153, Q9H8V3, P42345	33	34	16792	44.8984	0.575066	0.0365259	2.66204
GOTERM_BP_DIRECT	GO:0023014~signal transduction by protein phosphorylation	3	8.82353	0.00316614	Q9P286, O95747, Q13177	33	44	16792	34.6942	0.759978	0.0577261	4.39922
GOTERM_BP_DIRECT	GO:0032956~regulation of actin cytoskeleton organization	3	8.82353	0.00360511	Q6R327, Q9BVC4, P42345	33	47	16792	32.4797	0.803134	0.0629412	4.99475
GOTERM_BP_DIRECT	GO:0035176~social behavior	3	8.82353	0.0037574	P60484, P01116, P42345	33	48	16792	31.803	0.81622	0.0630772	5.20054
GOTERM_BP_DIRECT	GO:0043547~positive regulation of GTPase activity	6	17.6471	0.00401994	Q6ZV73, Q96PE2, Q07890, Q9H8V3, O14827, P63000	33	565	16792	5.4037	0.836774	0.0649302	5.55436
GOTERM_BP_DIRECT	GO:0016049~cell growth	3	8.82353	0.00508135	Q9P286, Q8N122, P42345	33	56	16792	27.2597	0.89898	0.0786108	6.97229
GOTERM_BP_DIRECT	GO:0030950~establishment or maintenance of actin cytoskeleton polarity	2	5.88235	0.00760159	Q9BPZ7, Q6R327	33	4	16792	254.424	0.967735	0.111665	10.2602
GOTERM_BP_DIRECT	GO:0060263~regulation of respiratory burst	2	5.88235	0.00760159	P15153, P63000	33	4	16792	254.424	0.967735	0.111665	10.2602
GOTERM_BP_DIRECT	GO:0001938~positive regulation of endothelial cell proliferation	3	8.82353	0.00762255	Q8N122, Q6R327, P42345	33	69	16792	22.1238	0.968041	0.108434	10.2871
GOTERM_BP_DIRECT	GO:0048010~vascular endothelial growth factor receptor signaling pathway	3	8.82353	0.00827545	P42338, Q13177, P63000	33	72	16792	21.202	0.976233	0.113636	11.1208
GOTERM_BP_DIRECT	GO:1900034~regulation of cellular response to heat	3	8.82353	0.00895267	Q8N122, Q9BVC4, P42345	33	75	16792	20.3539	0.982523	0.118794	11.978
GOTERM_BP_DIRECT	GO:0016236~macroautophagy	3	8.82353	0.00918377	Q8N122, Q9BVC4, P42345	33	76	16792	20.0861	0.984264	0.118219	12.2687
GOTERM_BP_DIRECT	GO:0010310~regulation of hydrogen peroxide metabolic process	2	5.88235	0.00949323	P15153, P63000	33	5	16792	203.539	0.986327	0.118602	12.6567
GOTERM_BP_DIRECT	GO:0090630~activation of GTPase activity	3	8.82353	0.00989298	P31751, Q9H8V3, O15013	33	79	16792	19.3234	0.988598	0.119996	13.1554
GOTERM_BP_DIRECT	GO:0048013~ephrin receptor signaling pathway	3	8.82353	0.0116394	Q13153, O75914, P63000	33	86	16792	17.7505	0.994848	0.136141	15.3035
GOTERM_BP_DIRECT	GO:0016310~phosphorylation	3	8.82353	0.015505	P42338, Q13177, P42345	33	100	16792	15.2655	0.999117	0.173084	19.8838
GOTERM_BP_DIRECT	GO:0000187~activation of MAPK activity	3	8.82353	0.0176174	O43318, P42338, O75914	33	107	16792	14.2668	0.999664	0.18981	22.2884
GOTERM_BP_DIRECT	GO:0045792~negative regulation of cell size	2	5.88235	0.0188991	P60484, P42345	33	10	16792	101.77	0.999813	0.197605	23.7145
GOTERM_BP_DIRECT	GO:0030168~platelet activation	3	8.82353	0.0201726	P15153, P42338, P63000	33	115	16792	13.2743	0.999896	0.20488	25.1074
GOTERM_BP_DIRECT	GO:0045945~positive regulation of transcription from RNA polymerase III promoter	2	5.88235	0.0207699	Q8N122, P42345	33	11	16792	92.5179	0.999921	0.205755	25.7524
GOTERM_BP_DIRECT	GO:0050900~leukocyte migration	3	8.82353	0.0225282	P42338, P01116, P01111	33	122	16792	12.5127	0.999965	0.216618	27.6216
GOTERM_BP_DIRECT	GO:0032228~regulation of synaptic transmission, GABAergic	2	5.88235	0.0226372	P60484, P01116	33	12	16792	84.8081	0.999966	0.213076	27.736
GOTERM_BP_DIRECT	GO:0060997~dendritic spine morphogenesis	2	5.88235	0.0226372	P60484, O75914	33	12	16792	84.8081	0.999966	0.213076	27.736
GOTERM_BP_DIRECT	GO:0031669~cellular response to nutrient levels	2	5.88235	0.0226372	Q8N122, P42345	33	12	16792	84.8081	0.999966	0.213076	27.736
GOTERM_BP_DIRECT	GO:0038096~Fc-gamma receptor signaling pathway involved in phagocytosis	3	8.82353	0.0242774	Q13153, P42338, P63000	33	127	16792	12.02	0.999984	0.222254	29.4376
GOTERM_BP_DIRECT	GO:0031529~ruffle organization	2	5.88235	0.0263615	P42345, P63000	33	14	16792	72.6926	0.999994	0.234443	31.5459
GOTERM_BP_DIRECT	GO:0007050~cell cycle arrest	3	8.82353	0.0294599	Q8N122, Q9BVC4, P42345	33	141	16792	10.8266	0.999999	0.253624	34.5725
GOTERM_BP_DIRECT	GO:0007411~axon guidance	3	8.82353	0.0367089	P01116, P01111, P63000	33	159	16792	9.60091	1	0.300984	41.1741
GOTERM_BP_DIRECT	GO:0008361~regulation of cell size	2	5.88235	0.037452	Q8N122, P63000	33	20	16792	50.8848	1	0.300827	41.8146
GOTERM_BP_DIRECT	GO:0035556~intracellular signal transduction	4	11.7647	0.0407127	P31751, O95747, Q9H8V3, P63000	33	403	16792	5.05061	1	0.317311	44.5493
GOTERM_BP_DIRECT	GO:0090023~positive regulation of neutrophil chemotaxis	2	5.88235	0.0411216	P15153, P63000	33	22	16792	46.259	1	0.314714	44.8837
GOTERM_BP_DIRECT	GO:0060999~positive regulation of dendritic spine development	2	5.88235	0.0411216	P42345, P63000	33	22	16792	46.259	1	0.314714	44.8837
GOTERM_BP_DIRECT	GO:0045453~bone resorption	2	5.88235	0.0411216	P15153, P63000	33	22	16792	46.259	1	0.314714	44.8837
GOTERM_BP_DIRECT	GO:0046777~protein autophosphorylation	3	8.82353	0.0423285	Q13153, Q13177, P42345	33	172	16792	8.87526	1	0.317247	45.8598
GOTERM_BP_DIRECT	GO:0016477~cell migration	3	8.82353	0.0423285	P42338, Q9P286, P60484	33	172	16792	8.87526	1	0.317247	45.8598
GOTERM_BP_DIRECT	GO:0030041~actin filament polymerization	2	5.88235	0.0484201	Q92558, P63000	33	26	16792	39.1422	1	0.349169	50.5458
GOTERM_BP_DIRECT	GO:0050690~regulation of defense response to virus by virus	2	5.88235	0.0520492	Q13177, P63000	33	28	16792	36.3463	1	0.364818	53.1553
GOTERM_BP_DIRECT	GO:0048873~homeostasis of number of cells within a tissue	2	5.88235	0.0538587	P01116, P63000	33	29	16792	35.093	1	0.369575	54.408
GOTERM_BP_DIRECT	GO:0006468~protein phosphorylation	4	11.7647	0.0551896	Q13153, O95747, Q13177, P42345	33	456	16792	4.46358	1	0.371545	55.3095
GOTERM_BP_DIRECT	GO:0043507~positive regulation of JUN kinase activity	2	5.88235	0.0574677	O43318, Q13153	33	31	16792	32.8289	1	0.378484	56.8141
GOTERM_BP_DIRECT	GO:0008284~positive regulation of cell proliferation	4	11.7647	0.0581671	Q13153, P15153, P60484, P01116	33	466	16792	4.3678	1	0.376939	57.2666
GOTERM_BP_DIRECT	GO:0007165~signal transduction	6	17.6471	0.0666168	P15153, P42338, P31751, Q9P286, Q13177, P42345	33	1161	16792	2.62971	1	0.414257	62.3953
GOTERM_BP_DIRECT	GO:0038128~ERBB2 signaling pathway	2	5.88235	0.0699943	P01116, P01111	33	38	16792	26.7815	1	0.425042	64.2804
GOTERM_BP_DIRECT	GO:0018107~peptidyl-threonine phosphorylation	2	5.88235	0.0699943	O95747, P42345	33	38	16792	26.7815	1	0.425042	64.2804
GOTERM_BP_DIRECT	GO:0032147~activation of protein kinase activity	2	5.88235	0.0823596	Q8N122, Q9H8V3	33	45	16792	22.6155	1	0.475139	70.4583
GOTERM_BP_DIRECT	GO:0008542~visual learning	2	5.88235	0.0823596	P01116, P42345	33	45	16792	22.6155	1	0.475139	70.4583
GOTERM_BP_DIRECT	GO:0031532~actin cytoskeleton reorganization	2	5.88235	0.0858632	Q13153, Q6R327	33	47	16792	21.6531	1	0.484323	72.0188
GOTERM_BP_DIRECT	GO:0010628~positive regulation of gene expression	3	8.82353	0.0886289	P42338, P01116, P42345	33	262	16792	5.82651	1	0.490123	73.1961
GOTERM_BP_FAT	GO:0035556~intracellular signal transduction	26	76.4706	1.14e-14	Q96PE2, Q8IXI2, Q6R327, O15013, O43318, Q9H300, Q9Y4C4, Q6ZV73, P15153, P31751, P42345, O14827, O75914, Q13153, Q9BPZ7, P63000, Q92558, P42338, Q8N122, Q9BVC4, Q07890, O95747, Q9H8V3, P60484, P01116, P01111	33	2657	16650	4.93722	2.12e-11	2.12e-11	1.95e-11
GOTERM_BP_FAT	GO:1902531~regulation of intracellular signal transduction	21	61.7647	1.07e-12	Q13153, Q96PE2, Q9BPZ7, Q8IXI2, Q6R327, O15013, P63000, O43318, Q9H300, Q6ZV73, P15153, P42338, Q8N122, Q9BVC4, Q07890, Q9H8V3, P42345, P01116, P60484, O75914, O14827	33	1714	16650	6.18171	1.99e-09	9.95e-10	1.83e-09
GOTERM_BP_FAT	GO:0007264~small GTPase mediated signal transduction	14	41.1765	5.54e-12	Q96PE2, Q9BPZ7, Q8IXI2, O15013, P63000, Q9Y4C4, Q92558, Q6ZV73, P15153, Q07890, Q9H8V3, P01116, O14827, P01111	33	527	16650	13.4035	1.03e-08	3.42e-09	9.43e-09
GOTERM_BP_FAT	GO:0030036~actin cytoskeleton organization	14	41.1765	1.01e-11	Q96PE2, Q13153, Q9BPZ7, Q9Y6U3, Q6R327, O15013, P63000, Q92558, Q6ZV73, P15153, Q9BVC4, P42345, P01116, O75914	33	553	16650	12.7733	1.88e-08	4.69e-09	1.73e-08
GOTERM_BP_FAT	GO:0006468~protein phosphorylation	20	58.8235	5.75e-11	Q13153, Q6R327, Q13177, P63000, O43318, P15153, P42338, P31751, Q9P286, Q8N122, Q9BVC4, Q15569, O95747, Q9H8V3, P42345, P01116, P60484, O75914, O14827, P01111	33	1852	16650	5.44866	1.07e-07	2.13e-08	9.8e-08
GOTERM_BP_FAT	GO:0009966~regulation of signal transduction	23	67.6471	5.79e-11	Q13153, Q96PE2, Q9BPZ7, Q8IXI2, Q6R327, Q13177, O15013, P63000, O43318, Q9H300, Q6ZV73, P15153, P42338, Q9P286, Q8N122, Q9BVC4, Q07890, Q9H8V3, P42345, P01116, P60484, O75914, O14827	33	2728	16650	4.25387	1.07e-07	1.79e-08	9.86e-08
GOTERM_BP_FAT	GO:0030029~actin filament-based process	14	41.1765	1.15e-10	Q96PE2, Q13153, Q9BPZ7, Q9Y6U3, Q6R327, O15013, P63000, Q92558, Q6ZV73, P15153, Q9BVC4, P42345, P01116, O75914	33	672	16650	10.5114	2.13e-07	3.04e-08	1.96e-07
GOTERM_BP_FAT	GO:0051056~regulation of small GTPase mediated signal transduction	11	32.3529	1.37e-10	Q6ZV73, Q96PE2, P15153, Q9BPZ7, Q8IXI2, Q07890, Q9H8V3, P01116, O15013, O14827, P63000	33	299	16650	18.5619	2.53e-07	3.16e-08	2.33e-07
GOTERM_BP_FAT	GO:0031295~T cell costimulation	8	23.5294	1.51e-10	Q13153, Q9BPZ7, Q6R327, Q9BVC4, Q13177, P42345, O75914, P63000	33	81	16650	49.8316	2.8e-07	3.11e-08	2.57e-07
GOTERM_BP_FAT	GO:0031294~lymphocyte costimulation	8	23.5294	1.65e-10	Q13153, Q9BPZ7, Q6R327, Q9BVC4, Q13177, P42345, O75914, P63000	33	82	16650	49.2239	3.05e-07	3.05e-08	2.81e-07
GOTERM_BP_FAT	GO:0007265~Ras protein signal transduction	11	32.3529	2.65e-10	Q92558, Q6ZV73, Q96PE2, Q9BPZ7, Q07890, Q9H8V3, P01116, O15013, O14827, P01111, P63000	33	320	16650	17.3438	4.91e-07	4.46e-08	4.52e-07
GOTERM_BP_FAT	GO:0050790~regulation of catalytic activity	21	61.7647	3.94e-10	Q96PE2, Q13153, Q6R327, Q13177, O15013, Q6QNK2, P63000, O43318, Q6ZV73, P15153, P42338, P31751, Q8N122, Q9BVC4, Q07890, Q9H8V3, P42345, P01116, P60484, O75914, O14827	33	2357	16650	4.49531	7.29e-07	6.07e-08	6.71e-07
GOTERM_BP_FAT	GO:0043085~positive regulation of catalytic activity	18	52.9412	4.33e-10	Q96PE2, Q13153, Q6R327, Q13177, O15013, P63000, Q6QNK2, O43318, Q6ZV73, P42338, P31751, Q8N122, Q07890, Q9H8V3, P60484, P01116, O75914, O14827	33	1559	16650	5.82541	8.02e-07	6.17e-08	7.38e-07
GOTERM_BP_FAT	GO:0010646~regulation of cell communication	23	67.6471	4.47e-10	Q13153, Q96PE2, Q9BPZ7, Q8IXI2, Q6R327, Q13177, O15013, P63000, O43318, Q9H300, Q6ZV73, P15153, P42338, Q9P286, Q8N122, Q9BVC4, Q07890, Q9H8V3, P42345, P01116, P60484, O75914, O14827	33	3020	16650	3.84256	8.29e-07	5.92e-08	7.62e-07
GOTERM_BP_FAT	GO:0007010~cytoskeleton organization	16	47.0588	6.11e-10	Q13153, Q96PE2, Q9BPZ7, Q8WUM4, Q9Y6U3, Q6R327, O15013, P63000, Q92558, Q6ZV73, P15153, Q9P286, Q9BVC4, P42345, P01116, O75914	33	1144	16650	7.05658	1.13e-06	7.54e-08	1.04e-06
GOTERM_BP_FAT	GO:0023051~regulation of signaling	23	67.6471	6.21e-10	Q13153, Q96PE2, Q9BPZ7, Q8IXI2, Q6R327, Q13177, O15013, P63000, O43318, Q9H300, Q6ZV73, P15153, P42338, Q9P286, Q8N122, Q9BVC4, Q07890, Q9H8V3, P42345, P01116, P60484, O75914, O14827	33	3070	16650	3.77998	1.15e-06	7.19e-08	1.06e-06
GOTERM_BP_FAT	GO:0002684~positive regulation of immune system process	15	44.1176	7.26e-10	Q13153, Q9BPZ7, Q9Y6U3, Q6R327, Q13177, P63000, O43318, P42338, P15153, Q9BVC4, P42345, P60484, P01116, O75914, P01111	33	960	16650	7.88352	1.34e-06	7.91e-08	1.24e-06
GOTERM_BP_FAT	GO:0016310~phosphorylation	20	58.8235	1.44e-09	Q13153, Q6R327, Q13177, P63000, O43318, P15153, P42338, P31751, Q9P286, Q8N122, Q9BVC4, Q15569, O95747, Q9H8V3, P42345, P01116, P60484, O75914, O14827, P01111	33	2229	16650	4.5271	2.67e-06	1.48e-07	2.46e-06
GOTERM_BP_FAT	GO:0065009~regulation of molecular function	22	64.7059	1.51e-09	Q13153, Q96PE2, Q6R327, Q13177, O15013, Q6QNK2, P63000, O43318, Q6ZV73, P15153, P42338, P31751, Q8N122, Q9BVC4, Q07890, O95747, Q9H8V3, P42345, P01116, P60484, O75914, O14827	33	2863	16650	3.87705	2.79e-06	1.47e-07	2.57e-06
GOTERM_BP_FAT	GO:0010562~positive regulation of phosphorus metabolic process	15	44.1176	2.3e-09	Q13153, Q6R327, Q13177, P63000, Q6QNK2, O43318, P42338, P31751, Q8N122, Q9BVC4, Q9H8V3, P42345, P60484, P01116, O75914	33	1049	16650	7.21466	4.27e-06	2.13e-07	3.92e-06
GOTERM_BP_FAT	GO:0045937~positive regulation of phosphate metabolic process	15	44.1176	2.3e-09	Q13153, Q6R327, Q13177, P63000, Q6QNK2, O43318, P42338, P31751, Q8N122, Q9BVC4, Q9H8V3, P42345, P60484, P01116, O75914	33	1049	16650	7.21466	4.27e-06	2.13e-07	3.92e-06
GOTERM_BP_FAT	GO:0006915~apoptotic process	18	52.9412	2.54e-09	Q96PE2, Q13153, Q8WUM4, Q8IXI2, Q9Y6U3, Q13177, P63000, O43318, Q9H300, P31751, Q9P286, Q07890, Q9H8V3, P42345, P01116, P60484, O75914, O14827	33	1747	16650	5.19852	4.71e-06	2.24e-07	4.33e-06
GOTERM_BP_FAT	GO:0050863~regulation of T cell activation	10	29.4118	3.36e-09	O43318, Q13153, P15153, Q9BPZ7, Q6R327, Q9BVC4, Q13177, P42345, O75914, P63000	33	299	16650	16.8744	6.23e-06	2.83e-07	5.73e-06
GOTERM_BP_FAT	GO:0046578~regulation of Ras protein signal transduction	9	26.4706	3.48e-09	Q6ZV73, Q96PE2, Q9BPZ7, Q07890, Q9H8V3, P01116, O15013, O14827, P63000	33	203	16650	22.369	6.45e-06	2.8e-07	5.93e-06
GOTERM_BP_FAT	GO:0001934~positive regulation of protein phosphorylation	14	41.1765	3.59e-09	Q13153, Q6R327, Q13177, P63000, O43318, P42338, P31751, Q8N122, Q9BVC4, Q9H8V3, P42345, P01116, P60484, O75914	33	890	16650	7.93667	6.65e-06	2.77e-07	6.12e-06
GOTERM_BP_FAT	GO:0050870~positive regulation of T cell activation	9	26.4706	4.55e-09	O43318, Q13153, Q9BPZ7, Q6R327, Q9BVC4, Q13177, P42345, O75914, P63000	33	210	16650	21.6234	8.42e-06	3.37e-07	7.74e-06
GOTERM_BP_FAT	GO:1903037~regulation of leukocyte cell-cell adhesion	10	29.4118	5.01e-09	O43318, Q13153, P15153, Q9BPZ7, Q6R327, Q9BVC4, Q13177, P42345, O75914, P63000	33	313	16650	16.1197	9.29e-06	3.57e-07	8.54e-06
GOTERM_BP_FAT	GO:0044093~positive regulation of molecular function	18	52.9412	5.64e-09	Q96PE2, Q13153, Q6R327, Q13177, O15013, P63000, Q6QNK2, O43318, Q6ZV73, P42338, P31751, Q8N122, Q07890, Q9H8V3, P60484, P01116, O75914, O14827	33	1840	16650	4.93577	1.05e-05	3.87e-07	9.62e-06
GOTERM_BP_FAT	GO:1903039~positive regulation of leukocyte cell-cell adhesion	9	26.4706	6.1e-09	O43318, Q13153, Q9BPZ7, Q6R327, Q9BVC4, Q13177, P42345, O75914, P63000	33	218	16650	20.8299	1.13e-05	4.03e-07	1.04e-05
GOTERM_BP_FAT	GO:0012501~programmed cell death	18	52.9412	6.24e-09	Q96PE2, Q13153, Q8WUM4, Q8IXI2, Q9Y6U3, Q13177, P63000, O43318, Q9H300, P31751, Q9P286, Q07890, Q9H8V3, P42345, P01116, P60484, O75914, O14827	33	1852	16650	4.90379	1.15e-05	3.98e-07	1.06e-05
GOTERM_BP_FAT	GO:0042327~positive regulation of phosphorylation	14	41.1765	6.26e-09	Q13153, Q6R327, Q13177, P63000, O43318, P42338, P31751, Q8N122, Q9BVC4, Q9H8V3, P42345, P01116, P60484, O75914	33	932	16650	7.57901	1.16e-05	3.87e-07	1.07e-05
GOTERM_BP_FAT	GO:1902589~single-organism organelle organization	17	50	7.39e-09	Q13153, Q96PE2, Q9BPZ7, Q8WUM4, Q8IXI2, Q9Y6U3, Q6R327, O15013, P63000, Q92558, Q6ZV73, P15153, P31751, Q9BVC4, P42345, P01116, O75914	33	1612	16650	5.32089	1.37e-05	4.42e-07	1.26e-05
GOTERM_BP_FAT	GO:0007015~actin filament organization	10	29.4118	9.06e-09	Q92558, Q13153, P15153, Q9Y6U3, Q6R327, Q9BVC4, O15013, P42345, O75914, P63000	33	335	16650	15.0611	1.68e-05	5.24e-07	1.54e-05
GOTERM_BP_FAT	GO:0008219~cell death	18	52.9412	1.46e-08	Q96PE2, Q13153, Q8WUM4, Q8IXI2, Q9Y6U3, Q13177, P63000, O43318, Q9H300, P31751, Q9P286, Q07890, Q9H8V3, P42345, P01116, P60484, O75914, O14827	33	1958	16650	4.63831	2.7e-05	8.19e-07	2.49e-05
GOTERM_BP_FAT	GO:0030155~regulation of cell adhesion	12	35.2941	1.61e-08	O43318, Q13153, P15153, P42338, Q9BPZ7, Q6R327, Q9BVC4, Q13177, P60484, P42345, O75914, P63000	33	643	16650	9.41609	2.98e-05	8.77e-07	2.74e-05
GOTERM_BP_FAT	GO:0022409~positive regulation of cell-cell adhesion	9	26.4706	1.67e-08	O43318, Q13153, Q9BPZ7, Q6R327, Q9BVC4, Q13177, P42345, O75914, P63000	33	248	16650	18.3101	3.1e-05	8.85e-07	2.85e-05
GOTERM_BP_FAT	GO:0022407~regulation of cell-cell adhesion	10	29.4118	3.08e-08	O43318, Q13153, P15153, Q9BPZ7, Q6R327, Q9BVC4, Q13177, P42345, O75914, P63000	33	386	16650	13.0711	5.71e-05	1.59e-06	5.26e-05
GOTERM_BP_FAT	GO:0001932~regulation of protein phosphorylation	15	44.1176	3.6e-08	Q13153, Q6R327, Q13177, P63000, O43318, P42338, P15153, P31751, Q8N122, Q9BVC4, Q9H8V3, P42345, P60484, P01116, O75914	33	1300	16650	5.82168	6.68e-05	1.8e-06	6.14e-05
GOTERM_BP_FAT	GO:0006796~phosphate-containing compound metabolic process	21	61.7647	4.79e-08	Q13153, Q6R327, Q13177, Q6QNK2, P63000, O43318, P15153, P42338, P31751, Q9P286, Q8N122, Q9BVC4, Q15569, O95747, Q9H8V3, P42345, P01116, P60484, O75914, O14827, P01111	33	3083	16650	3.43674	8.88e-05	2.34e-06	8.17e-05
GOTERM_BP_FAT	GO:0006793~phosphorus metabolic process	21	61.7647	4.96e-08	Q13153, Q6R327, Q13177, Q6QNK2, P63000, O43318, P15153, P42338, P31751, Q9P286, Q8N122, Q9BVC4, Q15569, O95747, Q9H8V3, P42345, P01116, P60484, O75914, O14827, P01111	33	3089	16650	3.43006	9.18e-05	2.36e-06	8.45e-05
GOTERM_BP_FAT	GO:0051251~positive regulation of lymphocyte activation	9	26.4706	5.19e-08	O43318, Q13153, Q9BPZ7, Q6R327, Q9BVC4, Q13177, P42345, O75914, P63000	33	287	16650	15.822	9.62e-05	2.4e-06	8.85e-05
GOTERM_BP_FAT	GO:0051249~regulation of lymphocyte activation	10	29.4118	5.29e-08	O43318, Q13153, P15153, Q9BPZ7, Q6R327, Q9BVC4, Q13177, P42345, O75914, P63000	33	411	16650	12.276	9.79e-05	2.39e-06	9.01e-05
GOTERM_BP_FAT	GO:0051495~positive regulation of cytoskeleton organization	8	23.5294	5.35e-08	Q92558, Q13153, Q9Y6U3, Q6R327, Q9BVC4, O15013, P42345, P63000	33	187	16650	21.5848	9.9e-05	2.36e-06	9.11e-05
GOTERM_BP_FAT	GO:1902533~positive regulation of intracellular signal transduction	13	38.2353	5.74e-08	O43318, Q13153, P42338, Q8N122, Q6R327, Q9BVC4, Q07890, Q9H8V3, P60484, P01116, P42345, O75914, P63000	33	915	16650	7.16841	0.000106	2.47e-06	9.78e-05
GOTERM_BP_FAT	GO:0032956~regulation of actin cytoskeleton organization	9	26.4706	6.26e-08	Q92558, Q13153, Q9Y6U3, Q6R327, Q9BVC4, O15013, P42345, O75914, P63000	33	294	16650	15.4453	0.000116	2.63e-06	0.000107
GOTERM_BP_FAT	GO:0019220~regulation of phosphate metabolic process	16	47.0588	6.53e-08	Q13153, Q6R327, Q13177, P63000, Q6QNK2, O43318, P42338, P15153, P31751, Q8N122, Q9BVC4, Q9H8V3, P42345, P60484, P01116, O75914	33	1610	16650	5.01412	0.000121	2.69e-06	0.000111
GOTERM_BP_FAT	GO:0051174~regulation of phosphorus metabolic process	16	47.0588	6.58e-08	Q13153, Q6R327, Q13177, P63000, Q6QNK2, O43318, P42338, P15153, P31751, Q8N122, Q9BVC4, Q9H8V3, P42345, P60484, P01116, O75914	33	1611	16650	5.011	0.000122	2.65e-06	0.000112
GOTERM_BP_FAT	GO:0051493~regulation of cytoskeleton organization	10	29.4118	6.63e-08	Q92558, Q13153, Q9Y6U3, Q8WUM4, Q6R327, Q9BVC4, O15013, P42345, O75914, P63000	33	422	16650	11.9561	0.000123	2.61e-06	0.000113
GOTERM_BP_FAT	GO:0031401~positive regulation of protein modification process	14	41.1765	7.13e-08	Q13153, Q6R327, Q13177, P63000, O43318, P42338, P31751, Q8N122, Q9BVC4, Q9H8V3, P42345, P01116, P60484, O75914	33	1143	16650	6.17991	0.000132	2.75e-06	0.000122
GOTERM_BP_FAT	GO:0002682~regulation of immune system process	15	44.1176	7.52e-08	Q13153, Q9BPZ7, Q9Y6U3, Q6R327, Q13177, P63000, O43318, P42338, P15153, Q9BVC4, P42345, P60484, P01116, O75914, P01111	33	1378	16650	5.49215	0.000139	2.84e-06	0.000128
GOTERM_BP_FAT	GO:0042325~regulation of phosphorylation	15	44.1176	8.62e-08	Q13153, Q6R327, Q13177, P63000, O43318, P42338, P15153, P31751, Q8N122, Q9BVC4, Q9H8V3, P42345, P60484, P01116, O75914	33	1393	16650	5.43301	0.00016	3.19e-06	0.000147
GOTERM_BP_FAT	GO:0002696~positive regulation of leukocyte activation	9	26.4706	9.64e-08	O43318, Q13153, Q9BPZ7, Q6R327, Q9BVC4, Q13177, P42345, O75914, P63000	33	311	16650	14.601	0.000179	3.5e-06	0.000164
GOTERM_BP_FAT	GO:0044089~positive regulation of cellular component biogenesis	10	29.4118	9.65e-08	Q92558, Q13153, P15153, Q9Y6U3, Q8WUM4, Q6R327, Q9BVC4, O15013, P42345, P63000	33	441	16650	11.4409	0.000179	3.44e-06	0.000165
GOTERM_BP_FAT	GO:0070489~T cell aggregation	10	29.4118	1.06e-07	O43318, Q13153, P15153, Q9BPZ7, Q6R327, Q9BVC4, Q13177, P42345, O75914, P63000	33	446	16650	11.3127	0.000197	3.71e-06	0.000181
GOTERM_BP_FAT	GO:0042110~T cell activation	10	29.4118	1.06e-07	O43318, Q13153, P15153, Q9BPZ7, Q6R327, Q9BVC4, Q13177, P42345, O75914, P63000	33	446	16650	11.3127	0.000197	3.71e-06	0.000181
GOTERM_BP_FAT	GO:0010638~positive regulation of organelle organization	11	32.3529	1.08e-07	Q92558, Q13153, P15153, P31751, Q9Y6U3, Q8WUM4, Q6R327, Q9BVC4, O15013, P42345, P63000	33	600	16650	9.25	0.0002	3.7e-06	0.000184
GOTERM_BP_FAT	GO:0071593~lymphocyte aggregation	10	29.4118	1.08e-07	O43318, Q13153, P15153, Q9BPZ7, Q6R327, Q9BVC4, Q13177, P42345, O75914, P63000	33	447	16650	11.2874	0.000201	3.65e-06	0.000185
GOTERM_BP_FAT	GO:0035023~regulation of Rho protein signal transduction	7	20.5882	1.11e-07	Q6ZV73, Q96PE2, Q07890, Q9H8V3, O15013, O14827, P63000	33	123	16650	28.714	0.000206	3.68e-06	0.00019
GOTERM_BP_FAT	GO:0050867~positive regulation of cell activation	9	26.4706	1.2e-07	O43318, Q13153, Q9BPZ7, Q6R327, Q9BVC4, Q13177, P42345, O75914, P63000	33	320	16650	14.1903	0.000222	3.9e-06	0.000205
GOTERM_BP_FAT	GO:0070486~leukocyte aggregation	10	29.4118	1.24e-07	O43318, Q13153, P15153, Q9BPZ7, Q6R327, Q9BVC4, Q13177, P42345, O75914, P63000	33	454	16650	11.1133	0.000229	3.95e-06	0.000211
GOTERM_BP_FAT	GO:0043549~regulation of kinase activity	12	35.2941	1.29e-07	O43318, Q13153, P15153, P42338, Q8N122, Q9H8V3, Q13177, P60484, P01116, P42345, O75914, P63000	33	788	16650	7.68343	0.000239	4.04e-06	0.000219
GOTERM_BP_FAT	GO:0002694~regulation of leukocyte activation	10	29.4118	1.6e-07	O43318, Q13153, P15153, Q9BPZ7, Q6R327, Q9BVC4, Q13177, P42345, O75914, P63000	33	468	16650	10.7809	0.000296	4.94e-06	0.000273
GOTERM_BP_FAT	GO:0044087~regulation of cellular component biogenesis	12	35.2941	1.64e-07	Q92558, Q13153, P15153, Q9Y6U3, Q8WUM4, Q6R327, Q9BVC4, P60484, O15013, P42345, O75914, P63000	33	807	16650	7.50253	0.000304	4.98e-06	0.000279
GOTERM_BP_FAT	GO:0032970~regulation of actin filament-based process	9	26.4706	1.71e-07	Q92558, Q13153, Q9Y6U3, Q6R327, Q9BVC4, O15013, P42345, O75914, P63000	33	335	16650	13.555	0.000316	5.09e-06	0.000291
GOTERM_BP_FAT	GO:0048584~positive regulation of response to stimulus	17	50	1.98e-07	Q13153, Q6R327, Q13177, P63000, O43318, P42338, P15153, P31751, Q8N122, Q9BVC4, Q07890, Q9H8V3, P42345, P01116, P60484, O75914, P01111	33	2030	16650	4.22526	0.000366	5.81e-06	0.000337
GOTERM_BP_FAT	GO:0007159~leukocyte cell-cell adhesion	10	29.4118	2.4e-07	O43318, Q13153, P15153, Q9BPZ7, Q6R327, Q9BVC4, Q13177, P42345, O75914, P63000	33	491	16650	10.2759	0.000445	6.95e-06	0.000409
GOTERM_BP_FAT	GO:0032535~regulation of cellular component size	9	26.4706	2.6e-07	Q92558, Q9Y6U3, Q8N122, Q6R327, Q9BVC4, P60484, P42345, O75914, P63000	33	354	16650	12.8274	0.000481	7.4e-06	0.000443
GOTERM_BP_FAT	GO:0050865~regulation of cell activation	10	29.4118	2.85e-07	O43318, Q13153, P15153, Q9BPZ7, Q6R327, Q9BVC4, Q13177, P42345, O75914, P63000	33	501	16650	10.0708	0.000527	7.99e-06	0.000485
GOTERM_BP_FAT	GO:0002429~immune response-activating cell surface receptor signaling pathway	9	26.4706	3.42e-07	O43318, Q13153, P42338, Q13177, P60484, P01116, O75914, P01111, P63000	33	367	16650	12.373	0.000633	9.45e-06	0.000583
GOTERM_BP_FAT	GO:0030833~regulation of actin filament polymerization	7	20.5882	3.91e-07	Q92558, Q9Y6U3, Q6R327, Q9BVC4, P42345, O75914, P63000	33	152	16650	23.2356	0.000723	1.06e-05	0.000665
GOTERM_BP_FAT	GO:0043087~regulation of GTPase activity	11	32.3529	4e-07	Q6ZV73, Q96PE2, P31751, Q6R327, Q9BVC4, Q07890, Q9H8V3, O15013, P42345, O14827, P63000	33	691	16650	8.03184	0.00074	1.07e-05	0.000681
GOTERM_BP_FAT	GO:0045785~positive regulation of cell adhesion	9	26.4706	4.92e-07	O43318, Q13153, Q9BPZ7, Q6R327, Q9BVC4, Q13177, P42345, O75914, P63000	33	385	16650	11.7946	0.00091	1.3e-05	0.000838
GOTERM_BP_FAT	GO:0016337~single organismal cell-cell adhesion	11	32.3529	6.22e-07	O43318, Q13153, P15153, P42338, Q9BPZ7, Q6R327, Q9BVC4, Q13177, P42345, O75914, P63000	33	725	16650	7.65517	0.00115047	1.62e-05	0.00105907
GOTERM_BP_FAT	GO:0002768~immune response-regulating cell surface receptor signaling pathway	9	26.4706	6.44e-07	O43318, Q13153, P42338, Q13177, P60484, P01116, O75914, P01111, P63000	33	399	16650	11.3807	0.00119244	1.66e-05	0.00109772
GOTERM_BP_FAT	GO:0045859~regulation of protein kinase activity	11	32.3529	6.62e-07	O43318, Q13153, P15153, P42338, Q8N122, Q9H8V3, Q13177, P60484, P01116, P42345, O75914	33	730	16650	7.60274	0.00122518	1.68e-05	0.00112788
GOTERM_BP_FAT	GO:0033043~regulation of organelle organization	13	38.2353	7.01e-07	Q9H300, Q92558, Q13153, P15153, P31751, Q9Y6U3, Q8WUM4, Q6R327, Q9BVC4, O15013, P42345, O75914, P63000	33	1152	16650	5.69366	0.00129668	1.75e-05	0.00119375
GOTERM_BP_FAT	GO:0008064~regulation of actin polymerization or depolymerization	7	20.5882	7.54e-07	Q92558, Q9Y6U3, Q6R327, Q9BVC4, P42345, O75914, P63000	33	170	16650	20.7754	0.00139572	1.86e-05	0.00128499
GOTERM_BP_FAT	GO:0031399~regulation of protein modification process	15	44.1176	7.8e-07	Q13153, Q6R327, Q13177, P63000, O43318, P42338, P15153, P31751, Q8N122, Q9BVC4, Q9H8V3, P42345, P60484, P01116, O75914	33	1664	16650	4.54819	0.00144276	1.9e-05	0.00132833
GOTERM_BP_FAT	GO:0030832~regulation of actin filament length	7	20.5882	7.81e-07	Q92558, Q9Y6U3, Q6R327, Q9BVC4, P42345, O75914, P63000	33	171	16650	20.6539	0.0014445	1.88e-05	0.00132992
GOTERM_BP_FAT	GO:0051338~regulation of transferase activity	12	35.2941	8.83e-07	O43318, Q13153, P15153, P42338, Q8N122, Q9H8V3, Q13177, P60484, P01116, P42345, O75914, P63000	33	955	16650	6.33984	0.00163463	2.1e-05	0.00150512
GOTERM_BP_FAT	GO:0032270~positive regulation of cellular protein metabolic process	14	41.1765	8.87e-07	Q13153, Q6R327, Q13177, P63000, O43318, P42338, P31751, Q8N122, Q9BVC4, Q9H8V3, P42345, P01116, P60484, O75914	33	1420	16650	4.97439	0.00164164	2.08e-05	0.00151158
GOTERM_BP_FAT	GO:0009967~positive regulation of signal transduction	14	41.1765	9.46e-07	Q13153, Q6R327, Q13177, P63000, O43318, P42338, Q8N122, Q07890, Q9BVC4, Q9H8V3, P42345, P01116, P60484, O75914	33	1428	16650	4.94652	0.00175042	2.19e-05	0.00161183
GOTERM_BP_FAT	GO:0038095~Fc-epsilon receptor signaling pathway	7	20.5882	1.02e-06	O43318, Q13153, P42338, Q13177, P01116, P01111, P63000	33	179	16650	19.7308	0.00188724	2.33e-05	0.00173793
GOTERM_BP_FAT	GO:0030838~positive regulation of actin filament polymerization	6	17.6471	1.08e-06	Q92558, Q9Y6U3, Q6R327, Q9BVC4, P42345, P63000	33	97	16650	31.209	0.00198933	2.43e-05	0.00183204
GOTERM_BP_FAT	GO:0032271~regulation of protein polymerization	7	20.5882	1.12e-06	Q92558, Q9Y6U3, Q6R327, Q9BVC4, P42345, O75914, P63000	33	182	16650	19.4056	0.00207948	2.51e-05	0.00191515
GOTERM_BP_FAT	GO:0098602~single organism cell adhesion	11	32.3529	1.2e-06	O43318, Q13153, P15153, P42338, Q9BPZ7, Q6R327, Q9BVC4, Q13177, P42345, O75914, P63000	33	779	16650	7.12452	0.00221498	2.64e-05	0.00204007
GOTERM_BP_FAT	GO:0051128~regulation of cellular component organization	17	50	1.28e-06	Q13153, Q8WUM4, Q9Y6U3, Q6R327, O15013, P63000, Q9H300, Q92558, Q6ZV73, P15153, P42338, P31751, Q8N122, Q9BVC4, P42345, P60484, O75914	33	2323	16650	3.69233	0.00235968	2.78e-05	0.00217351
GOTERM_BP_FAT	GO:0008154~actin polymerization or depolymerization	7	20.5882	1.4e-06	Q92558, Q9Y6U3, Q6R327, Q9BVC4, P42345, O75914, P63000	33	189	16650	18.6869	0.00259088	3.02e-05	0.00238674
GOTERM_BP_FAT	GO:0010942~positive regulation of cell death	10	29.4118	1.42e-06	Q96PE2, Q9Y6U3, Q07890, Q9H8V3, Q13177, P60484, P42345, O75914, O14827, P63000	33	607	16650	8.31212	0.00262246	3.02e-05	0.00241586
GOTERM_BP_FAT	GO:0002223~stimulatory C-type lectin receptor signaling pathway	6	17.6471	1.59e-06	O43318, Q13153, Q13177, P01116, O75914, P01111	33	105	16650	28.8312	0.00294712	3.35e-05	0.00271539
GOTERM_BP_FAT	GO:0002220~innate immune response activating cell surface receptor signaling pathway	6	17.6471	1.75e-06	O43318, Q13153, Q13177, P01116, O75914, P01111	33	107	16650	28.2923	0.00323539	3.64e-05	0.00298142
GOTERM_BP_FAT	GO:0051247~positive regulation of protein metabolic process	14	41.1765	1.76e-06	Q13153, Q6R327, Q13177, P63000, O43318, P42338, P31751, Q8N122, Q9BVC4, Q9H8V3, P42345, P01116, P60484, O75914	33	1508	16650	4.68411	0.00325161	3.62e-05	0.00299639
GOTERM_BP_FAT	GO:0051347~positive regulation of transferase activity	10	29.4118	2.2e-06	O43318, Q13153, P42338, Q8N122, Q9H8V3, Q13177, P60484, P01116, O75914, P63000	33	640	16650	7.88352	0.00405845	4.47e-05	0.0037414
GOTERM_BP_FAT	GO:0046649~lymphocyte activation	10	29.4118	2.28e-06	O43318, Q13153, P15153, Q9BPZ7, Q6R327, Q9BVC4, Q13177, P42345, O75914, P63000	33	643	16650	7.84674	0.0042175	4.59e-05	0.00388833
GOTERM_BP_FAT	GO:0032273~positive regulation of protein polymerization	6	17.6471	2.39e-06	Q92558, Q9Y6U3, Q6R327, Q9BVC4, P42345, P63000	33	114	16650	26.555	0.00442301	4.77e-05	0.00407822
GOTERM_BP_FAT	GO:0010647~positive regulation of cell communication	14	41.1765	2.49e-06	Q13153, Q6R327, Q13177, P63000, O43318, P42338, Q8N122, Q07890, Q9BVC4, Q9H8V3, P42345, P01116, P60484, O75914	33	1555	16650	4.54253	0.00459564	4.9e-05	0.00423776
GOTERM_BP_FAT	GO:0023056~positive regulation of signaling	14	41.1765	2.64e-06	Q13153, Q6R327, Q13177, P63000, O43318, P42338, Q8N122, Q07890, Q9BVC4, Q9H8V3, P42345, P01116, P60484, O75914	33	1563	16650	4.51928	0.00486831	5.14e-05	0.0044898
GOTERM_BP_FAT	GO:0090066~regulation of anatomical structure size	9	26.4706	2.74e-06	Q92558, Q9Y6U3, Q8N122, Q6R327, Q9BVC4, P60484, P42345, O75914, P63000	33	484	16650	9.38204	0.00505673	5.28e-05	0.00466401
GOTERM_BP_FAT	GO:0002757~immune response-activating signal transduction	9	26.4706	3.38e-06	O43318, Q13153, P42338, Q13177, P60484, P01116, O75914, P01111, P63000	33	498	16650	9.11829	0.00624391	6.46e-05	0.00576239
GOTERM_BP_FAT	GO:0023014~signal transduction by protein phosphorylation	11	32.3529	3.49e-06	O43318, Q13153, P42338, Q9P286, O95747, Q13177, P60484, P01116, O75914, O14827, P01111	33	877	16650	6.32839	0.00643883	6.59e-05	0.00594285
GOTERM_BP_FAT	GO:0033674~positive regulation of kinase activity	9	26.4706	3.75e-06	O43318, Q13153, P42338, Q8N122, Q9H8V3, Q13177, P01116, O75914, P63000	33	505	16650	8.9919	0.0069211	7.02e-05	0.00638952
GOTERM_BP_FAT	GO:0001775~cell activation	11	32.3529	4.85e-06	O43318, Q13153, P15153, P42338, Q9BPZ7, Q6R327, Q9BVC4, Q13177, P42345, O75914, P63000	33	910	16650	6.0989	0.00894463	8.98e-05	0.00826596
GOTERM_BP_FAT	GO:0002764~immune response-regulating signaling pathway	9	26.4706	5.43e-06	O43318, Q13153, P42338, Q13177, P60484, P01116, O75914, P01111, P63000	33	531	16650	8.55162	0.0100082	9.96e-05	0.00925375
GOTERM_BP_FAT	GO:0042981~regulation of apoptotic process	13	38.2353	5.48e-06	Q96PE2, Q9Y6U3, Q13177, P63000, Q9H300, Q9P286, Q07890, Q9H8V3, P42345, P60484, P01116, O14827, O75914	33	1400	16650	4.68506	0.0100959	9.95e-05	0.00933525
GOTERM_BP_FAT	GO:0038093~Fc receptor signaling pathway	7	20.5882	5.99e-06	O43318, Q13153, P42338, Q13177, P01116, P01111, P63000	33	243	16650	14.5342	0.0110329	0.000108	0.0102064
GOTERM_BP_FAT	GO:0043067~regulation of programmed cell death	13	38.2353	6.03e-06	Q96PE2, Q9Y6U3, Q13177, P63000, Q9H300, Q9P286, Q07890, Q9H8V3, P42345, P60484, P01116, O14827, O75914	33	1413	16650	4.64196	0.0111062	0.000107	0.0102746
GOTERM_BP_FAT	GO:0098609~cell-cell adhesion	12	35.2941	6.1e-06	O43318, Q15149, Q13153, P15153, P42338, Q9BPZ7, Q6R327, Q9BVC4, Q13177, P42345, O75914, P63000	33	1164	16650	5.2015	0.0112428	0.000108	0.0104017
GOTERM_BP_FAT	GO:0051258~protein polymerization	7	20.5882	6.43e-06	Q92558, Q9Y6U3, Q6R327, Q9BVC4, P42345, O75914, P63000	33	246	16650	14.357	0.0118321	0.000112	0.0109502
GOTERM_BP_FAT	GO:0002253~activation of immune response	9	26.4706	7.03e-06	O43318, Q13153, P42338, Q13177, P60484, P01116, O75914, P01111, P63000	33	550	16650	8.2562	0.0129379	0.000122	0.0119801
GOTERM_BP_FAT	GO:0051130~positive regulation of cellular component organization	12	35.2941	7.13e-06	Q92558, Q13153, P15153, P31751, Q9Y6U3, Q8WUM4, Q6R327, Q9BVC4, O15013, P42345, O75914, P63000	33	1183	16650	5.11796	0.0131235	0.000122	0.0121531
GOTERM_BP_FAT	GO:0045321~leukocyte activation	10	29.4118	7.76e-06	O43318, Q13153, P15153, Q9BPZ7, Q6R327, Q9BVC4, Q13177, P42345, O75914, P63000	33	747	16650	6.75429	0.01427	0.000132	0.0132224
GOTERM_BP_FAT	GO:0043065~positive regulation of apoptotic process	9	26.4706	9.37e-06	Q96PE2, Q9Y6U3, Q07890, Q9H8V3, Q13177, P60484, O75914, O14827, P63000	33	572	16650	7.93865	0.0172006	0.000158	0.0159613
GOTERM_BP_FAT	GO:0036211~protein modification process	20	58.8235	9.98e-06	Q13153, Q6R327, Q13177, P63000, O43318, P15153, P42338, P31751, Q9P286, Q8N122, Q9BVC4, Q15569, O95747, Q9H8V3, P42345, P01116, P60484, O75914, O14827, P01111	33	3818	16650	2.64298	0.0183179	0.000167	0.0170078
GOTERM_BP_FAT	GO:0006464~cellular protein modification process	20	58.8235	9.98e-06	Q13153, Q6R327, Q13177, P63000, O43318, P15153, P42338, P31751, Q9P286, Q8N122, Q9BVC4, Q15569, O95747, Q9H8V3, P42345, P01116, P60484, O75914, O14827, P01111	33	3818	16650	2.64298	0.0183179	0.000167	0.0170078
GOTERM_BP_FAT	GO:0043068~positive regulation of programmed cell death	9	26.4706	9.98e-06	Q96PE2, Q9Y6U3, Q07890, Q9H8V3, Q13177, P60484, O75914, O14827, P63000	33	577	16650	7.86986	0.0183179	0.000165	0.0170078
GOTERM_BP_FAT	GO:0060996~dendritic spine development	5	14.7059	1.11e-05	Q13177, P60484, P42345, O75914, P63000	33	73	16650	34.5579	0.0204248	0.000183	0.0189841
GOTERM_BP_FAT	GO:0030041~actin filament polymerization	6	17.6471	1.15e-05	Q92558, Q9Y6U3, Q6R327, Q9BVC4, P42345, P63000	33	157	16650	19.282	0.0210103	0.000186	0.019534
GOTERM_BP_FAT	GO:0010941~regulation of cell death	13	38.2353	1.19e-05	Q96PE2, Q9Y6U3, Q13177, P63000, Q9H300, Q9P286, Q07890, Q9H8V3, P42345, P60484, P01116, O14827, O75914	33	1509	16650	4.34665	0.0217445	0.000191	0.0202242
GOTERM_BP_FAT	GO:0031929~TOR signaling	5	14.7059	1.45e-05	Q9BPZ7, Q8N122, Q6R327, Q9BVC4, P42345	33	78	16650	32.3427	0.0265056	0.000232	0.0247118
GOTERM_BP_FAT	GO:0050852~T cell receptor signaling pathway	6	17.6471	1.55e-05	O43318, Q13153, P42338, Q13177, P60484, O75914	33	167	16650	18.1274	0.0282305	0.000245	0.0263429
GOTERM_BP_FAT	GO:0080134~regulation of response to stress	12	35.2941	1.57e-05	O43318, Q13153, Q8N122, Q6R327, Q9BVC4, Q13177, P60484, P01116, P42345, O75914, P01111, P63000	33	1285	16650	4.71171	0.0286421	0.000246	0.0267326
GOTERM_BP_FAT	GO:0051246~regulation of protein metabolic process	16	47.0588	2.01e-05	Q13153, Q6R327, Q13177, P63000, O43318, Q9H300, P42338, P15153, P31751, Q8N122, Q9BVC4, Q9H8V3, P42345, P60484, P01116, O75914	33	2512	16650	3.21367	0.0365033	0.000312	0.0342064
GOTERM_BP_FAT	GO:0051336~regulation of hydrolase activity	12	35.2941	2.28e-05	Q6ZV73, Q96PE2, P31751, Q6R327, Q9BVC4, Q07890, Q9H8V3, Q13177, O15013, P42345, O14827, P63000	33	1337	16650	4.52846	0.0413619	0.000352	0.0388558
GOTERM_BP_FAT	GO:0007169~transmembrane receptor protein tyrosine kinase signaling pathway	9	26.4706	2.31e-05	Q13153, P42338, P31751, Q13177, P60484, P01116, O75914, P01111, P63000	33	648	16650	7.00758	0.0419465	0.000354	0.0394168
GOTERM_BP_FAT	GO:0048015~phosphatidylinositol-mediated signaling	6	17.6471	2.47e-05	P42338, Q9BPZ7, Q6R327, Q9BVC4, P60484, P42345	33	184	16650	16.4526	0.0446667	0.000374	0.0420317
GOTERM_BP_FAT	GO:0045860~positive regulation of protein kinase activity	8	23.5294	2.49e-05	O43318, Q13153, P42338, Q8N122, Q9H8V3, Q13177, P01116, O75914	33	470	16650	8.58801	0.0451021	0.000375	0.0424509
GOTERM_BP_FAT	GO:0048017~inositol lipid-mediated signaling	6	17.6471	2.67e-05	P42338, Q9BPZ7, Q6R327, Q9BVC4, P60484, P42345	33	187	16650	16.1886	0.0481867	0.000398	0.0454263
GOTERM_BP_FAT	GO:0050778~positive regulation of immune response	9	26.4706	3.41e-05	O43318, Q13153, P42338, Q13177, P60484, P01116, O75914, P01111, P63000	33	684	16650	6.63876	0.0611832	0.000505	0.0580688
GOTERM_BP_FAT	GO:0050776~regulation of immune response	10	29.4118	3.82e-05	O43318, Q13153, P15153, P42338, Q13177, P60484, P01116, O75914, P01111, P63000	33	912	16650	5.5323	0.0682223	0.000561	0.0649887
GOTERM_BP_FAT	GO:0007155~cell adhesion	13	38.2353	3.94e-05	O43318, Q15149, Q13153, P15153, P42338, Q9BPZ7, Q6R327, Q9BVC4, Q13177, P60484, P42345, O75914, P63000	33	1699	16650	3.86056	0.0703744	0.000574	0.0671147
GOTERM_BP_FAT	GO:0022610~biological adhesion	13	38.2353	4.08e-05	O43318, Q15149, Q13153, P15153, P42338, Q9BPZ7, Q6R327, Q9BVC4, Q13177, P60484, P42345, O75914, P63000	33	1705	16650	3.84697	0.0728014	0.00059	0.0695182
GOTERM_BP_FAT	GO:0032268~regulation of cellular protein metabolic process	15	44.1176	4.51e-05	Q13153, Q6R327, Q13177, P63000, O43318, P42338, P15153, P31751, Q8N122, Q9BVC4, Q9H8V3, P42345, P60484, P01116, O75914	33	2346	16650	3.22599	0.0801689	0.000648	0.0768524
GOTERM_BP_FAT	GO:0007167~enzyme linked receptor protein signaling pathway	10	29.4118	5.43e-05	O43318, Q13153, P42338, P31751, Q13177, P60484, P01116, O75914, P01111, P63000	33	954	16650	5.28874	0.0956527	0.000773	0.0924581
GOTERM_BP_FAT	GO:0031334~positive regulation of protein complex assembly	6	17.6471	6.31e-05	Q92558, Q9Y6U3, Q6R327, Q9BVC4, P42345, P63000	33	224	16650	13.5146	0.110312	0.000892	0.107479
GOTERM_BP_FAT	GO:0050851~antigen receptor-mediated signaling pathway	6	17.6471	6.86e-05	O43318, Q13153, P42338, Q13177, P60484, O75914	33	228	16650	13.2775	0.119363	0.000962	0.116876
GOTERM_BP_FAT	GO:0051496~positive regulation of stress fiber assembly	4	11.7647	7.04e-05	Q13153, O15013, P42345, P63000	33	42	16650	48.0519	0.122167	0.000979	0.119806
GOTERM_BP_FAT	GO:0043254~regulation of protein complex assembly	7	20.5882	7.56e-05	Q92558, Q9Y6U3, Q6R327, Q9BVC4, P42345, O75914, P63000	33	381	16650	9.26986	0.130602	0.00104389	0.128678
GOTERM_BP_FAT	GO:0002758~innate immune response-activating signal transduction	6	17.6471	9.27e-05	O43318, Q13153, Q13177, P01116, O75914, P01111	33	243	16650	12.4579	0.157811	0.00127142	0.15789
GOTERM_BP_FAT	GO:0018105~peptidyl-serine phosphorylation	6	17.6471	9.83e-05	Q13153, P31751, Q8N122, Q6R327, Q13177, P42345	33	246	16650	12.306	0.166373	0.00133712	0.167276
GOTERM_BP_FAT	GO:0002218~activation of innate immune response	6	17.6471	0.000106	O43318, Q13153, Q13177, P01116, O75914, P01111	33	250	16650	12.1091	0.178247	0.00143194	0.180452
GOTERM_BP_FAT	GO:0030030~cell projection organization	11	32.3529	0.000107	Q92558, Q6ZV73, Q13153, P15153, Q13177, P60484, P01116, P42345, O75914, P01111, P63000	33	1301	16650	4.26595	0.180123	0.0014381	0.182551
GOTERM_BP_FAT	GO:0032233~positive regulation of actin filament bundle assembly	4	11.7647	0.000119	Q13153, O15013, P42345, P63000	33	50	16650	40.3636	0.197606	0.0015826	0.202343
GOTERM_BP_FAT	GO:0018209~peptidyl-serine modification	6	17.6471	0.000125	Q13153, P31751, Q8N122, Q6R327, Q13177, P42345	33	259	16650	11.6883	0.206876	0.00165417	0.213012
GOTERM_BP_FAT	GO:0022607~cellular component assembly	15	44.1176	0.000154	Q13153, Q8WUM4, Q9Y6U3, Q6R327, O15013, P63000, Q15149, Q92558, Q6ZV73, P15153, Q9BVC4, Q9H8V3, P42345, P60484, O75914	33	2618	16650	2.89083	0.247821	0.00201769	0.261662
GOTERM_BP_FAT	GO:0043547~positive regulation of GTPase activity	8	23.5294	0.000165	Q6ZV73, Q96PE2, P31751, Q07890, Q9H8V3, O15013, O14827, P63000	33	634	16650	6.3665	0.262699	0.00214389	0.279993
GOTERM_BP_FAT	GO:0007049~cell cycle	12	35.2941	0.000177	Q13153, P31751, Q8WUM4, Q9P286, Q8N122, Q9BVC4, Q9H8V3, Q13177, P60484, O15013, P42345, O75914	33	1672	16650	3.62114	0.280149	0.00229604	0.301965
GOTERM_BP_FAT	GO:0060998~regulation of dendritic spine development	4	11.7647	0.000195	P60484, P42345, O75914, P63000	33	59	16650	34.2065	0.302955	0.00250315	0.331491
GOTERM_BP_FAT	GO:0045089~positive regulation of innate immune response	6	17.6471	0.000219	O43318, Q13153, Q13177, P01116, O75914, P01111	33	292	16650	10.3674	0.333348	0.00279256	0.372363
GOTERM_BP_FAT	GO:0031347~regulation of defense response	8	23.5294	0.000244	O43318, Q13153, Q6R327, Q13177, P01116, O75914, P01111, P63000	33	676	16650	5.97095	0.363826	0.00309303	0.415246
GOTERM_BP_FAT	GO:0071902~positive regulation of protein serine/threonine kinase activity	6	17.6471	0.000248	O43318, Q13153, P42338, Q8N122, P01116, O75914	33	300	16650	10.0909	0.368452	0.00312152	0.421934
GOTERM_BP_FAT	GO:0071900~regulation of protein serine/threonine kinase activity	7	20.5882	0.000255	O43318, Q13153, P42338, Q8N122, P60484, P01116, O75914	33	476	16650	7.41979	0.376119	0.00318273	0.433123
GOTERM_BP_FAT	GO:0022008~neurogenesis	11	32.3529	0.000259	Q13153, P31751, Q9H8V3, Q13177, P60484, P01116, O15013, P42345, O75914, P01111, P63000	33	1447	16650	3.83552	0.380681	0.00321051	0.439846
GOTERM_BP_FAT	GO:0016477~cell migration	10	29.4118	0.000283	Q13153, P15153, P42338, P31751, Q9P286, P60484, P01116, O75914, P01111, P63000	33	1184	16650	4.26136	0.408345	0.00349276	0.481693
GOTERM_BP_FAT	GO:0018193~peptidyl-amino acid modification	10	29.4118	0.000285	O43318, Q13153, P31751, Q8N122, Q6R327, Q15569, Q9BVC4, O95747, Q13177, P42345	33	1185	16650	4.25777	0.41031	0.00349162	0.484739
GOTERM_BP_FAT	GO:0051492~regulation of stress fiber assembly	4	11.7647	0.00031	Q13153, O15013, P42345, P63000	33	69	16650	29.249	0.436822	0.00377024	0.526848
GOTERM_BP_FAT	GO:0006928~movement of cell or subcellular component	12	35.2941	0.000333	Q92558, Q13153, P15153, P42338, P31751, Q8IXI2, Q9P286, P60484, P01116, O75914, P01111, P63000	33	1795	16650	3.37301	0.46013	0.00402084	0.565523
GOTERM_BP_FAT	GO:0043149~stress fiber assembly	4	11.7647	0.000337	Q13153, O15013, P42345, P63000	33	71	16650	28.4251	0.464584	0.00404835	0.5731
GOTERM_BP_FAT	GO:0030038~contractile actin filament bundle assembly	4	11.7647	0.000337	Q13153, O15013, P42345, P63000	33	71	16650	28.4251	0.464584	0.00404835	0.5731
GOTERM_BP_FAT	GO:0097581~lamellipodium organization	4	11.7647	0.000351	Q92558, P15153, P42345, P63000	33	72	16650	28.0303	0.47849	0.00419137	0.59717
GOTERM_BP_FAT	GO:0031325~positive regulation of cellular metabolic process	15	44.1176	0.00037	Q13153, Q6R327, Q13177, P63000, Q6QNK2, O43318, P42338, P31751, Q8N122, Q9BVC4, Q9H8V3, P42345, P60484, P01116, O75914	33	2839	16650	2.66579	0.496343	0.00438689	0.629022
GOTERM_BP_FAT	GO:0010001~glial cell differentiation	5	14.7059	0.000383	P31751, P60484, P01116, O15013, P42345	33	181	16650	13.9377	0.508008	0.0045076	0.650442
GOTERM_BP_FAT	GO:0010592~positive regulation of lamellipodium assembly	3	8.82353	0.000422	P15153, P42345, P63000	33	16	16650	94.6023	0.542603	0.00493842	0.717062
GOTERM_BP_FAT	GO:0016358~dendrite development	5	14.7059	0.00046	Q13177, P60484, P42345, O75914, P63000	33	190	16650	13.2775	0.573555	0.00534586	0.781044
GOTERM_BP_FAT	GO:0032231~regulation of actin filament bundle assembly	4	11.7647	0.000479	Q13153, O15013, P42345, P63000	33	80	16650	25.2273	0.58836	0.00553218	0.813294
GOTERM_BP_FAT	GO:0044085~cellular component biogenesis	15	44.1176	0.000489	Q13153, Q8WUM4, Q9Y6U3, Q6R327, O15013, P63000, Q15149, Q92558, Q6ZV73, P15153, Q9BVC4, Q9H8V3, P42345, P60484, O75914	33	2914	16650	2.59718	0.595548	0.00560673	0.829368
GOTERM_BP_FAT	GO:0021782~glial cell development	4	11.7647	0.000497	P31751, P60484, P01116, O15013	33	81	16650	24.9158	0.601701	0.00566631	0.843355
GOTERM_BP_FAT	GO:0045088~regulation of innate immune response	6	17.6471	0.000572	O43318, Q13153, Q13177, P01116, O75914, P01111	33	360	16650	8.40909	0.653633	0.00648354	0.97072
GOTERM_BP_FAT	GO:0051674~localization of cell	10	29.4118	0.000669	Q13153, P15153, P42338, P31751, Q9P286, P60484, P01116, O75914, P01111, P63000	33	1330	16650	3.79357	0.710317	0.00752623	1.13341
GOTERM_BP_FAT	GO:0048870~cell motility	10	29.4118	0.000669	Q13153, P15153, P42338, P31751, Q9P286, P60484, P01116, O75914, P01111, P63000	33	1330	16650	3.79357	0.710317	0.00752623	1.13341
GOTERM_BP_FAT	GO:0043623~cellular protein complex assembly	7	20.5882	0.000696	Q92558, Q9Y6U3, Q6R327, Q9BVC4, P42345, O75914, P63000	33	575	16650	6.14229	0.724512	0.00778296	1.1791
GOTERM_BP_FAT	GO:0080135~regulation of cellular response to stress	7	20.5882	0.000735	O43318, Q13153, Q8N122, Q9BVC4, P60484, P01116, P42345	33	581	16650	6.07886	0.743682	0.00816729	1.24465
GOTERM_BP_FAT	GO:0043406~positive regulation of MAP kinase activity	5	14.7059	0.000758	O43318, Q13153, P42338, P01116, O75914	33	217	16650	11.6255	0.754438	0.00837317	1.28359
GOTERM_BP_FAT	GO:0031175~neuron projection development	8	23.5294	0.000765	Q13153, Q13177, P60484, P01116, P42345, O75914, P01111, P63000	33	817	16650	4.94047	0.757626	0.00840066	1.29546
GOTERM_BP_FAT	GO:0009893~positive regulation of metabolic process	15	44.1176	0.000794	Q13153, Q6R327, Q13177, P63000, Q6QNK2, O43318, P42338, P31751, Q8N122, Q9BVC4, Q9H8V3, P42345, P60484, P01116, O75914	33	3052	16650	2.47975	0.770362	0.00866784	1.34447
GOTERM_BP_FAT	GO:0000165~MAPK cascade	8	23.5294	0.000908	O43318, Q13153, P42338, P60484, P01116, O75914, O14827, P01111	33	841	16650	4.79948	0.813963	0.00984421	1.53539
GOTERM_BP_FAT	GO:0031349~positive regulation of defense response	6	17.6471	0.000941	O43318, Q13153, Q13177, P01116, O75914, P01111	33	402	16650	7.53053	0.82523	0.0101486	1.59197
GOTERM_BP_FAT	GO:1902745~positive regulation of lamellipodium organization	3	8.82353	0.000962	P15153, P42345, P63000	33	24	16650	63.0682	0.83176	0.0103091	1.62644
GOTERM_BP_FAT	GO:0007409~axonogenesis	6	17.6471	0.00106217	Q13153, P60484, P01116, O75914, P01111, P63000	33	413	16650	7.32996	0.86029	0.0113123	1.79448
GOTERM_BP_FAT	GO:0042063~gliogenesis	5	14.7059	0.00110248	P31751, P60484, P01116, O15013, P42345	33	240	16650	10.5114	0.87035	0.0116723	1.86198
GOTERM_BP_FAT	GO:0010591~regulation of lamellipodium assembly	3	8.82353	0.00121894	P15153, P42345, P63000	33	27	16650	56.0606	0.89553	0.0128248	2.05675
GOTERM_BP_FAT	GO:0001935~endothelial cell proliferation	4	11.7647	0.00134164	P42338, Q8N122, Q6R327, P42345	33	114	16650	17.7033	0.916789	0.0140278	2.26156
GOTERM_BP_FAT	GO:0032008~positive regulation of TOR signaling	3	8.82353	0.00140656	Q8N122, Q6R327, Q9BVC4	33	29	16650	52.1944	0.926229	0.0146197	2.36978
GOTERM_BP_FAT	GO:0051049~regulation of transport	11	32.3529	0.00143924	Q9H300, P15153, P42338, P31751, Q9Y6U3, Q8WUM4, O95747, Q9H8V3, P60484, P42345, P63000	33	1796	16650	3.0902	0.930567	0.0148736	2.4242
GOTERM_BP_FAT	GO:0010604~positive regulation of macromolecule metabolic process	14	41.1765	0.00146664	Q13153, Q6R327, Q13177, P63000, O43318, P42338, P31751, Q8N122, Q9BVC4, Q9H8V3, P42345, P01116, P60484, O75914	33	2856	16650	2.47326	0.934007	0.0150708	2.46981
GOTERM_BP_FAT	GO:0061564~axon development	6	17.6471	0.00147956	Q13153, P60484, P01116, O75914, P01111, P63000	33	445	16650	6.80286	0.93557	0.0151189	2.49131
GOTERM_BP_FAT	GO:0051345~positive regulation of hydrolase activity	8	23.5294	0.00150424	Q6ZV73, Q96PE2, P31751, Q07890, Q9H8V3, O15013, O14827, P63000	33	917	16650	4.40171	0.938453	0.0152851	2.53237
GOTERM_BP_FAT	GO:0060627~regulation of vesicle-mediated transport	6	17.6471	0.00153919	P15153, P42338, P31751, Q8WUM4, P60484, P63000	33	449	16650	6.74226	0.942316	0.0155524	2.59049
GOTERM_BP_FAT	GO:0007399~nervous system development	12	35.2941	0.00167508	Q13153, Q9BPZ7, P31751, Q9H8V3, Q13177, P60484, P01116, O15013, P42345, O75914, P01111, P63000	33	2170	16650	2.79011	0.955169	0.0168233	2.81612
GOTERM_BP_FAT	GO:0050773~regulation of dendrite development	4	11.7647	0.00170793	P60484, P42345, O75914, P63000	33	124	16650	16.2757	0.957819	0.0170582	2.87059
GOTERM_BP_FAT	GO:0030182~neuron differentiation	9	26.4706	0.00180153	Q13153, Q9H8V3, Q13177, P60484, P01116, P42345, O75914, P01111, P63000	33	1226	16650	3.70384	0.964543	0.017889	3.02564
GOTERM_BP_FAT	GO:0040011~locomotion	10	29.4118	0.00181944	Q13153, P15153, P42338, P31751, Q9P286, P60484, P01116, O75914, P01111, P63000	33	1530	16650	3.29768	0.965702	0.0179693	3.0553
GOTERM_BP_FAT	GO:0051017~actin filament bundle assembly	4	11.7647	0.00182883	Q13153, O15013, P42345, P63000	33	127	16650	15.8912	0.966294	0.0179655	3.07082
GOTERM_BP_FAT	GO:0008283~cell proliferation	11	32.3529	0.0018887	Q13153, P15153, P42338, Q9Y6U3, Q9P286, Q8N122, Q6R327, P60484, P01116, P42345, P63000	33	1861	16650	2.98227	0.969838	0.018451	3.16985
GOTERM_BP_FAT	GO:0000902~cell morphogenesis	9	26.4706	0.00193669	Q92558, Q6ZV73, Q13153, Q9H8V3, P60484, P01116, O75914, P01111, P63000	33	1240	16650	3.66202	0.972408	0.0188167	3.24914
GOTERM_BP_FAT	GO:0061572~actin filament bundle organization	4	11.7647	0.00199817	Q13153, O15013, P42345, P63000	33	131	16650	15.406	0.975383	0.0193076	3.35064
GOTERM_BP_FAT	GO:0006955~immune response	10	29.4118	0.00200122	O43318, Q13153, P15153, P42338, Q13177, P60484, P01116, O75914, P01111, P63000	33	1551	16650	3.25303	0.975522	0.0192366	3.35568
GOTERM_BP_FAT	GO:0048666~neuron development	8	23.5294	0.0020172	Q13153, Q13177, P60484, P01116, P42345, O75914, P01111, P63000	33	965	16650	4.18276	0.976237	0.0192888	3.38203
GOTERM_BP_FAT	GO:0000278~mitotic cell cycle	8	23.5294	0.0020533	Q13153, Q8WUM4, Q9P286, Q8N122, Q13177, P60484, O15013, O75914	33	968	16650	4.1698	0.977777	0.0195302	3.44157
GOTERM_BP_FAT	GO:0043410~positive regulation of MAPK cascade	6	17.6471	0.00215903	O43318, Q13153, P42338, P60484, P01116, O75914	33	485	16650	6.2418	0.981736	0.0204218	3.61572
GOTERM_BP_FAT	GO:1902743~regulation of lamellipodium organization	3	8.82353	0.00228531	P15153, P42345, P63000	33	37	16650	40.9091	0.985552	0.021495	3.82335
GOTERM_BP_FAT	GO:0060999~positive regulation of dendritic spine development	3	8.82353	0.00228531	P42345, O75914, P63000	33	37	16650	40.9091	0.985552	0.021495	3.82335
GOTERM_BP_FAT	GO:0048667~cell morphogenesis involved in neuron differentiation	6	17.6471	0.0023805	Q13153, P60484, P01116, O75914, P01111, P63000	33	496	16650	6.10337	0.987893	0.0222684	3.97958
GOTERM_BP_FAT	GO:0032147~activation of protein kinase activity	5	14.7059	0.00243607	O43318, P42338, Q8N122, Q9H8V3, O75914	33	298	16650	8.46553	0.989079	0.0226686	4.07068
GOTERM_BP_FAT	GO:1903533~regulation of protein targeting	5	14.7059	0.00249576	Q9H300, P15153, P31751, Q9H8V3, P42345	33	300	16650	8.40909	0.990225	0.0231023	4.16843
GOTERM_BP_FAT	GO:0031032~actomyosin structure organization	4	11.7647	0.00277226	Q13153, O15013, P42345, P63000	33	147	16650	13.7291	0.99415	0.0255051	4.62004
GOTERM_BP_FAT	GO:0048468~cell development	11	32.3529	0.00287615	Q13153, P31751, Q9H8V3, Q13177, P60484, P01116, O15013, P42345, O75914, P01111, P63000	33	1968	16650	2.82012	0.995177	0.026319	4.78921
GOTERM_BP_FAT	GO:0032989~cellular component morphogenesis	9	26.4706	0.00288628	Q92558, Q6ZV73, Q13153, Q9H8V3, P60484, P01116, O75914, P01111, P63000	33	1321	16650	3.43748	0.995267	0.0262809	4.80568
GOTERM_BP_FAT	GO:2000377~regulation of reactive oxygen species metabolic process	4	11.7647	0.003104	Q9H300, P15153, P42345, P63000	33	153	16650	13.1907	0.996841	0.0281004	5.15923
GOTERM_BP_FAT	GO:0043405~regulation of MAP kinase activity	5	14.7059	0.00340323	O43318, Q13153, P42338, P01116, O75914	33	327	16650	7.71476	0.998188	0.0306225	5.64312
GOTERM_BP_FAT	GO:0048699~generation of neurons	9	26.4706	0.00341189	Q13153, Q9H8V3, Q13177, P60484, P01116, P42345, O75914, P01111, P63000	33	1357	16650	3.34629	0.998217	0.0305512	5.65709
GOTERM_BP_FAT	GO:0048812~neuron projection morphogenesis	6	17.6471	0.00351796	Q13153, P60484, P01116, O75914, P01111, P63000	33	543	16650	5.57509	0.998536	0.0313363	5.82804
GOTERM_BP_FAT	GO:0048858~cell projection morphogenesis	7	20.5882	0.00367644	Q92558, Q13153, P60484, P01116, O75914, P01111, P63000	33	797	16650	4.43139	0.99891	0.032571	6.08291
GOTERM_BP_FAT	GO:0050731~positive regulation of peptidyl-tyrosine phosphorylation	4	11.7647	0.00377356	Q6R327, Q9BVC4, Q13177, P42345	33	164	16650	12.306	0.99909	0.0332597	6.23877
GOTERM_BP_FAT	GO:0035176~social behavior	3	8.82353	0.00381998	P60484, P01116, P42345	33	48	16650	31.5341	0.999165	0.0335036	6.31319
GOTERM_BP_FAT	GO:0051703~intraspecies interaction between organisms	3	8.82353	0.00381998	P60484, P01116, P42345	33	48	16650	31.5341	0.999165	0.0335036	6.31319
GOTERM_BP_FAT	GO:0030032~lamellipodium assembly	3	8.82353	0.00397778	P15153, P42345, P63000	33	49	16650	30.8905	0.999377	0.0347019	6.56572
GOTERM_BP_FAT	GO:0032990~cell part morphogenesis	7	20.5882	0.00415322	Q92558, Q13153, P60484, P01116, O75914, P01111, P63000	33	817	16650	4.32291	0.999551	0.0360383	6.84575
GOTERM_BP_FAT	GO:0050673~epithelial cell proliferation	5	14.7059	0.00420558	P42338, Q8N122, Q6R327, P60484, P42345	33	347	16650	7.27011	0.999592	0.0363154	6.92916
GOTERM_BP_FAT	GO:0018108~peptidyl-tyrosine phosphorylation	5	14.7059	0.00429227	Q6R327, Q15569, Q9BVC4, Q13177, P42345	33	349	16650	7.22844	0.999653	0.0368801	7.06713
GOTERM_BP_FAT	GO:0018212~peptidyl-tyrosine modification	5	14.7059	0.00438018	Q6R327, Q15569, Q9BVC4, Q13177, P42345	33	351	16650	7.18726	0.999705	0.0374493	7.20683
GOTERM_BP_FAT	GO:0008361~regulation of cell size	4	11.7647	0.0043823	Q8N122, P60484, P42345, P63000	33	173	16650	11.6658	0.999707	0.0372954	7.21019
GOTERM_BP_FAT	GO:0010810~regulation of cell-substrate adhesion	4	11.7647	0.00481943	P15153, P42338, P60484, P63000	33	179	16650	11.2748	0.99987	0.0407607	7.90192
GOTERM_BP_FAT	GO:0033554~cellular response to stress	10	29.4118	0.00498118	O43318, Q13153, Q9BPZ7, Q8N122, Q9BVC4, O95747, Q9H8V3, P60484, P01116, P42345	33	1773	16650	2.84572	0.999904	0.0419121	8.15664
GOTERM_BP_FAT	GO:0051057~positive regulation of small GTPase mediated signal transduction	3	8.82353	0.00498705	Q07890, P01116, P63000	33	55	16650	27.5207	0.999905	0.0417713	8.16587
GOTERM_BP_FAT	GO:0008284~positive regulation of cell proliferation	7	20.5882	0.00501039	Q13153, P15153, Q8N122, Q6R327, P60484, P01116, P42345	33	849	16650	4.15997	0.999909	0.0417747	8.20256
GOTERM_BP_FAT	GO:0033157~regulation of intracellular protein transport	5	14.7059	0.00542905	Q9H300, P15153, P31751, Q9H8V3, P42345	33	373	16650	6.76334	0.999958	0.0449929	8.85848
GOTERM_BP_FAT	GO:0050900~leukocyte migration	5	14.7059	0.00558404	P15153, P42338, P01116, P01111, P63000	33	376	16650	6.70938	0.999969	0.0460454	9.10019
GOTERM_BP_FAT	GO:0034329~cell junction assembly	4	11.7647	0.00585483	Q15149, Q9H8V3, P60484, P63000	33	192	16650	10.5114	0.999981	0.0480171	9.52103
GOTERM_BP_FAT	GO:0051705~multi-organism behavior	3	8.82353	0.00649633	P60484, P01116, P42345	33	63	16650	24.026	0.999994	0.0529197	10.5107
GOTERM_BP_FAT	GO:0030335~positive regulation of cell migration	5	14.7059	0.00663525	Q13153, P15153, P31751, O75914, P63000	33	395	16650	6.38665	0.999996	0.0537883	10.7237
GOTERM_BP_FAT	GO:1900006~positive regulation of dendrite development	3	8.82353	0.00710948	P42345, O75914, P63000	33	66	16650	22.9339	0.999998	0.0572839	11.4471
GOTERM_BP_FAT	GO:0009611~response to wounding	6	17.6471	0.00745206	Q13153, P15153, P42338, P60484, P42345, P63000	33	649	16650	4.66452	0.999999	0.0597114	11.9663
GOTERM_BP_FAT	GO:2000147~positive regulation of cell motility	5	14.7059	0.00748927	Q13153, P15153, P31751, O75914, P63000	33	409	16650	6.16804	0.999999	0.0597441	12.0225
GOTERM_BP_FAT	GO:0030950~establishment or maintenance of actin cytoskeleton polarity	2	5.88235	0.00766624	Q9BPZ7, Q6R327	33	4	16650	252.273	0.999999	0.0608562	12.2894
GOTERM_BP_FAT	GO:0001938~positive regulation of endothelial cell proliferation	3	8.82353	0.00774788	Q8N122, Q6R327, P42345	33	69	16650	21.9368	0.999999	0.0612252	12.4123
GOTERM_BP_FAT	GO:0006914~autophagy	5	14.7059	0.00807516	Q9H300, P42338, Q8N122, Q9BVC4, P42345	33	418	16650	6.03523	1	0.0634681	12.9032
GOTERM_BP_FAT	GO:0050730~regulation of peptidyl-tyrosine phosphorylation	4	11.7647	0.00809513	Q6R327, Q9BVC4, Q13177, P42345	33	216	16650	9.34343	1	0.0633528	12.9331
GOTERM_BP_FAT	GO:0070887~cellular response to chemical stimulus	12	35.2941	0.00809837	O43318, Q13153, P15153, P31751, Q8N122, Q9H8V3, Q13177, P60484, P01116, P42345, O75914, P63000	33	2648	16650	2.28646	1	0.063112	12.9379
GOTERM_BP_FAT	GO:0051272~positive regulation of cellular component movement	5	14.7059	0.00820936	Q13153, P15153, P31751, O75914, P63000	33	420	16650	6.00649	1	0.0636854	13.1037
GOTERM_BP_FAT	GO:0040017~positive regulation of locomotion	5	14.7059	0.00834502	Q13153, P15153, P31751, O75914, P63000	33	422	16650	5.97803	1	0.0644388	13.3061
GOTERM_BP_FAT	GO:0034766~negative regulation of ion transmembrane transport	3	8.82353	0.00841126	P31751, O95747, P42345	33	72	16650	21.0227	1	0.0646671	13.4047
GOTERM_BP_FAT	GO:0007611~learning or memory	4	11.7647	0.00851121	Q9P286, P60484, P01116, P42345	33	220	16650	9.17355	1	0.0651439	13.5533
GOTERM_BP_FAT	GO:0007166~cell surface receptor signaling pathway	12	35.2941	0.00859553	O43318, Q13153, P42338, P31751, Q9P286, Q13177, P60484, P01116, O75914, P01111, Q6QNK2, P63000	33	2669	16650	2.26847	1	0.0655009	13.6785
GOTERM_BP_FAT	GO:0032006~regulation of TOR signaling	3	8.82353	0.00863789	Q8N122, Q6R327, Q9BVC4	33	73	16650	20.7347	1	0.0655458	13.7413
GOTERM_BP_FAT	GO:0043408~regulation of MAPK cascade	6	17.6471	0.00892019	O43318, Q13153, P42338, P60484, P01116, O75914	33	678	16650	4.465	1	0.0673488	14.1589
GOTERM_BP_FAT	GO:0030334~regulation of cell migration	6	17.6471	0.00930279	Q13153, P15153, P31751, P60484, O75914, P63000	33	685	16650	4.41938	1	0.0698638	14.7217
GOTERM_BP_FAT	GO:1900034~regulation of cellular response to heat	3	8.82353	0.00933411	Q8N122, Q9BVC4, P42345	33	76	16650	19.9163	1	0.0698101	14.7677
GOTERM_BP_FAT	GO:0051726~regulation of cell cycle	7	20.5882	0.0097481	P31751, Q8WUM4, Q8N122, Q9BVC4, Q9H8V3, P60484, P42345	33	976	16650	3.61867	1	0.0725146	15.3725
GOTERM_BP_FAT	GO:0034763~negative regulation of transmembrane transport	3	8.82353	0.00981178	P31751, O95747, P42345	33	78	16650	19.4056	1	0.0726825	15.4652
GOTERM_BP_FAT	GO:0090630~activation of GTPase activity	3	8.82353	0.0100546	P31751, Q9H8V3, O15013	33	79	16650	19.16	1	0.0741271	15.8178
GOTERM_BP_FAT	GO:0018107~peptidyl-threonine phosphorylation	3	8.82353	0.0103002	Q8N122, O95747, P42345	33	80	16650	18.9205	1	0.0755768	16.1728
GOTERM_BP_FAT	GO:0051051~negative regulation of transport	5	14.7059	0.0104022	P31751, O95747, P60484, P42345, P63000	33	450	16650	5.60606	1	0.0760005	16.3199
GOTERM_BP_FAT	GO:0034622~cellular macromolecular complex assembly	7	20.5882	0.0111228	Q92558, Q9Y6U3, Q6R327, Q9BVC4, P42345, O75914, P63000	33	1004	16650	3.51775	1	0.0807586	17.3521
GOTERM_BP_FAT	GO:0018210~peptidyl-threonine modification	3	8.82353	0.0113087	Q8N122, O95747, P42345	33	84	16650	18.0195	1	0.0817409	17.6165
GOTERM_BP_FAT	GO:0032101~regulation of response to external stimulus	6	17.6471	0.0114527	P15153, Q6R327, Q13177, P60484, P42345, P63000	33	721	16650	4.19871	1	0.0824237	17.8207
GOTERM_BP_FAT	GO:0034330~cell junction organization	4	11.7647	0.0119047	Q15149, Q9H8V3, P60484, P63000	33	249	16650	8.10515	1	0.0852233	18.4586
GOTERM_BP_FAT	GO:0048013~ephrin receptor signaling pathway	3	8.82353	0.0120927	Q13153, O75914, P63000	33	87	16650	17.3981	1	0.0861863	18.7225
GOTERM_BP_FAT	GO:0007044~cell-substrate junction assembly	3	8.82353	0.0120927	Q15149, P60484, P63000	33	87	16650	17.3981	1	0.0861863	18.7225
GOTERM_BP_FAT	GO:0032386~regulation of intracellular transport	5	14.7059	0.0122326	Q9H300, P15153, P31751, Q9H8V3, P42345	33	472	16650	5.34476	1	0.0868133	18.9185
GOTERM_BP_FAT	GO:0050890~cognition	4	11.7647	0.0124256	Q9P286, P60484, P01116, P42345	33	253	16650	7.977	1	0.087795	19.188
GOTERM_BP_FAT	GO:2000145~regulation of cell motility	6	17.6471	0.0124421	Q13153, P15153, P31751, P60484, O75914, P63000	33	736	16650	4.11314	1	0.0875748	19.2109
GOTERM_BP_FAT	GO:0009628~response to abiotic stimulus	7	20.5882	0.0124634	Q13153, O95747, Q9H8V3, P60484, P01116, P42345, P63000	33	1029	16650	3.43228	1	0.0873896	19.2407
GOTERM_BP_FAT	GO:0002252~immune effector process	6	17.6471	0.0128538	O43318, Q13153, P15153, P42338, Q13177, P63000	33	742	16650	4.07988	1	0.0896796	19.7828
GOTERM_BP_FAT	GO:0048010~vascular endothelial growth factor receptor signaling pathway	3	8.82353	0.0128999	P42338, Q13177, P63000	33	90	16650	16.8182	1	0.0896532	19.8467
GOTERM_BP_FAT	GO:0022402~cell cycle process	8	23.5294	0.0129598	P31751, Q8WUM4, Q8N122, Q9BVC4, Q9H8V3, P60484, O15013, P42345	33	1357	16650	2.97448	1	0.0897185	19.9295
GOTERM_BP_FAT	GO:0007569~cell aging	3	8.82353	0.0131741	P60484, P01116, P42345	33	91	16650	16.6334	1	0.0908051	20.2252
GOTERM_BP_FAT	GO:0030952~establishment or maintenance of cytoskeleton polarity	2	5.88235	0.0133785	Q9BPZ7, Q6R327	33	7	16650	144.156	1	0.0918175	20.5064
GOTERM_BP_FAT	GO:1903960~negative regulation of anion transmembrane transport	2	5.88235	0.0133785	P31751, P42345	33	7	16650	144.156	1	0.0918175	20.5064
GOTERM_BP_FAT	GO:0000904~cell morphogenesis involved in differentiation	6	17.6471	0.0136326	Q13153, P60484, P01116, O75914, P01111, P63000	33	753	16650	4.02028	1	0.0931464	20.8545
GOTERM_BP_FAT	GO:0009605~response to external stimulus	10	29.4118	0.0136439	P15153, P42338, Q8N122, Q6R327, Q13177, P60484, P01116, P42345, P01111, P63000	33	2073	16650	2.43389	1	0.0928805	20.87
GOTERM_BP_FAT	GO:0030258~lipid modification	4	11.7647	0.0136454	P42338, P31751, P60484, P42345	33	262	16650	7.70298	1	0.0925523	20.8719
GOTERM_BP_FAT	GO:0001952~regulation of cell-matrix adhesion	3	8.82353	0.0137301	P42338, P60484, P63000	33	93	16650	16.2757	1	0.0927658	20.9876
GOTERM_BP_FAT	GO:0040012~regulation of locomotion	6	17.6471	0.0147459	Q13153, P15153, P31751, P60484, O75914, P63000	33	768	16650	3.94176	1	0.0989686	22.3629
GOTERM_BP_FAT	GO:0048813~dendrite morphogenesis	3	8.82353	0.0148723	P60484, O75914, P63000	33	97	16650	15.6045	1	0.0994218	22.5324
GOTERM_BP_FAT	GO:0007613~memory	3	8.82353	0.0148723	Q9P286, P60484, P42345	33	97	16650	15.6045	1	0.0994218	22.5324
GOTERM_BP_FAT	GO:0042552~myelination	3	8.82353	0.0154583	P31751, P60484, O15013	33	99	16650	15.2893	1	0.102792	23.3139
GOTERM_BP_FAT	GO:0001936~regulation of endothelial cell proliferation	3	8.82353	0.0157551	Q8N122, Q6R327, P42345	33	100	16650	15.1364	1	0.104302	23.7067
GOTERM_BP_FAT	GO:0006909~phagocytosis	4	11.7647	0.0158262	Q13153, P42338, P60484, P63000	33	277	16650	7.28585	1	0.104382	23.8006
GOTERM_BP_FAT	GO:0008366~axon ensheathment	3	8.82353	0.0163559	P31751, P60484, O15013	33	102	16650	14.8396	1	0.107329	24.4964
GOTERM_BP_FAT	GO:0007272~ensheathment of neurons	3	8.82353	0.0163559	P31751, P60484, O15013	33	102	16650	14.8396	1	0.107329	24.4964
GOTERM_BP_FAT	GO:0051641~cellular localization	11	32.3529	0.017431	Q9H300, P15153, P31751, Q8IXI2, Q9Y6U3, Q8WUM4, Q9H8V3, P60484, P42345, P01111, P63000	33	2541	16650	2.18418	1	0.113627	25.8902
GOTERM_BP_FAT	GO:0051270~regulation of cellular component movement	6	17.6471	0.017495	Q13153, P15153, P31751, P60484, O75914, P63000	33	802	16650	3.77465	1	0.113628	25.9725
GOTERM_BP_FAT	GO:0006461~protein complex assembly	8	23.5294	0.0178584	Q92558, Q9Y6U3, Q6R327, Q9BVC4, Q9H8V3, P42345, O75914, P63000	33	1445	16650	2.79333	1	0.115465	26.4376
GOTERM_BP_FAT	GO:0070271~protein complex biogenesis	8	23.5294	0.0179208	Q92558, Q9Y6U3, Q6R327, Q9BVC4, Q9H8V3, P42345, O75914, P63000	33	1446	16650	2.7914	1	0.115449	26.5172
GOTERM_BP_FAT	GO:0043066~negative regulation of apoptotic process	6	17.6471	0.0189006	Q9H300, Q9P286, Q13177, P60484, P01116, P42345	33	818	16650	3.70082	1	0.121003	27.7564
GOTERM_BP_FAT	GO:0014041~regulation of neuron maturation	2	5.88235	0.019059	P42345, P63000	33	10	16650	100.909	1	0.121547	27.9548
GOTERM_BP_FAT	GO:0045792~negative regulation of cell size	2	5.88235	0.019059	P60484, P42345	33	10	16650	100.909	1	0.121547	27.9548
GOTERM_BP_FAT	GO:0042060~wound healing	5	14.7059	0.0193998	Q13153, P15153, P42338, P42345, P63000	33	542	16650	4.65448	1	0.123181	28.3802
GOTERM_BP_FAT	GO:0050678~regulation of epithelial cell proliferation	4	11.7647	0.0195332	Q8N122, Q6R327, P60484, P42345	33	300	16650	6.72727	1	0.123563	28.546
GOTERM_BP_FAT	GO:0043069~negative regulation of programmed cell death	6	17.6471	0.0199096	Q9H300, Q9P286, Q13177, P60484, P01116, P42345	33	829	16650	3.65172	1	0.125386	29.0119
GOTERM_BP_FAT	GO:0031346~positive regulation of cell projection organization	4	11.7647	0.0202231	P15153, P42345, O75914, P63000	33	304	16650	6.63876	1	0.126823	29.3979
GOTERM_BP_FAT	GO:0060341~regulation of cellular localization	6	17.6471	0.0203798	Q9H300, P15153, P31751, Q9H8V3, P60484, P42345	33	834	16650	3.62982	1	0.127324	29.5901
GOTERM_BP_FAT	GO:0045087~innate immune response	6	17.6471	0.02057	O43318, Q13153, Q13177, P01116, O75914, P01111	33	836	16650	3.62114	1	0.128017	29.8226
GOTERM_BP_FAT	GO:0006935~chemotaxis	5	14.7059	0.0205987	P15153, P42338, P01116, P01111, P63000	33	552	16650	4.57016	1	0.127761	29.8576
GOTERM_BP_FAT	GO:0042330~taxis	5	14.7059	0.0207211	P15153, P42338, P01116, P01111, P63000	33	553	16650	4.56189	1	0.128053	30.0068
GOTERM_BP_FAT	GO:0045945~positive regulation of transcription from RNA polymerase III promoter	2	5.88235	0.0209454	Q8N122, P42345	33	11	16650	91.7355	1	0.128935	30.2795
GOTERM_BP_FAT	GO:0016192~vesicle-mediated transport	8	23.5294	0.0211026	Q13153, P15153, P42338, P31751, Q9Y6U3, Q8WUM4, P60484, P63000	33	1494	16650	2.70172	1	0.129422	30.47
GOTERM_BP_FAT	GO:0045666~positive regulation of neuron differentiation	4	11.7647	0.0212832	Q9H8V3, P42345, O75914, P63000	33	310	16650	6.51026	1	0.130039	30.6882
GOTERM_BP_FAT	GO:0045664~regulation of neuron differentiation	5	14.7059	0.0215904	Q9H8V3, P60484, P42345, O75914, P63000	33	560	16650	4.50487	1	0.131379	31.058
GOTERM_BP_FAT	GO:1903827~regulation of cellular protein localization	5	14.7059	0.0218429	Q9H300, P15153, P31751, Q9H8V3, P42345	33	562	16650	4.48884	1	0.132395	31.3605
GOTERM_BP_FAT	GO:0043271~negative regulation of ion transport	3	8.82353	0.0218479	P31751, O95747, P42345	33	119	16650	12.7196	1	0.131997	31.3666
GOTERM_BP_FAT	GO:0033135~regulation of peptidyl-serine phosphorylation	3	8.82353	0.0221919	Q13153, Q8N122, Q6R327	33	120	16650	12.6136	1	0.133522	31.7766
GOTERM_BP_FAT	GO:0043217~myelin maintenance	2	5.88235	0.0228283	P31751, P60484	33	12	16650	84.0909	1	0.136679	32.5293
GOTERM_BP_FAT	GO:0006952~defense response	8	23.5294	0.0228361	O43318, Q13153, Q6R327, Q13177, P01116, O75914, P01111, P63000	33	1518	16650	2.659	1	0.136289	32.5385
GOTERM_BP_FAT	GO:0031344~regulation of cell projection organization	5	14.7059	0.0231328	P15153, P60484, P42345, O75914, P63000	33	572	16650	4.41036	1	0.137514	32.8866
GOTERM_BP_FAT	GO:0002697~regulation of immune effector process	4	11.7647	0.0240659	O43318, P15153, Q13177, P63000	33	325	16650	6.20979	1	0.142259	33.9706
GOTERM_BP_FAT	GO:0051896~regulation of protein kinase B signaling	3	8.82353	0.0243028	Q6R327, P60484, P42345	33	126	16650	12.013	1	0.143119	34.2431
GOTERM_BP_FAT	GO:0045834~positive regulation of lipid metabolic process	3	8.82353	0.0243028	P31751, P42345, P63000	33	126	16650	12.013	1	0.143119	34.2431
GOTERM_BP_FAT	GO:0097190~apoptotic signaling pathway	5	14.7059	0.024605	Q9H300, Q8IXI2, Q9P286, Q13177, P60484	33	583	16650	4.32715	1	0.144332	34.5893
GOTERM_BP_FAT	GO:0002433~immune response-regulating cell surface receptor signaling pathway involved in phagocytosis	3	8.82353	0.0246623	Q13153, P42338, P63000	33	127	16650	11.9184	1	0.144197	34.6548
GOTERM_BP_FAT	GO:0038096~Fc-gamma receptor signaling pathway involved in phagocytosis	3	8.82353	0.0246623	Q13153, P42338, P63000	33	127	16650	11.9184	1	0.144197	34.6548
GOTERM_BP_FAT	GO:0060263~regulation of respiratory burst	2	5.88235	0.0247077	P15153, P63000	33	13	16650	77.6224	1	0.143997	34.7066
GOTERM_BP_FAT	GO:0010310~regulation of hydrogen peroxide metabolic process	2	5.88235	0.0247077	P15153, P63000	33	13	16650	77.6224	1	0.143997	34.7066
GOTERM_BP_FAT	GO:0042127~regulation of cell proliferation	8	23.5294	0.0254614	Q13153, P15153, Q9Y6U3, Q8N122, Q6R327, P60484, P01116, P42345	33	1552	16650	2.60075	1	0.147643	35.5611
GOTERM_BP_FAT	GO:0002431~Fc receptor mediated stimulatory signaling pathway	3	8.82353	0.0257542	Q13153, P42338, P63000	33	130	16650	11.6434	1	0.14877	35.8901
GOTERM_BP_FAT	GO:0038094~Fc-gamma receptor signaling pathway	3	8.82353	0.0261225	Q13153, P42338, P63000	33	131	16650	11.5545	1	0.150293	36.3018
GOTERM_BP_FAT	GO:0010564~regulation of cell cycle process	5	14.7059	0.0262753	P31751, Q8WUM4, Q8N122, Q9H8V3, P60484	33	595	16650	4.23988	1	0.150653	36.4719
GOTERM_BP_FAT	GO:0060548~negative regulation of cell death	6	17.6471	0.0269484	Q9H300, Q9P286, Q13177, P60484, P01116, P42345	33	897	16650	3.37489	1	0.153779	37.2161
GOTERM_BP_FAT	GO:0007612~learning	3	8.82353	0.0276173	Q9P286, P01116, P42345	33	135	16650	11.2121	1	0.156853	37.9473
GOTERM_BP_FAT	GO:0014070~response to organic cyclic compound	6	17.6471	0.0279867	Q13153, Q13177, P60484, P01116, P42345, O75914	33	906	16650	3.34136	1	0.158326	38.3478
GOTERM_BP_FAT	GO:0034613~cellular protein localization	8	23.5294	0.0295192	Q9H300, P15153, P31751, Q9Y6U3, Q9H8V3, P42345, P01111, P63000	33	1600	16650	2.52273	1	0.165856	39.9832
GOTERM_BP_FAT	GO:0048167~regulation of synaptic plasticity	3	8.82353	0.0295334	P60484, P01116, P63000	33	140	16650	10.8117	1	0.165436	39.9982
GOTERM_BP_FAT	GO:0051127~positive regulation of actin nucleation	2	5.88235	0.0303249	Q92558, Q9Y6U3	33	16	16650	63.0682	1	0.169033	40.8266
GOTERM_BP_FAT	GO:0031998~regulation of fatty acid beta-oxidation	2	5.88235	0.0303249	P31751, P42345	33	16	16650	63.0682	1	0.169033	40.8266
GOTERM_BP_FAT	GO:0070727~cellular macromolecule localization	8	23.5294	0.0306913	Q9H300, P15153, P31751, Q9Y6U3, Q9H8V3, P42345, P01111, P63000	33	1613	16650	2.5024	1	0.170416	41.2064
GOTERM_BP_FAT	GO:0043491~protein kinase B signaling	3	8.82353	0.0307081	Q6R327, P60484, P42345	33	143	16650	10.5849	1	0.170002	41.2238
GOTERM_BP_FAT	GO:0000187~activation of MAPK activity	3	8.82353	0.0319012	O43318, P42338, O75914	33	146	16650	10.3674	1	0.175574	42.4444
GOTERM_BP_FAT	GO:2001233~regulation of apoptotic signaling pathway	4	11.7647	0.0358894	Q9H300, Q9P286, Q13177, P60484	33	380	16650	5.311	1	0.195032	46.3537
GOTERM_BP_FAT	GO:1903429~regulation of cell maturation	2	5.88235	0.0359108	P42345, P63000	33	19	16650	53.11	1	0.19458	46.3739
GOTERM_BP_FAT	GO:0071822~protein complex subunit organization	8	23.5294	0.0366221	Q92558, Q9Y6U3, Q6R327, Q9BVC4, Q9H8V3, P42345, O75914, P63000	33	1674	16650	2.41121	1	0.197525	47.0441
GOTERM_BP_FAT	GO:0072594~establishment of protein localization to organelle	5	14.7059	0.0375589	Q9H300, P15153, Q9H8V3, P42345, P01111	33	666	16650	3.78788	1	0.201545	47.9147
GOTERM_BP_FAT	GO:0050769~positive regulation of neurogenesis	4	11.7647	0.0375758	Q9H8V3, P42345, O75914, P63000	33	387	16650	5.21494	1	0.201058	47.9303
GOTERM_BP_FAT	GO:0030168~platelet activation	3	8.82353	0.0381357	P15153, P42338, P63000	33	161	16650	9.40147	1	0.203206	48.4441
GOTERM_BP_FAT	GO:2001236~regulation of extrinsic apoptotic signaling pathway	3	8.82353	0.0381357	Q9P286, Q13177, P60484	33	161	16650	9.40147	1	0.203206	48.4441
GOTERM_BP_FAT	GO:0050679~positive regulation of epithelial cell proliferation	3	8.82353	0.0381357	Q8N122, Q6R327, P42345	33	161	16650	9.40147	1	0.203206	48.4441
GOTERM_BP_FAT	GO:0060491~regulation of cell projection assembly	3	8.82353	0.0394348	P15153, P42345, P63000	33	164	16650	9.22949	1	0.208888	49.6177
GOTERM_BP_FAT	GO:0044708~single-organism behavior	4	11.7647	0.0395527	Q9P286, P60484, P01116, P42345	33	395	16650	5.10932	1	0.20887	49.723
GOTERM_BP_FAT	GO:1903792~negative regulation of anion transport	2	5.88235	0.0396174	P31751, P42345	33	21	16650	48.0519	1	0.208599	49.7806
GOTERM_BP_FAT	GO:0050767~regulation of neurogenesis	5	14.7059	0.0404377	Q9H8V3, P60484, P42345, O75914, P63000	33	682	16650	3.69901	1	0.211917	50.5066
GOTERM_BP_FAT	GO:0065003~macromolecular complex assembly	8	23.5294	0.0404658	Q92558, Q9Y6U3, Q6R327, Q9BVC4, Q9H8V3, P42345, O75914, P63000	33	1710	16650	2.36045	1	0.211467	50.5313
GOTERM_BP_FAT	GO:0007420~brain development	5	14.7059	0.0408063	Q9BPZ7, P60484, P01116, P42345, P63000	33	684	16650	3.6882	1	0.212491	50.8295
GOTERM_BP_FAT	GO:0090023~positive regulation of neutrophil chemotaxis	2	5.88235	0.0414655	P15153, P63000	33	22	16650	45.8678	1	0.215001	51.4021
GOTERM_BP_FAT	GO:0006887~exocytosis	4	11.7647	0.0418398	Q13153, P15153, Q9Y6U3, Q8WUM4	33	404	16650	4.9955	1	0.216163	51.7244
GOTERM_BP_FAT	GO:0022011~myelination in peripheral nervous system	2	5.88235	0.0433101	P31751, O15013	33	23	16650	43.8735	1	0.222391	52.9713
GOTERM_BP_FAT	GO:0032292~peripheral nervous system axon ensheathment	2	5.88235	0.0433101	P31751, O15013	33	23	16650	43.8735	1	0.222391	52.9713
GOTERM_BP_FAT	GO:0006605~protein targeting	5	14.7059	0.0440185	Q9H300, P15153, P31751, Q9H8V3, P42345	33	701	16650	3.59876	1	0.22505	53.5611
GOTERM_BP_FAT	GO:0010975~regulation of neuron projection development	4	11.7647	0.0441932	P60484, P42345, O75914, P63000	33	413	16650	4.88664	1	0.225247	53.7055
GOTERM_BP_FAT	GO:0016601~Rac protein signal transduction	2	5.88235	0.0451514	Q92558, P01116	33	24	16650	42.0455	1	0.229012	54.4899
GOTERM_BP_FAT	GO:0030031~cell projection assembly	4	11.7647	0.0457987	Q6ZV73, P15153, P42345, P63000	33	419	16650	4.81666	1	0.231335	55.0128
GOTERM_BP_FAT	GO:0071624~positive regulation of granulocyte chemotaxis	2	5.88235	0.0469892	P15153, P63000	33	25	16650	40.3636	1	0.236078	55.9596
GOTERM_BP_FAT	GO:1902624~positive regulation of neutrophil migration	2	5.88235	0.0469892	P15153, P63000	33	25	16650	40.3636	1	0.236078	55.9596
GOTERM_BP_FAT	GO:0060322~head development	5	14.7059	0.0477757	Q9BPZ7, P60484, P01116, P42345, P63000	33	720	16650	3.50379	1	0.238971	56.5748
GOTERM_BP_FAT	GO:0090022~regulation of neutrophil chemotaxis	2	5.88235	0.0488235	P15153, P63000	33	26	16650	38.8112	1	0.242997	57.3819
GOTERM_BP_FAT	GO:0014044~Schwann cell development	2	5.88235	0.0488235	P31751, O15013	33	26	16650	38.8112	1	0.242997	57.3819
GOTERM_BP_FAT	GO:0006359~regulation of transcription from RNA polymerase III promoter	2	5.88235	0.0506545	Q8N122, P42345	33	27	16650	37.3737	1	0.250417	58.7583
GOTERM_BP_FAT	GO:0051125~regulation of actin nucleation	2	5.88235	0.0506545	Q92558, Q9Y6U3	33	27	16650	37.3737	1	0.250417	58.7583
GOTERM_BP_FAT	GO:0046320~regulation of fatty acid oxidation	2	5.88235	0.052482	P31751, P42345	33	28	16650	36.039	1	0.257721	60.0904
GOTERM_BP_FAT	GO:1903959~regulation of anion transmembrane transport	2	5.88235	0.052482	P31751, P42345	33	28	16650	36.039	1	0.257721	60.0904
GOTERM_BP_FAT	GO:0010962~regulation of glucan biosynthetic process	2	5.88235	0.052482	P31751, P42345	33	28	16650	36.039	1	0.257721	60.0904
GOTERM_BP_FAT	GO:0005979~regulation of glycogen biosynthetic process	2	5.88235	0.052482	P31751, P42345	33	28	16650	36.039	1	0.257721	60.0904
GOTERM_BP_FAT	GO:0051223~regulation of protein transport	5	14.7059	0.0532031	Q9H300, P15153, P31751, Q9H8V3, P42345	33	746	16650	3.38167	1	0.260174	60.6048
GOTERM_BP_FAT	GO:0051962~positive regulation of nervous system development	4	11.7647	0.0542601	Q9H8V3, P42345, O75914, P63000	33	449	16650	4.49484	1	0.264044	61.3475
GOTERM_BP_FAT	GO:0050690~regulation of defense response to virus by virus	2	5.88235	0.0543061	Q13177, P63000	33	29	16650	34.7962	1	0.263572	61.3795
GOTERM_BP_FAT	GO:0010762~regulation of fibroblast migration	2	5.88235	0.0543061	O75914, P63000	33	29	16650	34.7962	1	0.263572	61.3795
GOTERM_BP_FAT	GO:0031641~regulation of myelination	2	5.88235	0.0543061	P60484, P42345	33	29	16650	34.7962	1	0.263572	61.3795
GOTERM_BP_FAT	GO:0051094~positive regulation of developmental process	6	17.6471	0.0548768	Q9Y6U3, Q9H8V3, P01116, P42345, O75914, P63000	33	1089	16650	2.77986	1	0.265334	61.7747
GOTERM_BP_FAT	GO:0001894~tissue homeostasis	3	8.82353	0.0552817	P15153, P01116, P63000	33	198	16650	7.64463	1	0.266381	62.0528
GOTERM_BP_FAT	GO:0032228~regulation of synaptic transmission, GABAergic	2	5.88235	0.0561269	P60484, P01116	33	30	16650	33.6364	1	0.269275	62.6271
GOTERM_BP_FAT	GO:0030100~regulation of endocytosis	3	8.82353	0.0572737	P42338, P60484, P63000	33	202	16650	7.49325	1	0.273404	63.3933
GOTERM_BP_FAT	GO:0016236~macroautophagy	3	8.82353	0.0577757	Q8N122, Q9BVC4, P42345	33	203	16650	7.45634	1	0.274816	63.724
GOTERM_BP_FAT	GO:0061001~regulation of dendritic spine morphogenesis	2	5.88235	0.0579442	P60484, O75914	33	31	16650	32.5513	1	0.274837	63.8344
GOTERM_BP_FAT	GO:0060997~dendritic spine morphogenesis	2	5.88235	0.0579442	P60484, O75914	33	31	16650	32.5513	1	0.274837	63.8344
GOTERM_BP_FAT	GO:1902622~regulation of neutrophil migration	2	5.88235	0.0579442	P15153, P63000	33	31	16650	32.5513	1	0.274837	63.8344
GOTERM_BP_FAT	GO:0051960~regulation of nervous system development	5	14.7059	0.0582791	Q9H8V3, P60484, P42345, O75914, P63000	33	769	16650	3.28053	1	0.275545	64.0528
GOTERM_BP_FAT	GO:0048873~homeostasis of number of cells within a tissue	2	5.88235	0.0597581	P01116, P63000	33	32	16650	31.5341	1	0.280945	65.0028
GOTERM_BP_FAT	GO:0014037~Schwann cell differentiation	2	5.88235	0.0597581	P31751, O15013	33	32	16650	31.5341	1	0.280945	65.0028
GOTERM_BP_FAT	GO:0045786~negative regulation of cell cycle	4	11.7647	0.0606051	Q8N122, Q9BVC4, P60484, P42345	33	470	16650	4.294	1	0.283715	65.5361
GOTERM_BP_FAT	GO:0070873~regulation of glycogen metabolic process	2	5.88235	0.0615687	P31751, P42345	33	33	16650	30.5785	1	0.286933	66.1335
GOTERM_BP_FAT	GO:0031529~ruffle organization	2	5.88235	0.0615687	P42345, P63000	33	33	16650	30.5785	1	0.286933	66.1335
GOTERM_BP_FAT	GO:0010243~response to organonitrogen compound	5	14.7059	0.0629017	Q13153, P31751, Q8N122, P60484, P42345	33	789	16650	3.19737	1	0.291605	66.9439
GOTERM_BP_FAT	GO:0010720~positive regulation of cell development	4	11.7647	0.0647028	Q9H8V3, P42345, O75914, P63000	33	483	16650	4.17843	1	0.298089	68.0099
GOTERM_BP_FAT	GO:0032885~regulation of polysaccharide biosynthetic process	2	5.88235	0.0651796	P31751, P42345	33	35	16650	28.8312	1	0.299269	68.2867
GOTERM_BP_FAT	GO:0090342~regulation of cell aging	2	5.88235	0.0651796	P60484, P01116	33	35	16650	28.8312	1	0.299269	68.2867
GOTERM_BP_FAT	GO:0045216~cell-cell junction organization	3	8.82353	0.0654886	Q9H8V3, P60484, P63000	33	218	16650	6.94329	1	0.299779	68.4648
GOTERM_BP_FAT	GO:0072593~reactive oxygen species metabolic process	3	8.82353	0.0676017	P15153, P42345, P63000	33	222	16650	6.81818	1	0.307347	69.658
GOTERM_BP_FAT	GO:0007411~axon guidance	3	8.82353	0.0681335	P01116, P01111, P63000	33	223	16650	6.78761	1	0.308695	69.9515
GOTERM_BP_FAT	GO:0097485~neuron projection guidance	3	8.82353	0.0686668	P01116, P01111, P63000	33	224	16650	6.75731	1	0.310039	70.2432
GOTERM_BP_FAT	GO:0097191~extrinsic apoptotic signaling pathway	3	8.82353	0.0692015	Q9P286, Q13177, P60484	33	225	16650	6.72727	1	0.31138	70.5329
GOTERM_BP_FAT	GO:0070201~regulation of establishment of protein localization	5	14.7059	0.070447	Q9H300, P15153, P31751, Q9H8V3, P42345	33	820	16650	3.0765	1	0.315432	71.1976
GOTERM_BP_FAT	GO:0071622~regulation of granulocyte chemotaxis	2	5.88235	0.0705709	P15153, P63000	33	38	16650	26.555	1	0.315179	71.263
GOTERM_BP_FAT	GO:0045595~regulation of cell differentiation	7	20.5882	0.070651	Q9Y6U3, Q9H8V3, P60484, P01116, P42345, O75914, P63000	33	1544	16650	2.28745	1	0.314762	71.3052
GOTERM_BP_FAT	GO:0046777~protein autophosphorylation	3	8.82353	0.070814	Q13153, Q13177, P42345	33	228	16650	6.63876	1	0.31466	71.3907
GOTERM_BP_FAT	GO:0010976~positive regulation of neuron projection development	3	8.82353	0.0713542	P42345, O75914, P63000	33	229	16650	6.60977	1	0.315986	71.6729
GOTERM_BP_FAT	GO:0009719~response to endogenous stimulus	7	20.5882	0.0713661	O43318, Q13153, P31751, Q8N122, P60484, P01116, P42345	33	1548	16650	2.28154	1	0.315313	71.679
GOTERM_BP_FAT	GO:0038128~ERBB2 signaling pathway	2	5.88235	0.0723613	P01116, P01111	33	39	16650	25.8741	1	0.318338	72.1917
GOTERM_BP_FAT	GO:0097061~dendritic spine organization	2	5.88235	0.0723613	P60484, O75914	33	39	16650	25.8741	1	0.318338	72.1917
GOTERM_BP_FAT	GO:0051091~positive regulation of sequence-specific DNA binding transcription factor activity	3	8.82353	0.073529	O43318, P60484, P01116	33	233	16650	6.49629	1	0.321979	72.7822
GOTERM_BP_FAT	GO:0032881~regulation of polysaccharide metabolic process	2	5.88235	0.0741483	P31751, P42345	33	40	16650	25.2273	1	0.323556	73.0906
GOTERM_BP_FAT	GO:0007050~cell cycle arrest	3	8.82353	0.0746246	Q8N122, Q9BVC4, P42345	33	235	16650	6.44101	1	0.324594	73.3255
GOTERM_BP_FAT	GO:0021700~developmental maturation	3	8.82353	0.0751743	P60484, P42345, P63000	33	236	16650	6.41371	1	0.325896	73.5942
GOTERM_BP_FAT	GO:0050803~regulation of synapse structure or activity	3	8.82353	0.0757255	P60484, P01116, P63000	33	237	16650	6.38665	1	0.327194	73.861
GOTERM_BP_FAT	GO:0045597~positive regulation of cell differentiation	5	14.7059	0.0758182	Q9Y6U3, Q9H8V3, P42345, O75914, P63000	33	841	16650	2.99968	1	0.32681	73.9057
GOTERM_BP_FAT	GO:0060284~regulation of cell development	5	14.7059	0.0784489	Q9H8V3, P60484, P42345, O75914, P63000	33	851	16650	2.96443	1	0.335637	75.1428
GOTERM_BP_FAT	GO:0045806~negative regulation of endocytosis	2	5.88235	0.0794894	P60484, P63000	33	43	16650	23.4672	1	0.338645	75.6167
GOTERM_BP_FAT	GO:0032868~response to insulin	3	8.82353	0.0796199	Q13153, P31751, P42345	33	244	16650	6.20343	1	0.338376	75.6755
GOTERM_BP_FAT	GO:0051649~establishment of localization in cell	8	23.5294	0.0821465	Q9H300, P15153, P31751, Q8IXI2, Q8WUM4, Q9H8V3, P60484, P42345	33	2004	16650	2.01415	1	0.346622	76.7886
GOTERM_BP_FAT	GO:0008542~visual learning	2	5.88235	0.0830336	P01116, P42345	33	45	16650	22.4242	1	0.349003	77.1679
GOTERM_BP_FAT	GO:0045453~bone resorption	2	5.88235	0.0848007	P15153, P63000	33	46	16650	21.9368	1	0.354437	77.9061
GOTERM_BP_FAT	GO:0055021~regulation of cardiac muscle tissue growth	2	5.88235	0.0848007	P60484, P42345	33	46	16650	21.9368	1	0.354437	77.9061
GOTERM_BP_FAT	GO:0031098~stress-activated protein kinase signaling cascade	3	8.82353	0.0852913	O43318, Q13153, Q9BPZ7	33	254	16650	5.9592	1	0.35539	78.1071
GOTERM_BP_FAT	GO:0090316~positive regulation of intracellular protein transport	3	8.82353	0.0864404	P15153, P31751, Q9H8V3	33	256	16650	5.91264	1	0.358611	78.571
GOTERM_BP_FAT	GO:0071496~cellular response to external stimulus	3	8.82353	0.0870167	Q8N122, P42345, P63000	33	257	16650	5.88964	1	0.35984	78.8002
GOTERM_BP_FAT	GO:1901214~regulation of neuron death	3	8.82353	0.0870167	P01116, P42345, O75914	33	257	16650	5.88964	1	0.35984	78.8002
GOTERM_BP_FAT	GO:0008104~protein localization	9	26.4706	0.0872269	Q9H300, P15153, P31751, Q9Y6U3, Q8WUM4, Q9H8V3, P42345, P01111, P63000	33	2448	16650	1.85495	1	0.359806	78.8832
GOTERM_BP_FAT	GO:0046579~positive regulation of Ras protein signal transduction	2	5.88235	0.088325	P01116, P63000	33	48	16650	21.0227	1	0.362804	79.3119
GOTERM_BP_FAT	GO:0048168~regulation of neuronal synaptic plasticity	2	5.88235	0.088325	P01116, P63000	33	48	16650	21.0227	1	0.362804	79.3119
GOTERM_BP_FAT	GO:0043933~macromolecular complex subunit organization	9	26.4706	0.0893889	O43318, Q92558, Q9Y6U3, Q6R327, Q9BVC4, Q9H8V3, P42345, O75914, P63000	33	2461	16650	1.84515	1	0.365661	79.7194
GOTERM_BP_FAT	GO:0007610~behavior	4	11.7647	0.0903831	Q9P286, P60484, P01116, P42345	33	557	16650	3.62331	1	0.368259	80.0934
GOTERM_BP_FAT	GO:1901698~response to nitrogen compound	5	14.7059	0.0905734	Q13153, P31751, Q8N122, P60484, P42345	33	895	16650	2.81869	1	0.36814	80.1643
GOTERM_BP_FAT	GO:0010256~endomembrane system organization	4	11.7647	0.0911301	P31751, Q8WUM4, P60484, P63000	33	559	16650	3.61034	1	0.36925	80.3701
GOTERM_BP_FAT	GO:0007632~visual behavior	2	5.88235	0.0918362	P01116, P42345	33	50	16650	20.1818	1	0.370851	80.6284
GOTERM_BP_FAT	GO:0051893~regulation of focal adhesion assembly	2	5.88235	0.0918362	P60484, P63000	33	50	16650	20.1818	1	0.370851	80.6284
GOTERM_BP_FAT	GO:0090109~regulation of cell-substrate junction assembly	2	5.88235	0.0918362	P60484, P63000	33	50	16650	20.1818	1	0.370851	80.6284
GOTERM_BP_FAT	GO:0033365~protein localization to organelle	5	14.7059	0.0925836	Q9H300, P15153, Q9H8V3, P42345, P01111	33	902	16650	2.79682	1	0.372579	80.8982
GOTERM_BP_FAT	GO:0007417~central nervous system development	5	14.7059	0.093162	Q9BPZ7, P60484, P01116, P42345, P63000	33	904	16650	2.79063	1	0.373737	81.1046
GOTERM_BP_FAT	GO:0071214~cellular response to abiotic stimulus	3	8.82353	0.0934335	O95747, Q9H8V3, P63000	33	268	16650	5.6479	1	0.373876	81.2008
GOTERM_BP_FAT	GO:0006383~transcription from RNA polymerase III promoter	2	5.88235	0.0935869	Q8N122, P42345	33	51	16650	19.7861	1	0.373627	81.2549
GOTERM_BP_FAT	GO:0010506~regulation of autophagy	3	8.82353	0.0940237	Q9H300, P42338, P42345	33	269	16650	5.6269	1	0.374309	81.4083
GOTERM_BP_FAT	GO:0022604~regulation of cell morphogenesis	4	11.7647	0.0945248	Q6ZV73, P60484, O75914, P63000	33	568	16650	3.55314	1	0.375198	81.5827
GOTERM_BP_FAT	GO:0044262~cellular carbohydrate metabolic process	3	8.82353	0.0952075	P31751, P60484, P42345	33	271	16650	5.58537	1	0.376673	81.8179
GOTERM_BP_FAT	GO:0060420~regulation of heart growth	2	5.88235	0.0953343	P60484, P42345	33	52	16650	19.4056	1	0.376335	81.8612
GOTERM_BP_FAT	GO:0045010~actin nucleation	2	5.88235	0.0953343	Q92558, Q9Y6U3	33	52	16650	19.4056	1	0.376335	81.8612
GOTERM_BP_FAT	GO:1903391~regulation of adherens junction organization	2	5.88235	0.0953343	P60484, P63000	33	52	16650	19.4056	1	0.376335	81.8612
GOTERM_BP_FAT	GO:0009250~glucan biosynthetic process	2	5.88235	0.0953343	P31751, P42345	33	52	16650	19.4056	1	0.376335	81.8612
GOTERM_BP_FAT	GO:0051050~positive regulation of transport	5	14.7059	0.0978532	P15153, P31751, Q9Y6U3, Q8WUM4, Q9H8V3	33	920	16650	2.74209	1	0.383717	82.7028
GOTERM_BP_FAT	GO:0070997~neuron death	3	8.82353	0.0987852	P01116, P42345, O75914	33	277	16650	5.46439	1	0.385944	83.0048
GOTERM_BP_FAT	GO:0007009~plasma membrane organization	3	8.82353	0.0987852	P31751, P60484, P63000	33	277	16650	5.46439	1	0.385944	83.0048
GOTERM_BP_FAT	GO:0050994~regulation of lipid catabolic process	2	5.88235	0.0988193	P31751, P42345	33	54	16650	18.6869	1	0.385297	83.0157
GOTERM_BP_FAT	GO:2001238~positive regulation of extrinsic apoptotic signaling pathway	2	5.88235	0.0988193	Q13177, P60484	33	54	16650	18.6869	1	0.385297	83.0157

## Sheet: Neurological disorders
Category	Term	Count	%	PValue	Genes	List Total	Pop Hits	Pop Total	Fold Enrichment	Bonferroni	Benjamini	FDR
GOTERM_BP_ALL	GO:0007220~Notch receptor processing	6	18.1818	7.79e-11	Q96BI3, P49768, Q92542, P49810, Q8WW43, Q9NZ42	33	16	16792	190.818	1.07e-07	1.07e-07	1.28e-07
GOTERM_BP_ALL	GO:0042987~amyloid precursor protein catabolic process	6	18.1818	2.75e-10	Q13286, Q96BI3, P49768, Q92542, P49810, Q9NZ42	33	20	16792	152.655	3.79e-07	1.9e-07	4.53e-07
GOTERM_BP_ALL	GO:0042982~amyloid precursor protein metabolic process	6	18.1818	2.97e-09	Q13286, Q96BI3, P49768, Q92542, P49810, Q9NZ42	33	31	16792	98.4868	4.1e-06	1.37e-06	4.89e-06
GOTERM_BP_ALL	GO:0048013~ephrin receptor signaling pathway	7	21.2121	1.32e-08	Q96BI3, Q92542, P63261, P60709, P49810, Q8WW43, Q9NZ42	33	87	16792	40.9418	1.82e-05	4.55e-06	2.17e-05
GOTERM_BP_ALL	GO:0031293~membrane protein intracellular domain proteolysis	5	15.1515	3.26e-08	Q96BI3, Q92542, P49810, Q8WW43, Q9NZ42	33	18	16792	141.347	4.49e-05	8.99e-06	5.36e-05
GOTERM_BP_ALL	GO:0033619~membrane protein proteolysis	6	18.1818	6.46e-08	Q96BI3, P49768, Q92542, P49810, Q8WW43, Q9NZ42	33	56	16792	54.5195	8.9e-05	1.48e-05	0.000106
GOTERM_BP_ALL	GO:0016485~protein processing	8	24.2424	2.47e-07	O75503, Q13286, Q96BI3, P49768, Q92542, P49810, Q8WW43, Q9NZ42	33	236	16792	17.2491	0.000341	4.87e-05	0.000407
GOTERM_BP_ALL	GO:0051604~protein maturation	8	24.2424	6.29e-07	O75503, Q13286, Q96BI3, P49768, Q92542, P49810, Q8WW43, Q9NZ42	33	271	16792	15.0214	0.000866	0.000108	0.00103434
GOTERM_BP_ALL	GO:0006914~autophagy	9	27.2727	8.59e-07	Q13286, Q14596, P54646, P42858, Q6PHR2, P49768, Q9NQ11, P07339, Q96GC9	33	418	16792	10.9561	0.00118246	0.000131	0.00141195
GOTERM_BP_ALL	GO:0006509~membrane protein ectodomain proteolysis	5	15.1515	1.16e-06	Q96BI3, P49768, Q92542, P49810, Q9NZ42	33	42	16792	60.5772	0.00159072	0.000159	0.00189984
GOTERM_BP_ALL	GO:0007219~Notch signaling pathway	6	18.1818	1.28e-05	Q96BI3, P49768, Q92542, P49810, Q8WW43, Q9NZ42	33	162	16792	18.8462	0.0175048	0.00160415	0.0210727
GOTERM_BP_ALL	GO:0034329~cell junction assembly	6	18.1818	2.91e-05	P50552, P63261, P60709, O43707, P35609, Q96GC9	33	192	16792	15.9015	0.0392649	0.00333248	0.0477915
GOTERM_BP_ALL	GO:0016236~macroautophagy	6	18.1818	3.8e-05	Q13286, Q14596, P54646, P42858, P49768, Q9NQ11	33	203	16792	15.0399	0.0509527	0.00401473	0.0623905
GOTERM_BP_ALL	GO:0007033~vacuole organization	6	18.1818	4.88e-05	O75503, Q13286, O14773, P49768, Q9NQ11, Q8NHS3	33	214	16792	14.2668	0.0650481	0.00479278	0.0802351
GOTERM_BP_ALL	GO:0010941~regulation of cell death	12	36.3636	6.49e-05	Q13286, Q96BI3, P54646, P42858, P49768, Q92542, Q9NQ11, O43707, P49810, Q8WW43, Q9NZ42, P35609	33	1509	16792	4.04651	0.0855262	0.0059427	0.106639
GOTERM_BP_ALL	GO:0034330~cell junction organization	6	18.1818	0.0001	P50552, P63261, P60709, O43707, P35609, Q96GC9	33	249	16792	12.2614	0.1287	0.00857358	0.164276
GOTERM_BP_ALL	GO:0080171~lytic vacuole organization	4	12.1212	0.000138	O75503, Q13286, O14773, Q8NHS3	33	53	16792	38.4037	0.173224	0.0111271	0.226749
GOTERM_BP_ALL	GO:0007040~lysosome organization	4	12.1212	0.000138	O75503, Q13286, O14773, Q8NHS3	33	53	16792	38.4037	0.173224	0.0111271	0.226749
GOTERM_BP_ALL	GO:0006996~organelle organization	18	54.5455	0.000141	O75503, O14773, P49768, Q9NQ11, P60709, Q8NHS3, P35609, Q96GC9, Q13286, P50552, P47755, P54646, P42858, P47756, P63261, O43707, P13797, Q6IQ55	33	3753	16792	2.44052	0.176957	0.0107609	0.232138
GOTERM_BP_ALL	GO:0007169~transmembrane receptor protein tyrosine kinase signaling pathway	8	24.2424	0.000179	Q96BI3, P49768, Q92542, P63261, P60709, P49810, Q8WW43, Q9NZ42	33	648	16792	6.28208	0.218313	0.0128796	0.293501
GOTERM_BP_ALL	GO:0042981~regulation of apoptotic process	11	33.3333	0.000184	Q13286, Q96BI3, P54646, P42858, P49768, Q92542, O43707, P49810, Q8WW43, Q9NZ42, P35609	33	1400	16792	3.9981	0.223912	0.0125945	0.302053
GOTERM_BP_ALL	GO:0006508~proteolysis	12	36.3636	0.000184	O75503, Q13286, Q96BI3, O14773, Q9UBX1, P49768, Q92542, Q9NQ11, P07339, P49810, Q8WW43, Q9NZ42	33	1693	16792	3.60672	0.223917	0.0119987	0.302061
GOTERM_BP_ALL	GO:0043067~regulation of programmed cell death	11	33.3333	0.000199	Q13286, Q96BI3, P54646, P42858, P49768, Q92542, O43707, P49810, Q8WW43, Q9NZ42, P35609	33	1413	16792	3.96131	0.239345	0.0123582	0.325948
GOTERM_BP_ALL	GO:0007167~enzyme linked receptor protein signaling pathway	9	27.2727	0.000326	P10586, Q96BI3, P49768, Q92542, P63261, P60709, P49810, Q8WW43, Q9NZ42	33	954	16792	4.80046	0.362328	0.0193722	0.535503
GOTERM_BP_ALL	GO:0007015~actin filament organization	6	18.1818	0.000397	P50552, P47755, P47756, O43707, P13797, P35609	33	335	16792	9.1137	0.421125	0.0225204	0.650263
GOTERM_BP_ALL	GO:0030036~actin cytoskeleton organization	7	21.2121	0.000542	P50552, P47755, P47756, P63261, O43707, P13797, P35609	33	553	16792	6.44112	0.52623	0.0294393	0.887536
GOTERM_BP_ALL	GO:0022607~cellular component assembly	14	42.4242	0.000581	Q14596, P49768, P60709, P35609, Q96GC9, P50552, P47755, P42858, P47756, Q7L273, P63261, O43707, P13797, Q6IQ55	33	2618	16792	2.72111	0.550885	0.0303185	0.950729
GOTERM_BP_ALL	GO:0008219~cell death	12	36.3636	0.000657	Q13286, Q96BI3, P54646, P42858, P49768, Q92542, Q9NQ11, O43707, P49810, Q8WW43, Q9NZ42, P35609	33	1958	16792	3.11858	0.59571	0.0329853	1.07494
GOTERM_BP_ALL	GO:0007166~cell surface receptor signaling pathway	14	42.4242	0.000702	Q13286, P10586, Q96BI3, Q6PHR2, P42858, P54646, P49768, Q92542, P63261, P60709, Q8WW43, Q9NZ42, P49810, Q6IQ55	33	2669	16792	2.66912	0.620155	0.0339804	1.14854
GOTERM_BP_ALL	GO:0050435~beta-amyloid metabolic process	3	9.09091	0.000946	P49768, Q92542, P49810	33	24	16792	63.6061	0.728592	0.0439739	1.54428
GOTERM_BP_ALL	GO:0065008~regulation of biological quality	16	48.4848	0.00101653	O75503, Q13286, O14773, P50552, P47755, P47756, P42858, P54646, P49768, Q92542, Q9NQ11, P63261, P60709, Q16836, Q6IQ55, P35609	33	3548	16792	2.29469	0.753769	0.0456418	1.6586
GOTERM_BP_ALL	GO:0007010~cytoskeleton organization	9	27.2727	0.00109167	P50552, P47755, P47756, P42858, P63261, P60709, O43707, P13797, P35609	33	1144	16792	4.00318	0.778014	0.0473931	1.78018
GOTERM_BP_ALL	GO:0006928~movement of cell or subcellular component	11	33.3333	0.00134249	P10586, Q13286, P50552, P47755, P47756, P42858, P49768, P63261, P60709, O43707, P35609	33	1795	16792	3.11829	0.842951	0.0562084	2.18497
GOTERM_BP_ALL	GO:0016192~vesicle-mediated transport	10	30.303	0.00144975	O75503, Q13286, P42858, P49768, Q9NQ11, P63261, P60709, O43707, P35609, Q96GC9	33	1494	16792	3.40595	0.864556	0.0587832	2.35758
GOTERM_BP_ALL	GO:0030029~actin filament-based process	7	21.2121	0.00149414	P50552, P47755, P47756, P63261, O43707, P13797, P35609	33	672	16792	5.30051	0.872605	0.0588022	2.42894
GOTERM_BP_ALL	GO:0010506~regulation of autophagy	5	15.1515	0.00162686	Q13286, P54646, P42858, Q9NQ11, Q96GC9	33	269	16792	9.45815	0.893929	0.0620926	2.642
GOTERM_BP_ALL	GO:0044085~cellular component biogenesis	14	42.4242	0.00163769	Q14596, P49768, P60709, P35609, Q96GC9, P50552, P47755, P42858, P47756, Q7L273, P63261, O43707, P13797, Q6IQ55	33	2914	16792	2.44471	0.895502	0.060811	2.65936
GOTERM_BP_ALL	GO:0016241~regulation of macroautophagy	4	12.1212	0.00166718	Q13286, P54646, P42858, Q9NQ11	33	124	16792	16.4145	0.89967	0.0602515	2.70664
GOTERM_BP_ALL	GO:0012501~programmed cell death	11	33.3333	0.00170641	Q13286, Q96BI3, P54646, P42858, P49768, Q92542, O43707, P49810, Q8WW43, Q9NZ42, P35609	33	1852	16792	3.02232	0.904959	0.060054	2.76949
GOTERM_BP_ALL	GO:0016043~cellular component organization	21	63.6364	0.00235272	O75503, O14773, Q14596, P49768, Q9NQ11, P60709, Q8NHS3, P35609, Q96GC9, Q13286, P10586, P50552, P47755, P47756, Q7L273, P54646, P42858, P63261, O43707, P13797, Q6IQ55	33	6109	16792	1.74919	0.961065	0.0798582	3.79951
GOTERM_BP_ALL	GO:1902589~single-organism organelle organization	10	30.303	0.00246589	Q13286, P50552, P47755, P47756, P42858, P63261, O43707, P13797, Q6IQ55, P35609	33	1612	16792	3.15663	0.9667	0.081538	3.9788
GOTERM_BP_ALL	GO:0042592~homeostatic process	10	30.303	0.00283483	O75503, Q13286, O14773, P54646, P42858, P49768, Q92542, Q9NQ11, P63261, P60709	33	1645	16792	3.0933	0.979998	0.0910028	4.56116
GOTERM_BP_ALL	GO:0044700~single organism signaling	21	63.6364	0.00292832	P28799, O14773, Q14596, P49768, P60709, P49810, Q8WW43, P35609, Q13286, P10586, Q96BI3, P54646, P42858, Q6PHR2, P47756, Q92542, P63261, O43707, Q16836, Q9NZ42, Q6IQ55	33	6207	16792	1.72158	0.982423	0.0917337	4.7082
GOTERM_BP_ALL	GO:0099518~vesicle cytoskeletal trafficking	3	9.09091	0.00302581	Q13286, P42858, O43707	33	43	16792	35.5011	0.984639	0.0925472	4.86131
GOTERM_BP_ALL	GO:0050896~response to stimulus	25	75.7576	0.00303468	P28799, O14773, Q14596, P49768, Q9NQ11, P60709, O60884, Q8WW43, P49810, P35609, Q13286, P10586, P50552, Q96BI3, P47755, P47756, P54646, Q6PHR2, P42858, Q92542, P63261, O43707, Q16836, Q9NZ42, Q6IQ55	33	8329	16792	1.52734	0.984826	0.0907954	4.87522
GOTERM_BP_ALL	GO:0023052~signaling	21	63.6364	0.00328833	P28799, O14773, Q14596, P49768, P60709, P49810, Q8WW43, P35609, Q13286, P10586, Q96BI3, P54646, P42858, Q6PHR2, P47756, Q92542, P63261, O43707, Q16836, Q9NZ42, Q6IQ55	33	6260	16792	1.707	0.989314	0.095942	5.27243
GOTERM_BP_ALL	GO:0007165~signal transduction	20	60.6061	0.00330881	P28799, O14773, Q14596, P49768, P60709, P49810, Q8WW43, P35609, Q13286, P10586, Q96BI3, P54646, P42858, Q6PHR2, P47756, Q92542, P63261, O43707, Q9NZ42, Q6IQ55	33	5775	16792	1.76225	0.989612	0.0945152	5.30444
GOTERM_BP_ALL	GO:0071840~cellular component organization or biogenesis	21	63.6364	0.00332421	O75503, O14773, Q14596, P49768, Q9NQ11, P60709, Q8NHS3, P35609, Q96GC9, Q13286, P10586, P50552, P47755, P47756, Q7L273, P54646, P42858, P63261, O43707, P13797, Q6IQ55	33	6265	16792	1.70564	0.989831	0.0930113	5.3285
GOTERM_BP_ALL	GO:0007154~cell communication	21	63.6364	0.003397	P28799, O14773, Q14596, P49768, P60709, P49810, Q8WW43, P35609, Q13286, P10586, Q96BI3, P54646, P42858, Q6PHR2, P47756, Q92542, P63261, O43707, Q16836, Q9NZ42, Q6IQ55	33	6275	16792	1.70292	0.990804	0.0930684	5.44214
GOTERM_BP_ALL	GO:0007155~cell adhesion	10	30.303	0.00353334	P10586, P50552, P47756, P49768, Q92542, P63261, P60709, O43707, P35609, Q96GC9	33	1699	16792	2.99499	0.992384	0.0947482	5.65464
GOTERM_BP_ALL	GO:0022610~biological adhesion	10	30.303	0.00361877	P10586, P50552, P47756, P49768, Q92542, P63261, P60709, O43707, P35609, Q96GC9	33	1705	16792	2.98445	0.993233	0.0950849	5.78757
GOTERM_BP_ALL	GO:0030834~regulation of actin filament depolymerization	3	9.09091	0.0037574	P47755, P47756, P35609	33	48	16792	31.803	0.994414	0.0967127	6.00289
GOTERM_BP_ALL	GO:0030163~protein catabolic process	7	21.2121	0.00384206	O75503, Q13286, O14773, Q9UBX1, P49768, Q9NQ11, P07339	33	811	16792	4.39203	0.995031	0.09698	6.13416
GOTERM_BP_ALL	GO:0008064~regulation of actin polymerization or depolymerization	4	12.1212	0.00407567	P50552, P47755, P47756, P35609	33	170	16792	11.9729	0.996403	0.100741	6.4955
GOTERM_BP_ALL	GO:0030832~regulation of actin filament length	4	12.1212	0.00414311	P50552, P47755, P47756, P35609	33	171	16792	11.9029	0.996724	0.100526	6.59958
GOTERM_BP_ALL	GO:0043065~positive regulation of apoptotic process	6	18.1818	0.00423601	Q96BI3, P49768, Q92542, P49810, Q8WW43, Q9NZ42	33	572	16792	5.33757	0.997119	0.100896	6.74276
GOTERM_BP_ALL	GO:0032535~regulation of cellular component size	5	15.1515	0.0043809	P50552, P47755, P47756, Q9NQ11, P35609	33	354	16792	7.18713	0.997642	0.102407	6.96566
GOTERM_BP_ALL	GO:0043068~positive regulation of programmed cell death	6	18.1818	0.00439538	Q96BI3, P49768, Q92542, P49810, Q8WW43, Q9NZ42	33	577	16792	5.29132	0.997689	0.10102	6.98791
GOTERM_BP_ALL	GO:0030042~actin filament depolymerization	3	9.09091	0.00439604	P47755, P47756, P35609	33	52	16792	29.3566	0.997691	0.099382	6.98892
GOTERM_BP_ALL	GO:0050817~coagulation	5	15.1515	0.00455885	P47755, P47756, P49768, P63261, P60709	33	358	16792	7.10682	0.998157	0.101222	7.23872
GOTERM_BP_ALL	GO:0065009~regulation of molecular function	13	39.3939	0.00460259	O75503, Q13286, P10586, Q96BI3, P42858, P49768, Q92542, Q9NQ11, O43707, Q8WW43, Q9NZ42, P49810, P35609	33	2863	16792	2.31052	0.998265	0.100531	7.30574
GOTERM_BP_ALL	GO:0019538~protein metabolic process	19	57.5758	0.00469458	O75503, O14773, Q14596, P49768, Q9NQ11, P49810, Q8WW43, P35609, Q13286, P10586, Q96BI3, Q9UBX1, P54646, P42858, Q6PHR2, Q92542, P07339, Q9NZ42, Q6IQ55	33	5457	16792	1.77169	0.998473	0.100846	7.4465
GOTERM_BP_ALL	GO:0010942~positive regulation of cell death	6	18.1818	0.00544354	Q96BI3, P49768, Q92542, P49810, Q8WW43, Q9NZ42	33	607	16792	5.0298	0.999459	0.114247	8.58519
GOTERM_BP_ALL	GO:0008154~actin polymerization or depolymerization	4	12.1212	0.00547518	P50552, P47755, P47756, P35609	33	189	16792	10.7693	0.999482	0.113157	8.633
GOTERM_BP_ALL	GO:0044093~positive regulation of molecular function	10	30.303	0.00601969	O75503, Q96BI3, P42858, P49768, Q92542, O43707, P49810, Q8WW43, Q9NZ42, P35609	33	1840	16792	2.76548	0.999756	0.121907	9.45217
GOTERM_BP_ALL	GO:0006887~exocytosis	5	15.1515	0.00696819	P49768, Q9NQ11, O43707, P35609, Q96GC9	33	404	16792	6.29763	0.999935	0.137778	10.8627
GOTERM_BP_ALL	GO:1901575~organic substance catabolic process	10	30.303	0.00714994	O75503, Q13286, O14773, P54646, Q9UBX1, P42858, P49768, Q9NQ11, P07339, Q16836	33	1889	16792	2.69375	0.999949	0.139136	11.1306
GOTERM_BP_ALL	GO:0032414~positive regulation of ion transmembrane transporter activity	3	9.09091	0.00762255	P42858, O43707, P35609	33	69	16792	22.1238	0.999974	0.145616	11.8237
GOTERM_BP_ALL	GO:1901879~regulation of protein depolymerization	3	9.09091	0.0080551	P47755, P47756, P35609	33	71	16792	21.5006	0.999986	0.151169	12.4536
GOTERM_BP_ALL	GO:0032411~positive regulation of transporter activity	3	9.09091	0.00965393	P42858, O43707, P35609	33	78	16792	19.5711	0.999998	0.176124	14.7455
GOTERM_BP_ALL	GO:0044267~cellular protein metabolic process	17	51.5152	0.010413	O75503, Q14596, P49768, Q9NQ11, P49810, Q8WW43, P35609, P10586, Q13286, Q96BI3, Q9UBX1, P54646, P42858, Q6PHR2, Q92542, Q9NZ42, Q6IQ55	33	4900	16792	1.76539	0.999999	0.186218	15.8138
GOTERM_BP_ALL	GO:0009056~catabolic process	10	30.303	0.0107233	O75503, Q13286, O14773, P54646, Q9UBX1, P42858, P49768, Q9NQ11, P07339, Q16836	33	2012	16792	2.52907	1	0.188806	16.2468
GOTERM_BP_ALL	GO:0051650~establishment of vesicle localization	4	12.1212	0.010775	Q13286, P42858, P49768, O43707	33	242	16792	8.41072	1	0.187257	16.3187
GOTERM_BP_ALL	GO:0007042~lysosomal lumen acidification	2	6.06061	0.0113814	O75503, Q13286	33	6	16792	169.616	1	0.194325	17.1583
GOTERM_BP_ALL	GO:0043244~regulation of protein complex disassembly	3	9.09091	0.0113822	P47755, P47756, P35609	33	85	16792	17.9594	1	0.191981	17.1593
GOTERM_BP_ALL	GO:0051648~vesicle localization	4	12.1212	0.0122756	Q13286, P42858, P49768, O43707	33	254	16792	8.01336	1	0.203032	18.382
GOTERM_BP_ALL	GO:0051716~cellular response to stimulus	21	63.6364	0.0123613	P28799, O14773, Q14596, P49768, Q9NQ11, P60709, P49810, Q8WW43, P35609, Q13286, P10586, Q96BI3, P54646, P42858, Q6PHR2, P47756, Q92542, P63261, O43707, Q9NZ42, Q6IQ55	33	6927	16792	1.54263	1	0.201904	18.4983
GOTERM_BP_ALL	GO:0090066~regulation of anatomical structure size	5	15.1515	0.0129391	P50552, P47755, P47756, Q9NQ11, P35609	33	484	16792	5.2567	1	0.207902	19.2788
GOTERM_BP_ALL	GO:0006950~response to stress	14	42.4242	0.0130915	P10586, O14773, P47755, P47756, Q6PHR2, Q14596, P54646, P49768, Q9NQ11, P63261, P60709, O60884, O43707, P49810	33	3677	16792	1.93742	1	0.207696	19.4836
GOTERM_BP_ALL	GO:0051261~protein depolymerization	3	9.09091	0.0137886	P47755, P47756, P35609	33	94	16792	16.2398	1	0.215093	20.4138
GOTERM_BP_ALL	GO:0030705~cytoskeleton-dependent intracellular transport	3	9.09091	0.0140686	Q13286, P42858, O43707	33	95	16792	16.0689	1	0.216553	20.7845
GOTERM_BP_ALL	GO:0006915~apoptotic process	9	27.2727	0.0145518	Q13286, Q96BI3, P54646, P42858, P49768, Q92542, P49810, Q8WW43, Q9NZ42	33	1747	16792	2.62143	1	0.220715	21.4205
GOTERM_BP_ALL	GO:0098602~single organism cell adhesion	6	18.1818	0.0150857	P49768, Q92542, P63261, P60709, O43707, Q96GC9	33	779	16792	3.91924	1	0.225428	22.1177
GOTERM_BP_ALL	GO:1904064~positive regulation of cation transmembrane transport	3	9.09091	0.015505	P42858, O43707, P35609	33	100	16792	15.2655	1	0.228514	22.6612
GOTERM_BP_ALL	GO:0035751~regulation of lysosomal lumen pH	2	6.06061	0.0170249	O75503, Q13286	33	9	16792	113.077	1	0.245496	24.6015
GOTERM_BP_ALL	GO:0006811~ion transport	8	24.2424	0.0179011	Q13286, P54646, P42858, P49768, Q9NQ11, O43707, P49810, P35609	33	1458	16792	2.79204	1	0.253856	25.6991
GOTERM_BP_ALL	GO:0010927~cellular component assembly involved in morphogenesis	4	12.1212	0.018115	P42858, P63261, Q6IQ55, P35609	33	294	16792	6.92311	1	0.25392	25.9648
GOTERM_BP_ALL	GO:0032956~regulation of actin cytoskeleton organization	4	12.1212	0.018115	P50552, P47755, P47756, P35609	33	294	16792	6.92311	1	0.25392	25.9648
GOTERM_BP_ALL	GO:0044765~single-organism transport	13	39.3939	0.0188854	Q13286, P42858, P54646, P49768, Q9NQ11, P63261, P60709, O43707, Q16836, P49810, Q8NHS3, P35609, Q96GC9	33	3415	16792	1.93705	1	0.260653	26.9143
GOTERM_BP_ALL	GO:0034767~positive regulation of ion transmembrane transport	3	9.09091	0.0201726	P42858, O43707, P35609	33	115	16792	13.2743	1	0.273208	28.4753
GOTERM_BP_ALL	GO:0098609~cell-cell adhesion	7	21.2121	0.0209496	P50552, P47756, P49768, Q92542, P63261, P60709, Q96GC9	33	1164	16792	3.06009	1	0.279501	29.4023
GOTERM_BP_ALL	GO:0022604~regulation of cell morphogenesis	5	15.1515	0.0219959	P47756, P42858, P49768, O43707, Q6IQ55	33	568	16792	4.4793	1	0.288614	30.6328
GOTERM_BP_ALL	GO:0034764~positive regulation of transmembrane transport	3	9.09091	0.022185	P42858, O43707, P35609	33	121	16792	12.6161	1	0.288035	30.8531
GOTERM_BP_ALL	GO:0030003~cellular cation homeostasis	5	15.1515	0.0226324	O75503, Q13286, P42858, P49768, Q9NQ11	33	573	16792	4.44021	1	0.290283	31.3715
GOTERM_BP_ALL	GO:0010469~regulation of receptor activity	3	9.09091	0.0232213	P42858, P49768, P35609	33	124	16792	12.3109	1	0.293995	32.0484
GOTERM_BP_ALL	GO:0009057~macromolecule catabolic process	7	21.2121	0.0240492	O75503, Q13286, O14773, Q9UBX1, P49768, Q9NQ11, P07339	33	1201	16792	2.96581	1	0.30013	32.9894
GOTERM_BP_ALL	GO:0006873~cellular ion homeostasis	5	15.1515	0.0246099	O75503, Q13286, P42858, P49768, Q9NQ11	33	588	16792	4.32694	1	0.303327	33.6196
GOTERM_BP_ALL	GO:0032970~regulation of actin filament-based process	4	12.1212	0.0254636	P50552, P47755, P47756, P35609	33	335	16792	6.0758	1	0.309434	34.5687
GOTERM_BP_ALL	GO:0051128~regulation of cellular component organization	10	30.303	0.0258383	P10586, P50552, P47755, P47756, P42858, P49768, Q9NQ11, O43707, Q6IQ55, P35609	33	2323	16792	2.19048	1	0.310569	34.9811
GOTERM_BP_ALL	GO:0060548~negative regulation of cell death	6	18.1818	0.0260942	Q13286, P54646, P42858, P49768, Q9NQ11, P49810	33	897	16792	3.40367	1	0.3105	35.2614
GOTERM_BP_ALL	GO:0007596~blood coagulation	4	12.1212	0.0268574	P47755, P47756, P63261, P60709	33	342	16792	5.95144	1	0.315417	36.0907
GOTERM_BP_ALL	GO:0055002~striated muscle cell development	3	9.09091	0.0271884	P47756, P63261, P35609	33	135	16792	11.3077	1	0.316031	36.4472
GOTERM_BP_ALL	GO:0050790~regulation of catalytic activity	10	30.303	0.0281366	Q13286, Q96BI3, P42858, P49768, Q92542, Q9NQ11, P49810, Q8WW43, Q9NZ42, P35609	33	2357	16792	2.15888	1	0.322528	37.4582
GOTERM_BP_ALL	GO:0044699~single-organism process	31	93.9394	0.0286127	Q14596, P49768, P60709, P49810, Q8NHS3, P35609, Q13286, P10586, Q96BI3, P42858, Q92542, O43707, Q6IQ55, P28799, O75503, O14773, Q9NPH2, Q9NQ11, O60884, Q8WW43, Q96GC9, P50552, P47755, P47756, Q6PHR2, P54646, P63261, P07339, Q16836, P13797, Q9NZ42	33	13377	16792	1.17921	1	0.324425	37.9603
GOTERM_BP_ALL	GO:1902578~single-organism localization	13	39.3939	0.0287772	Q13286, P42858, P54646, P49768, Q9NQ11, P63261, P60709, O43707, Q16836, P49810, Q8NHS3, P35609, Q96GC9	33	3614	16792	1.83039	1	0.323381	38.1327
GOTERM_BP_ALL	GO:0007599~hemostasis	4	12.1212	0.0301955	P47755, P47756, P63261, P60709	33	358	16792	5.68546	1	0.33386	39.6018
GOTERM_BP_ALL	GO:0044767~single-organism developmental process	17	51.5152	0.0306433	O75503, O14773, Q14596, P49768, P60709, P35609, Q96GC9, P10586, Q96BI3, P50552, P42858, Q6PHR2, P47756, P63261, O43707, P13797, Q6IQ55	33	5475	16792	1.57999	1	0.335319	40.0588
GOTERM_BP_ALL	GO:0051016~barbed-end actin filament capping	2	6.06061	0.0319221	P47755, P47756	33	17	16792	59.8645	1	0.344106	41.3461
GOTERM_BP_ALL	GO:0055080~cation homeostasis	5	15.1515	0.0327503	O75503, Q13286, P42858, P49768, Q9NQ11	33	643	16792	3.95683	1	0.348733	42.1658
GOTERM_BP_ALL	GO:0055001~muscle cell development	3	9.09091	0.0330047	P47756, P63261, P35609	33	150	16792	10.177	1	0.348333	42.4155
GOTERM_BP_ALL	GO:0009611~response to wounding	5	15.1515	0.0337242	P10586, P47755, P47756, P63261, P60709	33	649	16792	3.92025	1	0.351895	43.116
GOTERM_BP_ALL	GO:0030833~regulation of actin filament polymerization	3	9.09091	0.0338143	P50552, P47755, P47756	33	152	16792	10.0431	1	0.350095	43.2032
GOTERM_BP_ALL	GO:0030030~cell projection organization	7	21.2121	0.0339634	P10586, P50552, P47756, P42858, P49768, Q6IQ55, P35609	33	1301	16792	2.73785	1	0.348815	43.3472
GOTERM_BP_ALL	GO:0034220~ion transmembrane transport	6	18.1818	0.0340762	P54646, P42858, P49768, Q9NQ11, O43707, P35609	33	963	16792	3.1704	1	0.347255	43.4558
GOTERM_BP_ALL	GO:0070925~organelle assembly	5	15.1515	0.034383	P42858, P49768, P63261, Q6IQ55, P35609	33	653	16792	3.89624	1	0.347319	43.7504
GOTERM_BP_ALL	GO:0031329~regulation of cellular catabolic process	4	12.1212	0.0344339	P54646, P42858, P49768, Q9NQ11	33	377	16792	5.39892	1	0.345289	43.7992
GOTERM_BP_ALL	GO:0032940~secretion by cell	6	18.1818	0.0344719	P49768, Q9NQ11, O43707, Q16836, P35609, Q96GC9	33	966	16792	3.16055	1	0.343184	43.8356
GOTERM_BP_ALL	GO:0098771~inorganic ion homeostasis	5	15.1515	0.0352171	O75503, Q13286, P42858, P49768, Q9NQ11	33	658	16792	3.86663	1	0.346818	44.5442
GOTERM_BP_ALL	GO:0006812~cation transport	6	18.1818	0.0356765	P42858, P49768, Q9NQ11, O43707, P49810, P35609	33	975	16792	3.13138	1	0.348103	44.9769
GOTERM_BP_ALL	GO:0030041~actin filament polymerization	3	9.09091	0.0358723	P50552, P47755, P47756	33	157	16792	9.72322	1	0.347284	45.1603
GOTERM_BP_ALL	GO:0032989~cellular component morphogenesis	7	21.2121	0.0362287	P50552, P42858, P49768, P63261, O43707, Q6IQ55, P35609	33	1321	16792	2.6964	1	0.347739	45.4927
GOTERM_BP_ALL	GO:0055085~transmembrane transport	7	21.2121	0.0363445	P54646, P42858, P49768, Q9NQ11, O43707, Q8NHS3, P35609	33	1322	16792	2.69436	1	0.346315	45.6003
GOTERM_BP_ALL	GO:0007035~vacuolar acidification	2	6.06061	0.037452	O75503, Q13286	33	20	16792	50.8848	1	0.352549	46.6194
GOTERM_BP_ALL	GO:0006874~cellular calcium ion homeostasis	4	12.1212	0.0382327	Q13286, P42858, P49768, Q9NQ11	33	393	16792	5.17912	1	0.356165	47.3269
GOTERM_BP_ALL	GO:0043603~cellular amide metabolic process	6	18.1818	0.0383063	O75503, Q13286, O14773, P49768, Q92542, P49810	33	994	16792	3.07152	1	0.35441	47.3931
GOTERM_BP_ALL	GO:0032502~developmental process	17	51.5152	0.03966	O75503, O14773, Q14596, P49768, P60709, P35609, Q96GC9, P10586, Q96BI3, P50552, P42858, Q6PHR2, P47756, P63261, O43707, P13797, Q6IQ55	33	5632	16792	1.53594	1	0.362191	48.5978
GOTERM_BP_ALL	GO:0055074~calcium ion homeostasis	4	12.1212	0.0412184	Q13286, P42858, P49768, Q9NQ11	33	405	16792	5.02566	1	0.37125	49.9524
GOTERM_BP_ALL	GO:0044763~single-organism cellular process	29	87.8788	0.0422116	Q14596, P49768, P60709, P49810, Q8NHS3, P35609, Q13286, P10586, Q96BI3, P42858, Q92542, O43707, Q6IQ55, P28799, O75503, O14773, Q9NPH2, Q9NQ11, Q8WW43, Q96GC9, P50552, P47755, Q6PHR2, P54646, P47756, P63261, Q16836, P13797, Q9NZ42	33	12256	16792	1.20403	1	0.376043	50.7982
GOTERM_BP_ALL	GO:0050801~ion homeostasis	5	15.1515	0.0425075	O75503, Q13286, P42858, P49768, Q9NQ11	33	699	16792	3.63983	1	0.375818	51.0476
GOTERM_BP_ALL	GO:0098655~cation transmembrane transport	5	15.1515	0.0432619	P42858, P49768, Q9NQ11, O43707, P35609	33	703	16792	3.61912	1	0.378809	51.678
GOTERM_BP_ALL	GO:0072503~cellular divalent inorganic cation homeostasis	4	12.1212	0.0432734	Q13286, P42858, P49768, Q9NQ11	33	413	16792	4.92831	1	0.376592	51.6876
GOTERM_BP_ALL	GO:1901215~negative regulation of neuron death	3	9.09091	0.0441192	Q13286, P49768, Q9NQ11	33	176	16792	8.67355	1	0.38016	52.3851
GOTERM_BP_ALL	GO:0030031~cell projection assembly	4	12.1212	0.0448484	P47756, P42858, Q6IQ55, P35609	33	419	16792	4.85774	1	0.382867	52.979
GOTERM_BP_ALL	GO:0051656~establishment of organelle localization	4	12.1212	0.0451137	Q13286, P42858, P49768, O43707	33	420	16792	4.84618	1	0.3824	53.1933
GOTERM_BP_ALL	GO:0055082~cellular chemical homeostasis	5	15.1515	0.0451815	O75503, Q13286, P42858, P49768, Q9NQ11	33	713	16792	3.56836	1	0.380614	53.2479
GOTERM_BP_ALL	GO:0051493~regulation of cytoskeleton organization	4	12.1212	0.0456467	P50552, P47755, P47756, P35609	33	422	16792	4.82321	1	0.381503	53.6211
GOTERM_BP_ALL	GO:0050794~regulation of cellular process	26	78.7879	0.0459127	P28799, O14773, Q14596, P49768, Q9NQ11, P60709, O60884, Q8WW43, P49810, Q96GC9, P35609, Q13286, P10586, P50552, Q96BI3, P47755, P47756, P54646, Q6PHR2, P42858, Q92542, P63261, O43707, Q16836, Q9NZ42, Q6IQ55	33	10489	16792	1.26133	1	0.381061	53.8332
GOTERM_BP_ALL	GO:0048878~chemical homeostasis	6	18.1818	0.0465911	O75503, Q13286, P54646, P42858, P49768, Q9NQ11	33	1049	16792	2.91048	1	0.383334	54.3701
GOTERM_BP_ALL	GO:0032271~regulation of protein polymerization	3	9.09091	0.0468577	P50552, P47755, P47756	33	182	16792	8.38761	1	0.382893	54.5795
GOTERM_BP_ALL	GO:0016337~single organismal cell-cell adhesion	5	15.1515	0.0475485	P49768, Q92542, P63261, P60709, Q96GC9	33	725	16792	3.5093	1	0.385198	55.1178
GOTERM_BP_ALL	GO:0032412~regulation of ion transmembrane transporter activity	3	9.09091	0.0482502	P42858, O43707, P35609	33	185	16792	8.2516	1	0.387534	55.6584
GOTERM_BP_ALL	GO:0072507~divalent inorganic cation homeostasis	4	12.1212	0.0486348	Q13286, P42858, P49768, Q9NQ11	33	433	16792	4.70068	1	0.387826	55.9522
GOTERM_BP_ALL	GO:0048518~positive regulation of biological process	16	48.4848	0.0489199	P49768, Q9NQ11, P60709, O60884, P49810, Q8WW43, P35609, Q96BI3, P50552, P54646, P42858, Q6PHR2, Q92542, P63261, O43707, Q9NZ42	33	5285	16792	1.54051	1	0.387488	56.1688
GOTERM_BP_ALL	GO:0022898~regulation of transmembrane transporter activity	3	9.09091	0.0506045	P42858, O43707, P35609	33	190	16792	8.03445	1	0.395854	57.4282
GOTERM_BP_ALL	GO:0043624~cellular protein complex disassembly	3	9.09091	0.0530001	P47755, P47756, P35609	33	195	16792	7.82844	1	0.408303	59.1607
GOTERM_BP_ALL	GO:0001894~tissue homeostasis	3	9.09091	0.0544568	O14773, P63261, P60709	33	198	16792	7.70983	1	0.414827	60.1816
GOTERM_BP_ALL	GO:0046903~secretion	6	18.1818	0.0548276	P49768, Q9NQ11, O43707, Q16836, P35609, Q96GC9	33	1098	16792	2.78059	1	0.414846	60.4376
GOTERM_BP_ALL	GO:0006796~phosphate-containing compound metabolic process	11	33.3333	0.055296	P10586, Q13286, Q9NPH2, Q14596, P54646, P42858, Q6PHR2, P49768, Q9NQ11, Q6IQ55, P35609	33	3083	16792	1.81555	1	0.415436	60.7588
GOTERM_BP_ALL	GO:1902580~single-organism cellular localization	6	18.1818	0.0555359	Q13286, P54646, P42858, P49768, O43707, P35609	33	1102	16792	2.7705	1	0.414692	60.9223
GOTERM_BP_ALL	GO:0006793~phosphorus metabolic process	11	33.3333	0.0559278	P10586, Q13286, Q9NPH2, Q14596, P54646, P42858, Q6PHR2, P49768, Q9NQ11, Q6IQ55, P35609	33	3089	16792	1.81202	1	0.414835	61.1881
GOTERM_BP_ALL	GO:0032409~regulation of transporter activity	3	9.09091	0.0574129	P42858, O43707, P35609	33	204	16792	7.48307	1	0.421215	62.18
GOTERM_BP_ALL	GO:0048869~cellular developmental process	13	39.3939	0.0577303	O75503, P10586, P50552, O14773, Q14596, P47756, P42858, Q6PHR2, P49768, P63261, O43707, Q6IQ55, P35609	33	3992	16792	1.65707	1	0.420896	62.3889
GOTERM_BP_ALL	GO:0045214~sarcomere organization	2	6.06061	0.0592671	P63261, P35609	33	32	16792	31.803	1	0.427391	63.3851
GOTERM_BP_ALL	GO:0051259~protein oligomerization	4	12.1212	0.0602967	P50552, Q14596, Q7L273, P35609	33	473	16792	4.30316	1	0.430964	64.0386
GOTERM_BP_ALL	GO:1904062~regulation of cation transmembrane transport	3	9.09091	0.0619507	P42858, O43707, P35609	33	213	16792	7.16688	1	0.437854	65.0654
GOTERM_BP_ALL	GO:0043270~positive regulation of ion transport	3	9.09091	0.0619507	P42858, O43707, P35609	33	213	16792	7.16688	1	0.437854	65.0654
GOTERM_BP_ALL	GO:0044707~single-multicellular organism process	17	51.5152	0.0634072	O75503, O14773, Q14596, P49768, P60709, P35609, Q96GC9, P10586, Q13286, Q96BI3, P50552, P47755, P42858, P47756, P63261, P07339, P13797	33	5943	16792	1.45557	1	0.443538	65.9468
GOTERM_BP_ALL	GO:0051693~actin filament capping	2	6.06061	0.0646456	P47755, P47756	33	35	16792	29.0771	1	0.447962	66.6798
GOTERM_BP_ALL	GO:0048646~anatomical structure formation involved in morphogenesis	6	18.1818	0.0646551	P50552, P42858, P49768, P63261, Q6IQ55, P35609	33	1151	16792	2.65256	1	0.445905	66.6853
GOTERM_BP_ALL	GO:0033043~regulation of organelle organization	6	18.1818	0.0648497	P50552, P47755, P47756, P42858, Q9NQ11, P35609	33	1152	16792	2.65025	1	0.444833	66.7992
GOTERM_BP_ALL	GO:0048856~anatomical structure development	16	48.4848	0.0649527	O75503, O14773, Q14596, P49768, P60709, P35609, Q96GC9, P10586, Q96BI3, P50552, P42858, P47756, P63261, O43707, P13797, Q6IQ55	33	5473	16792	1.48759	1	0.443296	66.8592
GOTERM_BP_ALL	GO:0051640~organelle localization	4	12.1212	0.0653026	Q13286, P42858, P49768, O43707	33	489	16792	4.16236	1	0.443051	67.0626
GOTERM_BP_ALL	GO:0007611~learning or memory	3	9.09091	0.0655632	Q13286, P42858, P49768	33	220	16792	6.93884	1	0.442351	67.2133
GOTERM_BP_ALL	GO:0006875~cellular metal ion homeostasis	4	12.1212	0.0659418	Q13286, P42858, P49768, Q9NQ11	33	491	16792	4.14541	1	0.442262	67.431
GOTERM_BP_ALL	GO:0047496~vesicle transport along microtubule	2	6.06061	0.0664318	Q13286, P42858	33	36	16792	28.2694	1	0.442741	67.7109
GOTERM_BP_ALL	GO:0030001~metal ion transport	5	15.1515	0.0672569	P42858, P49768, O43707, P49810, P35609	33	814	16792	3.1256	1	0.444903	68.177
GOTERM_BP_ALL	GO:0043066~negative regulation of apoptotic process	5	15.1515	0.068231	Q13286, P54646, P42858, P49768, P49810	33	818	16792	3.11032	1	0.447777	68.7191
GOTERM_BP_ALL	GO:0006518~peptide metabolic process	5	15.1515	0.068231	O75503, O14773, P49768, Q92542, P49810	33	818	16792	3.11032	1	0.447777	68.7191
GOTERM_BP_ALL	GO:0022411~cellular component disassembly	4	12.1212	0.0695094	P47755, P47756, P42858, P35609	33	502	16792	4.05457	1	0.452105	69.4175
GOTERM_BP_ALL	GO:0050878~regulation of body fluid levels	4	12.1212	0.0698381	P47755, P47756, P63261, P60709	33	503	16792	4.04651	1	0.451726	69.5947
GOTERM_BP_ALL	GO:0030835~negative regulation of actin filament depolymerization	2	6.06061	0.0699943	P47755, P47756	33	38	16792	26.7815	1	0.450511	69.6785
GOTERM_BP_ALL	GO:2001259~positive regulation of cation channel activity	2	6.06061	0.0699943	P42858, P35609	33	38	16792	26.7815	1	0.450511	69.6785
GOTERM_BP_ALL	GO:0043069~negative regulation of programmed cell death	5	15.1515	0.0709485	Q13286, P54646, P42858, P49768, P49810	33	829	16792	3.06905	1	0.453173	70.1861
GOTERM_BP_ALL	GO:0043085~positive regulation of catalytic activity	7	21.2121	0.0709768	Q96BI3, P49768, Q92542, P49810, Q8WW43, Q9NZ42, P35609	33	1559	16792	2.28476	1	0.451352	70.201
GOTERM_BP_ALL	GO:0009894~regulation of catabolic process	4	12.1212	0.0718256	P54646, P42858, P49768, Q9NQ11	33	509	16792	3.99881	1	0.453476	70.6456
GOTERM_BP_ALL	GO:0019725~cellular homeostasis	5	15.1515	0.0719507	O75503, Q13286, P42858, P49768, Q9NQ11	33	833	16792	3.05431	1	0.452137	70.7106
GOTERM_BP_ALL	GO:0048468~cell development	8	24.2424	0.0732884	O75503, P10586, P50552, P47756, P49768, P63261, O43707, P35609	33	1968	16792	2.06849	1	0.456534	71.3972
GOTERM_BP_ALL	GO:0051258~protein polymerization	3	9.09091	0.0795762	P50552, P47755, P47756	33	246	16792	6.20547	1	0.483403	74.4267
GOTERM_BP_ALL	GO:0006810~transport	14	42.4242	0.0800312	O75503, P49768, Q9NQ11, P60709, P49810, Q8NHS3, P35609, Q96GC9, Q13286, P54646, P42858, P63261, O43707, Q16836	33	4663	16792	1.52775	1	0.483465	74.6339
GOTERM_BP_ALL	GO:0016239~positive regulation of macroautophagy	2	6.06061	0.0806029	P54646, P42858	33	44	16792	23.1295	1	0.484044	74.8919
GOTERM_BP_ALL	GO:0044248~cellular catabolic process	7	21.2121	0.0815101	O14773, P54646, Q9UBX1, P42858, P49768, Q9NQ11, Q16836	33	1616	16792	2.20417	1	0.486088	75.2962
GOTERM_BP_ALL	GO:0051146~striated muscle cell differentiation	3	9.09091	0.0818102	P47756, P63261, P35609	33	250	16792	6.10618	1	0.485462	75.4286
GOTERM_BP_ALL	GO:0050789~regulation of biological process	26	78.7879	0.0823434	P28799, O14773, Q14596, P49768, Q9NQ11, P60709, O60884, Q8WW43, P49810, Q96GC9, P35609, Q13286, P10586, P50552, Q96BI3, P47755, P47756, P54646, Q6PHR2, P42858, Q92542, P63261, O43707, Q16836, Q9NZ42, Q6IQ55	33	10922	16792	1.21132	1	0.485855	75.6622
GOTERM_BP_ALL	GO:2000273~positive regulation of receptor activity	2	6.06061	0.0823596	P42858, P35609	33	45	16792	22.6155	1	0.48401	75.6693
GOTERM_BP_ALL	GO:1903146~regulation of mitophagy	2	6.06061	0.0823596	P42858, Q9NQ11	33	45	16792	22.6155	1	0.48401	75.6693
GOTERM_BP_ALL	GO:0043241~protein complex disassembly	3	9.09091	0.0829347	P47755, P47756, P35609	33	252	16792	6.05772	1	0.48459	75.9188
GOTERM_BP_ALL	GO:0042060~wound healing	4	12.1212	0.0832123	P47755, P47756, P63261, P60709	33	542	16792	3.75534	1	0.48389	76.0384
GOTERM_BP_ALL	GO:0050890~cognition	3	9.09091	0.0834987	Q13286, P42858, P49768	33	253	16792	6.03378	1	0.483235	76.1612
GOTERM_BP_ALL	GO:1901214~regulation of neuron death	3	9.09091	0.085767	Q13286, P49768, Q9NQ11	33	257	16792	5.93987	1	0.490955	77.1131
GOTERM_BP_ALL	GO:0009987~cellular process	33	100	0.0867409	Q14596, P49768, P60709, P49810, Q8NHS3, P35609, Q13286, P10586, Q96BI3, P42858, Q92542, O43707, Q6IQ55, P28799, O75503, O14773, Q9NPH2, Q9NQ11, O60884, Q8WW43, Q96GC9, P50552, P47755, Q9UBX1, P47756, Q6PHR2, P54646, Q7L273, P63261, P07339, Q16836, P13797, Q9NZ42	33	15558	16792	1.07932	1	0.493146	77.5108
GOTERM_BP_ALL	GO:0065007~biological regulation	27	81.8182	0.0871694	Q14596, P49768, P60709, P49810, P35609, Q13286, P10586, Q96BI3, P42858, Q92542, O43707, Q6IQ55, O75503, P28799, O14773, Q9NQ11, O60884, Q8WW43, Q96GC9, P50552, P47755, Q6PHR2, P54646, P47756, P63261, Q9NZ42, Q16836	33	11548	16792	1.18972	1	0.493056	77.6837
GOTERM_BP_ALL	GO:0051452~intracellular pH reduction	2	6.06061	0.0876101	O75503, Q13286	33	48	16792	21.202	1	0.493018	77.8602
GOTERM_BP_ALL	GO:1903363~negative regulation of cellular protein catabolic process	2	6.06061	0.0876101	P49768, Q9NQ11	33	48	16792	21.202	1	0.493018	77.8602
GOTERM_BP_ALL	GO:0032984~macromolecular complex disassembly	3	9.09091	0.0886289	P47755, P47756, P35609	33	262	16792	5.82651	1	0.495345	78.2633
GOTERM_BP_ALL	GO:0055065~metal ion homeostasis	4	12.1212	0.0890026	Q13286, P42858, P49768, Q9NQ11	33	558	16792	3.64766	1	0.495026	78.4094
GOTERM_BP_ALL	GO:0045851~pH reduction	2	6.06061	0.0893538	O75503, Q13286	33	49	16792	20.7693	1	0.49462	78.5458
GOTERM_BP_ALL	GO:0048522~positive regulation of cellular process	14	42.4242	0.0898896	Q96BI3, P50552, Q6PHR2, P42858, P54646, P49768, Q92542, Q9NQ11, O60884, O43707, Q8WW43, Q9NZ42, P49810, P35609	33	4744	16792	1.50166	1	0.494962	78.7525
GOTERM_BP_ALL	GO:0051260~protein homooligomerization	3	9.09091	0.0915198	P50552, Q7L273, P35609	33	267	16792	5.7174	1	0.499666	79.3697
GOTERM_BP_ALL	GO:0070527~platelet aggregation	2	6.06061	0.0928315	P63261, P60709	33	51	16792	19.9548	1	0.503038	79.8542
GOTERM_BP_ALL	GO:0048523~negative regulation of cellular process	13	39.3939	0.0933288	Q13286, P47755, P47756, Q6PHR2, P42858, Q14596, P54646, P49768, Q9NQ11, O43707, Q16836, P49810, P35609	33	4300	16792	1.53838	1	0.503183	80.035
GOTERM_BP_ALL	GO:0031344~regulation of cell projection organization	4	12.1212	0.0942084	P10586, P47756, P42858, P49768	33	572	16792	3.55838	1	0.504814	80.3512
GOTERM_BP_ALL	GO:0031331~positive regulation of cellular catabolic process	3	9.09091	0.0944387	P54646, P42858, P49768	33	272	16792	5.6123	1	0.503919	80.4332
GOTERM_BP_ALL	GO:0030837~negative regulation of actin filament polymerization	2	6.06061	0.0945656	P47755, P47756	33	52	16792	19.5711	1	0.502631	80.4782
GOTERM_BP_ALL	GO:0051234~establishment of localization	14	42.4242	0.0958399	O75503, P49768, Q9NQ11, P60709, P49810, Q8NHS3, P35609, Q96GC9, Q13286, P54646, P42858, P63261, O43707, Q16836	33	4790	16792	1.48724	1	0.505758	80.9251
GOTERM_BP_ALL	GO:0046942~carboxylic acid transport	3	9.09091	0.0962033	Q13286, P54646, P49768	33	275	16792	5.55107	1	0.505382	81.0508
GOTERM_BP_ALL	GO:0030239~myofibril assembly	2	6.06061	0.0962964	P63261, P35609	33	53	16792	19.2018	1	0.503983	81.0829
GOTERM_BP_ALL	GO:0050885~neuromuscular process controlling balance	2	6.06061	0.0962964	Q13286, O14773	33	53	16792	19.2018	1	0.503983	81.0829
GOTERM_BP_ALL	GO:0070997~neuron death	3	9.09091	0.097385	Q13286, P49768, Q9NQ11	33	277	16792	5.51099	1	0.506358	81.4542
GOTERM_BP_DIRECT	GO:0042987~amyloid precursor protein catabolic process	6	18.1818	1.01e-12	Q13286, Q96BI3, P49768, Q92542, P49810, Q9NZ42	33	8	16792	381.636	2.97e-10	2.97e-10	1.35e-09
GOTERM_BP_DIRECT	GO:0007220~Notch receptor processing	6	18.1818	7.79e-11	Q96BI3, P49768, Q92542, P49810, Q8WW43, Q9NZ42	33	16	16792	190.818	2.29e-08	1.15e-08	1.04e-07
GOTERM_BP_DIRECT	GO:0016485~protein processing	7	21.2121	4.17e-09	Q13286, Q96BI3, P49768, Q92542, P49810, Q8WW43, Q9NZ42	33	72	16792	49.4714	1.23e-06	4.09e-07	5.55e-06
GOTERM_BP_DIRECT	GO:0048013~ephrin receptor signaling pathway	7	21.2121	1.23e-08	Q96BI3, Q92542, P63261, P60709, P49810, Q8WW43, Q9NZ42	33	86	16792	41.4179	3.62e-06	9.05e-07	1.64e-05
GOTERM_BP_DIRECT	GO:0031293~membrane protein intracellular domain proteolysis	5	15.1515	3.26e-08	Q96BI3, Q92542, P49810, Q8WW43, Q9NZ42	33	18	16792	141.347	9.59e-06	1.92e-06	4.34e-05
GOTERM_BP_DIRECT	GO:0006509~membrane protein ectodomain proteolysis	5	15.1515	7.75e-08	Q96BI3, P49768, Q92542, P49810, Q9NZ42	33	22	16792	115.647	2.28e-05	3.8e-06	0.000103
GOTERM_BP_DIRECT	GO:0043085~positive regulation of catalytic activity	6	18.1818	4.19e-07	Q96BI3, P49768, Q92542, P49810, Q8WW43, Q9NZ42	33	81	16792	37.6925	0.000123	1.76e-05	0.000558
GOTERM_BP_DIRECT	GO:0034329~cell junction assembly	4	12.1212	1.37e-06	P50552, P63261, P60709, Q96GC9	33	12	16792	169.616	0.000402	5.02e-05	0.00182105
GOTERM_BP_DIRECT	GO:0007219~Notch signaling pathway	6	18.1818	2.4e-06	Q96BI3, P49768, Q92542, P49810, Q8WW43, Q9NZ42	33	115	16792	26.5486	0.000705	7.83e-05	0.00319462
GOTERM_BP_DIRECT	GO:0030163~protein catabolic process	4	12.1212	6.38e-05	O75503, Q13286, O14773, P07339	33	41	16792	49.6438	0.0185813	0.00187386	0.0849525
GOTERM_BP_DIRECT	GO:0043065~positive regulation of apoptotic process	6	18.1818	0.000239	Q96BI3, P49768, Q92542, P49810, Q8WW43, Q9NZ42	33	300	16792	10.177	0.0677562	0.00635797	0.317411
GOTERM_BP_DIRECT	GO:0006928~movement of cell or subcellular component	4	12.1212	0.000578	P47755, P47756, P63261, P60709	33	86	16792	23.6674	0.156276	0.014061	0.767037
GOTERM_BP_DIRECT	GO:0007040~lysosome organization	3	9.09091	0.00212865	Q13286, O14773, Q8NHS3	33	36	16792	42.404	0.465536	0.0470488	2.79886
GOTERM_BP_DIRECT	GO:0016236~macroautophagy	3	9.09091	0.00918377	Q13286, Q14596, P54646	33	76	16792	20.0861	0.933629	0.176136	11.5657
GOTERM_BP_DIRECT	GO:0007042~lysosomal lumen acidification	2	6.06061	0.0113814	O75503, Q13286	33	6	16792	169.616	0.965449	0.200968	14.1433
GOTERM_BP_DIRECT	GO:0050673~epithelial cell proliferation	2	6.06061	0.0226372	P49768, Q92542	33	12	16792	84.8081	0.998808	0.343439	26.2902
GOTERM_BP_DIRECT	GO:0050435~beta-amyloid metabolic process	2	6.06061	0.0245011	Q92542, P49810	33	13	16792	78.2844	0.99932	0.348841	28.141
GOTERM_BP_DIRECT	GO:0051016~barbed-end actin filament capping	2	6.06061	0.0263615	P47755, P47756	33	14	16792	72.6926	0.999612	0.353607	29.9454
GOTERM_BP_DIRECT	GO:0047496~vesicle transport along microtubule	2	6.06061	0.0263615	Q13286, P42858	33	14	16792	72.6926	0.999612	0.353607	29.9454
GOTERM_BP_DIRECT	GO:0006914~autophagy	3	9.09091	0.0264479	Q6PHR2, P07339, Q96GC9	33	133	16792	11.4778	0.999622	0.339498	30.0282
GOTERM_BP_DIRECT	GO:1903506~regulation of nucleic acid-templated transcription	2	6.06061	0.030072	O43707, P35609	33	16	16792	63.6061	0.999874	0.361633	33.4197
GOTERM_BP_DIRECT	GO:0045214~sarcomere organization	2	6.06061	0.0538587	P63261, P35609	33	29	16792	35.093	1	0.539336	52.1712
GOTERM_BP_DIRECT	GO:0043066~negative regulation of apoptotic process	4	12.1212	0.0548961	Q13286, P54646, P49768, P49810	33	455	16792	4.47339	1	0.529762	52.8651
GOTERM_BP_DIRECT	GO:0051017~actin filament bundle assembly	2	6.06061	0.0556648	O43707, P13797	33	30	16792	33.9232	1	0.519108	53.3733
GOTERM_BP_DIRECT	GO:0006508~proteolysis	4	12.1212	0.0688542	O14773, Q9UBX1, Q92542, P07339	33	500	16792	4.07079	1	0.582682	61.3403
GOTERM_BP_DIRECT	GO:0001895~retina homeostasis	2	6.06061	0.0735436	P63261, P60709	33	40	16792	25.4424	1	0.592749	63.8551
GOTERM_BP_DIRECT	GO:0070527~platelet aggregation	2	6.06061	0.0753134	P63261, P60709	33	41	16792	24.8219	1	0.587449	64.7641
GOTERM_BP_DIRECT	GO:0016241~regulation of macroautophagy	2	6.06061	0.0806029	P54646, Q9NQ11	33	44	16792	23.1295	1	0.599512	67.3567
GOTERM_BP_DIRECT	GO:0050885~neuromuscular process controlling balance	2	6.06061	0.084113	Q13286, O14773	33	46	16792	22.1238	1	0.602498	68.9785
GOTERM_BP_FAT	GO:0007220~Notch receptor processing	6	18.1818	6.87e-11	Q96BI3, P49768, Q92542, P49810, Q8WW43, Q9NZ42	32	16	16650	195.117	8.9e-08	8.9e-08	1.12e-07
GOTERM_BP_FAT	GO:0042987~amyloid precursor protein catabolic process	6	18.1818	2.42e-10	Q13286, Q96BI3, P49768, Q92542, P49810, Q9NZ42	32	20	16650	156.094	3.14e-07	1.57e-07	3.96e-07
GOTERM_BP_FAT	GO:0042982~amyloid precursor protein metabolic process	6	18.1818	2.62e-09	Q13286, Q96BI3, P49768, Q92542, P49810, Q9NZ42	32	31	16650	100.706	3.39e-06	1.13e-06	4.27e-06
GOTERM_BP_FAT	GO:0048013~ephrin receptor signaling pathway	7	21.2121	1.13e-08	Q96BI3, Q92542, P63261, P60709, P49810, Q8WW43, Q9NZ42	32	87	16650	41.8642	1.47e-05	3.67e-06	1.85e-05
GOTERM_BP_FAT	GO:0031293~membrane protein intracellular domain proteolysis	5	15.1515	2.95e-08	Q96BI3, Q92542, P49810, Q8WW43, Q9NZ42	32	18	16650	144.531	3.83e-05	7.66e-06	4.82e-05
GOTERM_BP_FAT	GO:0033619~membrane protein proteolysis	6	18.1818	5.7e-08	Q96BI3, P49768, Q92542, P49810, Q8WW43, Q9NZ42	32	56	16650	55.7478	7.39e-05	1.23e-05	9.3e-05
GOTERM_BP_FAT	GO:0016485~protein processing	8	24.2424	2.07e-07	O75503, Q13286, Q96BI3, P49768, Q92542, P49810, Q8WW43, Q9NZ42	32	236	16650	17.6377	0.000268	3.83e-05	0.000338
GOTERM_BP_FAT	GO:0051604~protein maturation	8	24.2424	5.27e-07	O75503, Q13286, Q96BI3, P49768, Q92542, P49810, Q8WW43, Q9NZ42	32	271	16650	15.3598	0.000683	8.54e-05	0.000861
GOTERM_BP_FAT	GO:0006914~autophagy	9	27.2727	7.01e-07	Q13286, Q14596, P54646, P42858, Q6PHR2, P49768, Q9NQ11, P07339, Q96GC9	32	418	16650	11.2029	0.000909	0.000101	0.00114478
GOTERM_BP_FAT	GO:0006509~membrane protein ectodomain proteolysis	5	15.1515	1.05e-06	Q96BI3, P49768, Q92542, P49810, Q9NZ42	32	42	16650	61.942	0.00135634	0.000136	0.00170928
GOTERM_BP_FAT	GO:0007219~Notch signaling pathway	6	18.1818	1.14e-05	Q96BI3, P49768, Q92542, P49810, Q8WW43, Q9NZ42	32	162	16650	19.2708	0.0146028	0.00133643	0.0185243
GOTERM_BP_FAT	GO:0034329~cell junction assembly	6	18.1818	2.58e-05	P50552, P63261, P60709, O43707, P35609, Q96GC9	32	192	16650	16.2598	0.0328535	0.0027799	0.0420609
GOTERM_BP_FAT	GO:0016236~macroautophagy	6	18.1818	3.37e-05	Q13286, Q14596, P54646, P42858, P49768, Q9NQ11	32	203	16650	15.3787	0.0426931	0.00335062	0.0549329
GOTERM_BP_FAT	GO:0007033~vacuole organization	6	18.1818	4.33e-05	O75503, Q13286, O14773, P49768, Q9NQ11, Q8NHS3	32	214	16650	14.5882	0.0545924	0.00400191	0.0706751
GOTERM_BP_FAT	GO:0010941~regulation of cell death	12	36.3636	5.01e-05	Q13286, Q96BI3, P54646, P42858, P49768, Q92542, Q9NQ11, O43707, P49810, Q8WW43, Q9NZ42, P35609	32	1509	16650	4.13767	0.0628648	0.00431916	0.0817348
GOTERM_BP_FAT	GO:0034330~cell junction organization	6	18.1818	8.88e-05	P50552, P63261, P60709, O43707, P35609, Q96GC9	32	249	16650	12.5377	0.108762	0.00717062	0.144903
GOTERM_BP_FAT	GO:0007040~lysosome organization	4	12.1212	0.000129	O75503, Q13286, O14773, Q8NHS3	32	53	16650	39.2689	0.153458	0.00975185	0.209585
GOTERM_BP_FAT	GO:0080171~lytic vacuole organization	4	12.1212	0.000129	O75503, Q13286, O14773, Q8NHS3	32	53	16650	39.2689	0.153458	0.00975185	0.209585
GOTERM_BP_FAT	GO:0006508~proteolysis	12	36.3636	0.000143	O75503, Q13286, Q96BI3, O14773, Q9UBX1, P49768, Q92542, Q9NQ11, P07339, P49810, Q8WW43, Q9NZ42	32	1693	16650	3.68798	0.169466	0.0102629	0.233576
GOTERM_BP_FAT	GO:0042981~regulation of apoptotic process	11	33.3333	0.000147	Q13286, Q96BI3, P54646, P42858, P49768, Q92542, O43707, P49810, Q8WW43, Q9NZ42, P35609	32	1400	16650	4.08817	0.173022	0.00994896	0.238966
GOTERM_BP_FAT	GO:0007169~transmembrane receptor protein tyrosine kinase signaling pathway	8	24.2424	0.000152	Q96BI3, P49768, Q92542, P63261, P60709, P49810, Q8WW43, Q9NZ42	32	648	16650	6.42361	0.178993	0.00981274	0.248071
GOTERM_BP_FAT	GO:0043067~regulation of programmed cell death	11	33.3333	0.000158	Q13286, Q96BI3, P54646, P42858, P49768, Q92542, O43707, P49810, Q8WW43, Q9NZ42, P35609	32	1413	16650	4.05056	0.185476	0.00972154	0.258028
GOTERM_BP_FAT	GO:0007167~enzyme linked receptor protein signaling pathway	9	27.2727	0.000273	P10586, Q96BI3, P49768, Q92542, P63261, P60709, P49810, Q8WW43, Q9NZ42	32	954	16650	4.90861	0.297898	0.0159477	0.44442
GOTERM_BP_FAT	GO:0007015~actin filament organization	6	18.1818	0.000354	P50552, P47755, P47756, O43707, P13797, P35609	32	335	16650	9.31903	0.367697	0.0197325	0.575616
GOTERM_BP_FAT	GO:0022607~cellular component assembly	14	42.4242	0.000437	Q14596, P49768, P60709, P35609, Q96GC9, P50552, P47755, P42858, P47756, Q7L273, P63261, O43707, P13797, Q6IQ55	32	2618	16650	2.78242	0.432744	0.0233459	0.711453
GOTERM_BP_FAT	GO:0030036~actin cytoskeleton organization	7	21.2121	0.000474	P50552, P47755, P47756, P63261, O43707, P13797, P35609	32	553	16650	6.58623	0.458791	0.0242589	0.770211
GOTERM_BP_FAT	GO:0008219~cell death	12	36.3636	0.000518	Q13286, Q96BI3, P54646, P42858, P49768, Q92542, Q9NQ11, O43707, P49810, Q8WW43, Q9NZ42, P35609	32	1958	16650	3.18884	0.489147	0.0255028	0.842321
GOTERM_BP_FAT	GO:0007166~cell surface receptor signaling pathway	14	42.4242	0.00053	Q13286, P10586, Q96BI3, Q6PHR2, P42858, P54646, P49768, Q92542, P63261, P60709, Q8WW43, Q9NZ42, P49810, Q6IQ55	32	2669	16650	2.72925	0.497094	0.0251362	0.861898
GOTERM_BP_FAT	GO:0050435~beta-amyloid metabolic process	3	9.09091	0.000903	P49768, Q92542, P49810	32	24	16650	65.0391	0.689729	0.0409353	1.46305
GOTERM_BP_FAT	GO:0007010~cytoskeleton organization	9	27.2727	0.00092	P50552, P47755, P47756, P42858, P63261, P60709, O43707, P13797, P35609	32	1144	16650	4.09337	0.696595	0.0402928	1.49081
GOTERM_BP_FAT	GO:0006928~movement of cell or subcellular component	11	33.3333	0.00108925	P10586, Q13286, P50552, P47755, P47756, P42858, P49768, P63261, P60709, O43707, P35609	32	1795	16650	3.18854	0.75645	0.04599	1.76305
GOTERM_BP_FAT	GO:0016192~vesicle-mediated transport	10	30.303	0.00120066	O75503, Q13286, P42858, P49768, Q9NQ11, P63261, P60709, O43707, P35609, Q96GC9	32	1494	16650	3.48268	0.789231	0.0489852	1.94174
GOTERM_BP_FAT	GO:0044085~cellular component biogenesis	14	42.4242	0.00125206	Q14596, P49768, P60709, P35609, Q96GC9, P50552, P47755, P42858, P47756, Q7L273, P63261, O43707, P13797, Q6IQ55	32	2914	16650	2.49979	0.802829	0.0494743	2.02406
GOTERM_BP_FAT	GO:0030029~actin filament-based process	7	21.2121	0.00131186	P50552, P47755, P47756, P63261, O43707, P13797, P35609	32	672	16650	5.41992	0.817552	0.0502479	2.11977
GOTERM_BP_FAT	GO:0012501~programmed cell death	11	33.3333	0.00138812	Q13286, Q96BI3, P54646, P42858, P49768, Q92542, O43707, P49810, Q8WW43, Q9NZ42, P35609	32	1852	16650	3.09041	0.834743	0.0515714	2.24169
GOTERM_BP_FAT	GO:0010506~regulation of autophagy	5	15.1515	0.00148694	Q13286, P54646, P42858, Q9NQ11, Q96GC9	32	269	16650	9.67124	0.854636	0.0536098	2.39946
GOTERM_BP_FAT	GO:0016241~regulation of macroautophagy	4	12.1212	0.00155621	Q13286, P54646, P42858, Q9NQ11	32	124	16650	16.7843	0.867135	0.0545246	2.50992
GOTERM_BP_FAT	GO:1902589~single-organism organelle organization	10	30.303	0.00205286	Q13286, P50552, P47755, P47756, P42858, P63261, O43707, P13797, Q6IQ55, P35609	32	1612	16650	3.22775	0.930278	0.0694498	3.29838
GOTERM_BP_FAT	GO:0042592~homeostatic process	10	30.303	0.00236343	O75503, Q13286, O14773, P54646, P42858, P49768, Q92542, Q9NQ11, P63261, P60709	32	1645	16650	3.16299	0.953422	0.0775303	3.78841
GOTERM_BP_FAT	GO:0099518~vesicle cytoskeletal trafficking	3	9.09091	0.00288882	Q13286, P42858, O43707	32	43	16650	36.3009	0.976466	0.09166	4.61206
GOTERM_BP_FAT	GO:0007155~cell adhesion	10	30.303	0.00295279	P10586, P50552, P47756, P49768, Q92542, P63261, P60709, O43707, P35609, Q96GC9	32	1699	16650	3.06246	0.978344	0.091365	4.71189
GOTERM_BP_FAT	GO:0022610~biological adhesion	10	30.303	0.00302498	P10586, P50552, P47756, P49768, Q92542, P63261, P60709, O43707, P35609, Q96GC9	32	1705	16650	3.05169	0.980284	0.0913213	4.82443
GOTERM_BP_FAT	GO:0030163~protein catabolic process	7	21.2121	0.00339184	O75503, Q13286, O14773, Q9UBX1, P49768, Q9NQ11, P07339	32	811	16650	4.49098	0.987763	0.0995319	5.39445
GOTERM_BP_FAT	GO:0030834~regulation of actin filament depolymerization	3	9.09091	0.00358781	P47755, P47756, P35609	32	48	16650	32.5195	0.990516	0.102668	5.69761
GOTERM_BP_FAT	GO:0065009~regulation of molecular function	13	39.3939	0.00365159	O75503, Q13286, P10586, Q96BI3, P42858, P49768, Q92542, Q9NQ11, O43707, Q8WW43, Q9NZ42, P49810, P35609	32	2863	16650	2.36258	0.991271	0.10215	5.79608
GOTERM_BP_FAT	GO:0008064~regulation of actin polymerization or depolymerization	4	12.1212	0.00381023	P50552, P47755, P47756, P35609	32	170	16650	12.2426	0.992899	0.104116	6.0406
GOTERM_BP_FAT	GO:0043065~positive regulation of apoptotic process	6	18.1818	0.00381073	Q96BI3, P49768, Q92542, P49810, Q8WW43, Q9NZ42	32	572	16650	5.45782	0.992903	0.101985	6.04137
GOTERM_BP_FAT	GO:0030832~regulation of actin filament length	4	12.1212	0.00387341	P50552, P47755, P47756, P35609	32	171	16650	12.1711	0.993459	0.101488	6.13782
GOTERM_BP_FAT	GO:0043068~positive regulation of programmed cell death	6	18.1818	0.00395484	Q96BI3, P49768, Q92542, P49810, Q8WW43, Q9NZ42	32	577	16650	5.41053	0.994117	0.101468	6.26297
GOTERM_BP_FAT	GO:0032535~regulation of cellular component size	5	15.1515	0.00401631	P50552, P47755, P47756, Q9NQ11, P35609	32	354	16650	7.34905	0.994569	0.100972	6.35733
GOTERM_BP_FAT	GO:0050817~coagulation	5	15.1515	0.00418004	P47755, P47756, P49768, P63261, P60709	32	358	16650	7.26693	0.995611	0.102887	6.60827
GOTERM_BP_FAT	GO:0030042~actin filament depolymerization	3	9.09091	0.00419812	P47755, P47756, P35609	32	52	16650	30.018	0.995713	0.10139	6.63594
GOTERM_BP_FAT	GO:0010942~positive regulation of cell death	6	18.1818	0.00490346	Q96BI3, P49768, Q92542, P49810, Q8WW43, Q9NZ42	32	607	16650	5.14312	0.998289	0.115303	7.70946
GOTERM_BP_FAT	GO:0044093~positive regulation of molecular function	10	30.303	0.00506185	O75503, Q96BI3, P42858, P49768, Q92542, O43707, P49810, Q8WW43, Q9NZ42, P35609	32	1840	16650	2.82779	0.998608	0.116701	7.94894
GOTERM_BP_FAT	GO:0008154~actin polymerization or depolymerization	4	12.1212	0.00512183	P50552, P47755, P47756, P35609	32	189	16650	11.0119	0.998712	0.115948	8.03946
GOTERM_BP_FAT	GO:0006887~exocytosis	5	15.1515	0.00639961	P49768, Q9NQ11, O43707, P35609, Q96GC9	32	404	16650	6.43951	0.999757	0.140395	9.94836
GOTERM_BP_FAT	GO:0032414~positive regulation of ion transmembrane transporter activity	3	9.09091	0.00728301	P42858, O43707, P35609	32	69	16650	22.6223	0.999923	0.155632	11.2463
GOTERM_BP_FAT	GO:1901879~regulation of protein depolymerization	3	9.09091	0.00769675	P47755, P47756, P35609	32	71	16650	21.985	0.999955	0.161111	11.8481
GOTERM_BP_FAT	GO:0032411~positive regulation of transporter activity	3	9.09091	0.00922635	P42858, O43707, P35609	32	78	16650	20.012	0.999994	0.187076	14.0399
GOTERM_BP_FAT	GO:0051650~establishment of vesicle localization	4	12.1212	0.0100972	Q13286, P42858, P49768, O43707	32	242	16650	8.60021	0.999998	0.199824	15.2648
GOTERM_BP_FAT	GO:0043244~regulation of protein complex disassembly	3	9.09091	0.0108802	P47755, P47756, P35609	32	85	16650	18.364	0.999999	0.210457	16.3522
GOTERM_BP_FAT	GO:0007042~lysosomal lumen acidification	2	6.06061	0.011121	O75503, Q13286	32	6	16650	173.438	0.999999	0.211481	16.6838
GOTERM_BP_FAT	GO:0051648~vesicle localization	4	12.1212	0.011508	Q13286, P42858, P49768, O43707	32	254	16650	8.1939	1	0.214904	17.2145
GOTERM_BP_FAT	GO:0090066~regulation of anatomical structure size	5	15.1515	0.0119169	P50552, P47755, P47756, Q9NQ11, P35609	32	484	16650	5.37513	1	0.218562	17.7716
GOTERM_BP_FAT	GO:0006915~apoptotic process	9	27.2727	0.0125783	Q13286, Q96BI3, P54646, P42858, P49768, Q92542, P49810, Q8WW43, Q9NZ42	32	1747	16650	2.68049	1	0.22611	18.6653
GOTERM_BP_FAT	GO:0051261~protein depolymerization	3	9.09091	0.0131841	P47755, P47756, P35609	32	94	16650	16.6057	1	0.232502	19.476
GOTERM_BP_FAT	GO:0030705~cytoskeleton-dependent intracellular transport	3	9.09091	0.0134521	Q13286, P42858, O43707	32	95	16650	16.4309	1	0.233518	19.8323
GOTERM_BP_FAT	GO:0098602~single organism cell adhesion	6	18.1818	0.0136761	P49768, Q92542, P63261, P60709, O43707, Q96GC9	32	779	16650	4.00754	1	0.233842	20.1288
GOTERM_BP_FAT	GO:1904064~positive regulation of cation transmembrane transport	3	9.09091	0.0148278	P42858, O43707, P35609	32	100	16650	15.6094	1	0.247772	21.6374
GOTERM_BP_FAT	GO:0006811~ion transport	8	24.2424	0.0157535	Q13286, P54646, P42858, P49768, Q9NQ11, O43707, P49810, P35609	32	1458	16650	2.85494	1	0.257882	22.8306
GOTERM_BP_FAT	GO:0035751~regulation of lysosomal lumen pH	2	6.06061	0.0166365	O75503, Q13286	32	9	16650	115.625	1	0.266995	23.9528
GOTERM_BP_FAT	GO:0032956~regulation of actin cytoskeleton organization	4	12.1212	0.0170044	P50552, P47755, P47756, P35609	32	294	16650	7.07908	1	0.268794	24.4159
GOTERM_BP_FAT	GO:0010927~cellular component assembly involved in morphogenesis	4	12.1212	0.0170044	P42858, P63261, Q6IQ55, P35609	32	294	16650	7.07908	1	0.268794	24.4159
GOTERM_BP_FAT	GO:0098609~cell-cell adhesion	7	21.2121	0.01875	P50552, P47756, P49768, Q92542, P63261, P60709, Q96GC9	32	1164	16650	3.12903	1	0.28873	26.577
GOTERM_BP_FAT	GO:0034767~positive regulation of ion transmembrane transport	3	9.09091	0.0193	P42858, O43707, P35609	32	115	16650	13.5734	1	0.292481	27.2458
GOTERM_BP_FAT	GO:0022604~regulation of cell morphogenesis	5	15.1515	0.0203177	P47756, P42858, P49768, O43707, Q6IQ55	32	568	16650	4.58022	1	0.301973	28.4683
GOTERM_BP_FAT	GO:0030003~cellular cation homeostasis	5	15.1515	0.0209092	O75503, Q13286, P42858, P49768, Q9NQ11	32	573	16650	4.54025	1	0.305902	29.17
GOTERM_BP_FAT	GO:0034764~positive regulation of transmembrane transport	3	9.09091	0.021229	P42858, O43707, P35609	32	121	16650	12.9003	1	0.306433	29.5466
GOTERM_BP_FAT	GO:0009057~macromolecule catabolic process	7	21.2121	0.0215548	O75503, Q13286, O14773, Q9UBX1, P49768, Q9NQ11, P07339	32	1201	16650	3.03263	1	0.307024	29.9284
GOTERM_BP_FAT	GO:0051128~regulation of cellular component organization	10	30.303	0.0221897	P10586, P50552, P47755, P47756, P42858, P49768, Q9NQ11, O43707, Q6IQ55, P35609	32	2323	16650	2.23983	1	0.311226	30.6668
GOTERM_BP_FAT	GO:0010469~regulation of receptor activity	3	9.09091	0.0222226	P42858, P49768, P35609	32	124	16650	12.5882	1	0.308349	30.7049
GOTERM_BP_FAT	GO:0006873~cellular ion homeostasis	5	15.1515	0.022748	O75503, Q13286, P42858, P49768, Q9NQ11	32	588	16650	4.42443	1	0.311179	31.3102
GOTERM_BP_FAT	GO:0060548~negative regulation of cell death	6	18.1818	0.0237587	Q13286, P54646, P42858, P49768, Q9NQ11, P49810	32	897	16650	3.48035	1	0.319364	32.4605
GOTERM_BP_FAT	GO:0032970~regulation of actin filament-based process	4	12.1212	0.0239343	P50552, P47755, P47756, P35609	32	335	16650	6.21269	1	0.318105	32.6585
GOTERM_BP_FAT	GO:0050790~regulation of catalytic activity	10	30.303	0.024199	Q13286, Q96BI3, P42858, P49768, Q92542, Q9NQ11, P49810, Q8WW43, Q9NZ42, P35609	32	2357	16650	2.20752	1	0.317847	32.956
GOTERM_BP_FAT	GO:0007596~blood coagulation	4	12.1212	0.02525	P47755, P47756, P63261, P60709	32	342	16650	6.08553	1	0.326034	34.125
GOTERM_BP_FAT	GO:0055002~striated muscle cell development	3	9.09091	0.0260273	P47756, P63261, P35609	32	135	16650	11.5625	1	0.331083	34.977
GOTERM_BP_FAT	GO:0007599~hemostasis	4	12.1212	0.028403	P47755, P47756, P63261, P60709	32	358	16650	5.81355	1	0.352232	37.5179
GOTERM_BP_FAT	GO:0055080~cation homeostasis	5	15.1515	0.03033	O75503, Q13286, P42858, P49768, Q9NQ11	32	643	16650	4.04598	1	0.367963	39.5101
GOTERM_BP_FAT	GO:0030030~cell projection organization	7	21.2121	0.030557	P10586, P50552, P47756, P42858, P49768, Q6IQ55, P35609	32	1301	16650	2.79953	1	0.366845	39.7408
GOTERM_BP_FAT	GO:0034220~ion transmembrane transport	6	18.1818	0.0311009	P54646, P42858, P49768, Q9NQ11, O43707, P35609	32	963	16650	3.24182	1	0.368765	40.2902
GOTERM_BP_FAT	GO:0051016~barbed-end actin filament capping	2	6.06061	0.0311993	P47755, P47756	32	17	16650	61.2132	1	0.366457	40.3891
GOTERM_BP_FAT	GO:0009611~response to wounding	5	15.1515	0.0312384	P10586, P47755, P47756, P63261, P60709	32	649	16650	4.00857	1	0.363638	40.4284
GOTERM_BP_FAT	GO:0032940~secretion by cell	6	18.1818	0.0314655	P49768, Q9NQ11, O43707, Q16836, P35609, Q96GC9	32	966	16650	3.23175	1	0.362612	40.6558
GOTERM_BP_FAT	GO:0055001~muscle cell development	3	9.09091	0.0316088	P47756, P63261, P35609	32	150	16650	10.4062	1	0.360837	40.7991
GOTERM_BP_FAT	GO:0070925~organelle assembly	5	15.1515	0.031853	P42858, P49768, P63261, Q6IQ55, P35609	32	653	16650	3.98402	1	0.360016	41.0422
GOTERM_BP_FAT	GO:0030833~regulation of actin filament polymerization	3	9.09091	0.0323861	P50552, P47755, P47756	32	152	16650	10.2693	1	0.361815	41.5698
GOTERM_BP_FAT	GO:0031329~regulation of cellular catabolic process	4	12.1212	0.0324095	P54646, P42858, P49768, Q9NQ11	32	377	16650	5.52056	1	0.359032	41.5929
GOTERM_BP_FAT	GO:0006812~cation transport	6	18.1818	0.0325757	P42858, P49768, Q9NQ11, O43707, P49810, P35609	32	975	16650	3.20192	1	0.357562	41.7564
GOTERM_BP_FAT	GO:0032989~cellular component morphogenesis	7	21.2121	0.0326199	P50552, P42858, P49768, P63261, O43707, Q6IQ55, P35609	32	1321	16650	2.75714	1	0.355045	41.7999
GOTERM_BP_FAT	GO:0098771~inorganic ion homeostasis	5	15.1515	0.0326314	O75503, Q13286, P42858, P49768, Q9NQ11	32	658	16650	3.95374	1	0.352282	41.8112
GOTERM_BP_FAT	GO:0055085~transmembrane transport	7	21.2121	0.0327254	P54646, P42858, P49768, Q9NQ11, O43707, Q8NHS3, P35609	32	1322	16650	2.75506	1	0.350282	41.9034
GOTERM_BP_FAT	GO:0030041~actin filament polymerization	3	9.09091	0.034362	P50552, P47755, P47756	32	157	16650	9.94228	1	0.361527	43.4871
GOTERM_BP_FAT	GO:0043603~cellular amide metabolic process	6	18.1818	0.0350009	O75503, Q13286, O14773, P49768, Q92542, P49810	32	994	16650	3.14072	1	0.364083	44.0943
GOTERM_BP_FAT	GO:0006874~cellular calcium ion homeostasis	4	12.1212	0.0360034	Q13286, P42858, P49768, Q9NQ11	32	393	16650	5.2958	1	0.36958	45.0347
GOTERM_BP_FAT	GO:0007035~vacuolar acidification	2	6.06061	0.0366064	O75503, Q13286	32	20	16650	52.0312	1	0.371696	45.5932
GOTERM_BP_FAT	GO:0055074~calcium ion homeostasis	4	12.1212	0.0388299	Q13286, P42858, P49768, Q9NQ11	32	405	16650	5.13889	1	0.386653	47.6068
GOTERM_BP_FAT	GO:0050801~ion homeostasis	5	15.1515	0.0394418	O75503, Q13286, P42858, P49768, Q9NQ11	32	699	16650	3.72183	1	0.388598	48.1486
GOTERM_BP_FAT	GO:0098655~cation transmembrane transport	5	15.1515	0.0401473	P42858, P49768, Q9NQ11, O43707, P35609	32	703	16650	3.70066	1	0.391222	48.7667
GOTERM_BP_FAT	GO:0072503~cellular divalent inorganic cation homeostasis	4	12.1212	0.0407762	Q13286, P42858, P49768, Q9NQ11	32	413	16650	5.03935	1	0.393209	49.3119
GOTERM_BP_FAT	GO:0055082~cellular chemical homeostasis	5	15.1515	0.041943	O75503, Q13286, P42858, P49768, Q9NQ11	32	713	16650	3.64876	1	0.39918	50.3089
GOTERM_BP_FAT	GO:0030031~cell projection assembly	4	12.1212	0.0422684	P47756, P42858, Q6IQ55, P35609	32	419	16650	4.96718	1	0.398801	50.5836
GOTERM_BP_FAT	GO:1901215~negative regulation of neuron death	3	9.09091	0.0422847	Q13286, P49768, Q9NQ11	32	176	16650	8.86896	1	0.396159	50.5973
GOTERM_BP_FAT	GO:0051656~establishment of organelle localization	4	12.1212	0.0425198	Q13286, P42858, P49768, O43707	32	420	16650	4.95536	1	0.395154	50.7949
GOTERM_BP_FAT	GO:0048878~chemical homeostasis	6	18.1818	0.0426553	O75503, Q13286, P54646, P42858, P49768, Q9NQ11	32	1049	16650	2.97605	1	0.393442	50.9084
GOTERM_BP_FAT	GO:0051493~regulation of cytoskeleton organization	4	12.1212	0.0430248	P50552, P47755, P47756, P35609	32	422	16650	4.93187	1	0.393444	51.2168
GOTERM_BP_FAT	GO:0016337~single organismal cell-cell adhesion	5	15.1515	0.0441584	P49768, Q92542, P63261, P60709, Q96GC9	32	725	16650	3.58836	1	0.398885	52.1514
GOTERM_BP_FAT	GO:0032271~regulation of protein polymerization	3	9.09091	0.044917	P50552, P47755, P47756	32	182	16650	8.57658	1	0.401573	52.7674
GOTERM_BP_FAT	GO:0072507~divalent inorganic cation homeostasis	4	12.1212	0.0458573	Q13286, P42858, P49768, Q9NQ11	32	433	16650	4.80658	1	0.405464	53.5208
GOTERM_BP_FAT	GO:0032412~regulation of ion transmembrane transporter activity	3	9.09091	0.0462557	P42858, O43707, P35609	32	185	16650	8.4375	1	0.405571	53.8365
GOTERM_BP_FAT	GO:0006796~phosphate-containing compound metabolic process	11	33.3333	0.0475608	P10586, Q13286, Q9NPH2, Q14596, P54646, P42858, Q6PHR2, P49768, Q9NQ11, Q6IQ55, P35609	32	3083	16650	1.85645	1	0.411804	54.8568
GOTERM_BP_FAT	GO:0006793~phosphorus metabolic process	11	33.3333	0.0481171	P10586, Q13286, Q9NPH2, Q14596, P54646, P42858, Q6PHR2, P49768, Q9NQ11, Q6IQ55, P35609	32	3089	16650	1.85284	1	0.412914	55.2852
GOTERM_BP_FAT	GO:0022898~regulation of transmembrane transporter activity	3	9.09091	0.0485196	P42858, O43707, P35609	32	190	16650	8.21546	1	0.412989	55.5928
GOTERM_BP_FAT	GO:0046903~secretion	6	18.1818	0.0502843	P49768, Q9NQ11, O43707, Q16836, P35609, Q96GC9	32	1098	16650	2.84324	1	0.421933	56.9181
GOTERM_BP_FAT	GO:0043624~cellular protein complex disassembly	3	9.09091	0.0508237	P47755, P47756, P35609	32	195	16650	8.00481	1	0.422817	57.3157
GOTERM_BP_FAT	GO:1902580~single-organism cellular localization	6	18.1818	0.0509412	Q13286, P54646, P42858, P49768, O43707, P35609	32	1102	16650	2.83292	1	0.421003	57.4019
GOTERM_BP_FAT	GO:0001894~tissue homeostasis	3	9.09091	0.052225	O14773, P63261, P60709	32	198	16650	7.88352	1	0.426571	58.3327
GOTERM_BP_FAT	GO:0032409~regulation of transporter activity	3	9.09091	0.0550693	P42858, O43707, P35609	32	204	16650	7.65165	1	0.441567	60.3274
GOTERM_BP_FAT	GO:0051259~protein oligomerization	4	12.1212	0.056925	P50552, Q14596, Q7L273, P35609	32	473	16650	4.40011	1	0.450141	61.5801
GOTERM_BP_FAT	GO:0045214~sarcomere organization	2	6.06061	0.0579442	P63261, P35609	32	32	16650	32.5195	1	0.453581	62.2521
GOTERM_BP_FAT	GO:0048646~anatomical structure formation involved in morphogenesis	6	18.1818	0.0594096	P50552, P42858, P49768, P63261, Q6IQ55, P35609	32	1151	16650	2.71232	1	0.459534	63.1992
GOTERM_BP_FAT	GO:0043270~positive regulation of ion transport	3	9.09091	0.059437	P42858, O43707, P35609	32	213	16650	7.32835	1	0.457127	63.2167
GOTERM_BP_FAT	GO:1904062~regulation of cation transmembrane transport	3	9.09091	0.059437	P42858, O43707, P35609	32	213	16650	7.32835	1	0.457127	63.2167
GOTERM_BP_FAT	GO:0033043~regulation of organelle organization	6	18.1818	0.0595905	P50552, P47755, P47756, P42858, Q9NQ11, P35609	32	1152	16650	2.70996	1	0.45547	63.3146
GOTERM_BP_FAT	GO:0051640~organelle localization	4	12.1212	0.061682	Q13286, P42858, P49768, O43707	32	489	16650	4.25613	1	0.464786	64.6237
GOTERM_BP_FAT	GO:0006875~cellular metal ion homeostasis	4	12.1212	0.0622896	Q13286, P42858, P49768, Q9NQ11	32	491	16650	4.2388	1	0.465648	64.9958
GOTERM_BP_FAT	GO:0030001~metal ion transport	5	15.1515	0.0626497	P42858, P49768, O43707, P49810, P35609	32	814	16650	3.19602	1	0.465133	65.2145
GOTERM_BP_FAT	GO:0007611~learning or memory	3	9.09091	0.0629153	Q13286, P42858, P49768	32	220	16650	7.09517	1	0.464108	65.3751
GOTERM_BP_FAT	GO:0051693~actin filament capping	2	6.06061	0.0632067	P47755, P47756	32	35	16650	29.7321	1	0.463238	65.5504
GOTERM_BP_FAT	GO:0043066~negative regulation of apoptotic process	5	15.1515	0.0635656	Q13286, P54646, P42858, P49768, P49810	32	818	16650	3.18039	1	0.462746	65.7652
GOTERM_BP_FAT	GO:0006518~peptide metabolic process	5	15.1515	0.0635656	O75503, O14773, P49768, Q92542, P49810	32	818	16650	3.18039	1	0.462746	65.7652
GOTERM_BP_FAT	GO:0043085~positive regulation of catalytic activity	7	21.2121	0.0644808	Q96BI3, P49768, Q92542, P49810, Q8WW43, Q9NZ42, P35609	32	1559	16650	2.33623	1	0.465255	66.3072
GOTERM_BP_FAT	GO:0047496~vesicle transport along microtubule	2	6.06061	0.0649546	Q13286, P42858	32	36	16650	28.9062	1	0.465372	66.5846
GOTERM_BP_FAT	GO:0022411~cellular component disassembly	4	12.1212	0.0656822	P47755, P47756, P42858, P35609	32	502	16650	4.14592	1	0.466832	67.0065
GOTERM_BP_FAT	GO:0048468~cell development	8	24.2424	0.0658106	O75503, P10586, P50552, P47756, P49768, P63261, O43707, P35609	32	1968	16650	2.11509	1	0.465124	67.0804
GOTERM_BP_FAT	GO:0050878~regulation of body fluid levels	4	12.1212	0.0659949	P47755, P47756, P63261, P60709	32	503	16650	4.13767	1	0.463729	67.1863
GOTERM_BP_FAT	GO:0043069~negative regulation of programmed cell death	5	15.1515	0.0661217	Q13286, P54646, P42858, P49768, P49810	32	829	16650	3.13819	1	0.462049	67.2589
GOTERM_BP_FAT	GO:0019725~cellular homeostasis	5	15.1515	0.0670647	O75503, Q13286, P42858, P49768, Q9NQ11	32	833	16650	3.12312	1	0.464618	67.7943
GOTERM_BP_FAT	GO:0009894~regulation of catabolic process	4	12.1212	0.0678857	P54646, P42858, P49768, Q9NQ11	32	509	16650	4.0889	1	0.466521	68.2538
GOTERM_BP_FAT	GO:0030835~negative regulation of actin filament depolymerization	2	6.06061	0.0684408	P47755, P47756	32	38	16650	27.3849	1	0.467046	68.561
GOTERM_BP_FAT	GO:2001259~positive regulation of cation channel activity	2	6.06061	0.0684408	P42858, P35609	32	38	16650	27.3849	1	0.467046	68.561
GOTERM_BP_FAT	GO:0044248~cellular catabolic process	7	21.2121	0.0742067	O14773, P54646, Q9UBX1, P42858, P49768, Q9NQ11, Q16836	32	1616	16650	2.25383	1	0.49327	71.5908
GOTERM_BP_FAT	GO:0051258~protein polymerization	3	9.09091	0.0764178	P50552, P47755, P47756	32	246	16650	6.34527	1	0.501486	72.6782
GOTERM_BP_FAT	GO:0051146~striated muscle cell differentiation	3	9.09091	0.078572	P47756, P63261, P35609	32	250	16650	6.24375	1	0.509221	73.6999
GOTERM_BP_FAT	GO:0042060~wound healing	4	12.1212	0.0787285	P47755, P47756, P63261, P60709	32	542	16650	3.83994	1	0.50761	73.7727
GOTERM_BP_FAT	GO:0016239~positive regulation of macroautophagy	2	6.06061	0.0788243	P54646, P42858	32	44	16650	23.6506	1	0.505736	73.8172
GOTERM_BP_FAT	GO:0043241~protein complex disassembly	3	9.09091	0.0796563	P47755, P47756, P35609	32	252	16650	6.1942	1	0.50725	74.2005
GOTERM_BP_FAT	GO:0050890~cognition	3	9.09091	0.0802003	Q13286, P42858, P49768	32	253	16650	6.16971	1	0.507438	74.4483
GOTERM_BP_FAT	GO:2000273~positive regulation of receptor activity	2	6.06061	0.0805439	P42858, P35609	32	45	16650	23.125	1	0.506722	74.6036
GOTERM_BP_FAT	GO:1903146~regulation of mitophagy	2	6.06061	0.0805439	P42858, Q9NQ11	32	45	16650	23.125	1	0.506722	74.6036
GOTERM_BP_FAT	GO:1901214~regulation of neuron death	3	9.09091	0.0823881	Q13286, P49768, Q9NQ11	32	257	16650	6.07369	1	0.512717	75.4224
GOTERM_BP_FAT	GO:0055065~metal ion homeostasis	4	12.1212	0.0842485	Q13286, P42858, P49768, Q9NQ11	32	558	16650	3.72984	1	0.518651	76.2231
GOTERM_BP_FAT	GO:0032984~macromolecular complex disassembly	3	9.09091	0.0851491	P47755, P47756, P35609	32	262	16650	5.95778	1	0.520316	76.602
GOTERM_BP_FAT	GO:0051452~intracellular pH reduction	2	6.06061	0.0856842	O75503, Q13286	32	48	16650	21.6797	1	0.520388	76.8243
GOTERM_BP_FAT	GO:1903363~negative regulation of cellular protein catabolic process	2	6.06061	0.0856842	P49768, Q9NQ11	32	48	16650	21.6797	1	0.520388	76.8243
GOTERM_BP_FAT	GO:0045851~pH reduction	2	6.06061	0.0873915	O75503, Q13286	32	49	16650	21.2372	1	0.525451	77.5206
GOTERM_BP_FAT	GO:0051260~protein homooligomerization	3	9.09091	0.0879386	P50552, Q7L273, P35609	32	267	16650	5.84621	1	0.525545	77.7396
GOTERM_BP_FAT	GO:0031344~regulation of cell projection organization	4	12.1212	0.0892146	P10586, P47756, P42858, P49768	32	572	16650	3.63855	1	0.528684	78.2425
GOTERM_BP_FAT	GO:0031331~positive regulation of cellular catabolic process	3	9.09091	0.0907559	P54646, P42858, P49768	32	272	16650	5.73874	1	0.532863	78.8357
GOTERM_BP_FAT	GO:0070527~platelet aggregation	2	6.06061	0.0907967	P63261, P60709	32	51	16650	20.4044	1	0.530844	78.8512
GOTERM_BP_FAT	GO:0046942~carboxylic acid transport	3	9.09091	0.0924593	Q13286, P54646, P49768	32	275	16650	5.67614	1	0.535442	79.4736
GOTERM_BP_FAT	GO:0030837~negative regulation of actin filament polymerization	2	6.06061	0.0924947	P47755, P47756	32	52	16650	20.012	1	0.533422	79.4867
GOTERM_BP_FAT	GO:0070997~neuron death	3	9.09091	0.0936002	Q13286, P49768, Q9NQ11	32	277	16650	5.63515	1	0.535714	79.8908
GOTERM_BP_FAT	GO:0030239~myofibril assembly	2	6.06061	0.0941897	P63261, P35609	32	53	16650	19.6344	1	0.535925	80.1031
GOTERM_BP_FAT	GO:0050885~neuromuscular process controlling balance	2	6.06061	0.0941897	Q13286, O14773	32	53	16650	19.6344	1	0.535925	80.1031
GOTERM_BP_FAT	GO:0006629~lipid metabolic process	6	18.1818	0.096967	Q13286, O14773, Q9NPH2, P54646, P42858, Q16836	32	1330	16650	2.34727	1	0.544713	81.0758
GOTERM_BP_FAT	GO:0045055~regulated exocytosis	3	9.09091	0.0999495	P49768, O43707, P35609	32	288	16650	5.41992	1	0.554047	82.0705

## Sheet:  Autophagy phagocytosis
Category	Term	Count	%	PValue	Genes	List Total	Pop Hits	Pop Total	Fold Enrichment	Bonferroni	Benjamini	FDR
GOTERM_BP_ALL	GO:0006914~autophagy	22	91.6667	3.04e-32	Q99816, Q96QK1, Q9Y3E7, O43633, Q14596, Q14457, P49768, Q709C8, Q96FZ7, Q86VN1, Q9UN37, Q96GC9, A8K0Z3, A5D8V6, Q6PHR2, O95352, Q9H1Y0, Q9BRG1, Q96H20, Q7Z3C6, P55072, Q9UK41	24	418	16792	36.8246	3.79e-29	3.79e-29	4.94e-29
GOTERM_BP_ALL	GO:0007033~vacuole organization	16	66.6667	1.03e-23	Q99816, Q9NZZ3, Q9Y3E7, O43633, P49768, Q14457, Q96FZ7, Q86VN1, Q9UN37, A5D8V6, Q9H1Y0, Q9BRG1, Q96H20, Q7Z3C6, P55072, Q9UK41	24	214	16792	52.3115	1.28e-20	6.42e-21	1.67e-20
GOTERM_BP_ALL	GO:0036258~multivesicular body assembly	11	45.8333	1.02e-22	Q99816, Q9NZZ3, Q9Y3E7, A5D8V6, O43633, Q9BRG1, Q96H20, Q96FZ7, Q86VN1, Q9UN37, Q9UK41	24	31	16792	248.269	1.27e-19	4.23e-20	1.66e-19
GOTERM_BP_ALL	GO:0036257~multivesicular body organization	11	45.8333	1.48e-22	Q99816, Q9NZZ3, Q9Y3E7, A5D8V6, O43633, Q9BRG1, Q96H20, Q96FZ7, Q86VN1, Q9UN37, Q9UK41	24	32	16792	240.51	1.84e-19	4.61e-20	2.41e-19
GOTERM_BP_ALL	GO:0016197~endosomal transport	15	62.5	1.31e-20	Q99816, Q96QK1, Q9NZZ3, Q9Y3E7, O43633, Q14457, Q709C8, Q96FZ7, Q86VN1, Q9UN37, A8K0Z3, A5D8V6, Q9BRG1, Q96H20, Q9UK41	24	250	16792	41.98	1.63e-17	3.27e-18	2.13e-17
GOTERM_BP_ALL	GO:0007034~vacuolar transport	15	62.5	1.03e-19	Q99816, Q96QK1, Q9NZZ3, Q9Y3E7, O43633, Q14457, Q709C8, Q96FZ7, Q86VN1, Q9UN37, A8K0Z3, A5D8V6, Q9BRG1, Q96H20, Q9UK41	24	289	16792	36.3149	1.28e-16	2.13e-17	1.67e-16
GOTERM_BP_ALL	GO:0007032~endosome organization	11	45.8333	5.54e-19	Q99816, Q9NZZ3, Q9Y3E7, A5D8V6, O43633, Q9BRG1, Q96H20, Q96FZ7, Q86VN1, Q9UN37, Q9UK41	24	67	16792	114.871	6.9e-16	9.85e-17	9e-16
GOTERM_BP_ALL	GO:1902592~multi-organism membrane budding	8	33.3333	1.55e-15	Q99816, Q9NZZ3, Q9Y3E7, A5D8V6, O43633, Q96FZ7, Q9UN37, Q9UK41	24	25	16792	223.893	1.94e-12	2.42e-13	2.52e-12
GOTERM_BP_ALL	GO:0046755~viral budding	8	33.3333	1.55e-15	Q99816, Q9NZZ3, Q9Y3E7, A5D8V6, O43633, Q96FZ7, Q9UN37, Q9UK41	24	25	16792	223.893	1.94e-12	2.42e-13	2.52e-12
GOTERM_BP_ALL	GO:1902590~multi-organism organelle organization	8	33.3333	1.55e-15	Q99816, Q9NZZ3, Q9Y3E7, A5D8V6, O43633, Q96FZ7, Q9UN37, Q9UK41	24	25	16792	223.893	1.94e-12	2.42e-13	2.52e-12
GOTERM_BP_ALL	GO:0070925~organelle assembly	15	62.5	9.33e-15	Q99816, Q9NZZ3, Q9Y3E7, O43633, P49768, Q14457, Q96FZ7, Q86VN1, Q9UN37, A5D8V6, Q9H1Y0, Q9BRG1, Q96H20, Q7Z3C6, Q9UK41	24	653	16792	16.072	1.16e-11	1.29e-12	1.51e-11
GOTERM_BP_ALL	GO:0044803~multi-organism membrane organization	8	33.3333	1.73e-14	Q99816, Q9NZZ3, Q9Y3E7, A5D8V6, O43633, Q96FZ7, Q9UN37, Q9UK41	24	34	16792	164.627	2.16e-11	2.16e-12	2.81e-11
GOTERM_BP_ALL	GO:0019068~virion assembly	8	33.3333	4.92e-14	Q99816, Q9NZZ3, Q9Y3E7, A5D8V6, O43633, Q96FZ7, Q9UN37, Q9UK41	24	39	16792	143.521	6.14e-11	5.58e-12	8.01e-11
GOTERM_BP_ALL	GO:0015031~protein transport	19	79.1667	1.14e-13	Q99816, Q96QK1, Q9NZZ3, Q9Y3E7, O43633, Q14457, P49768, Q709C8, Q96FZ7, Q86VN1, Q9UN37, A8K0Z3, A5D8V6, O95352, Q9BRG1, Q96H20, Q7Z3C6, P55072, Q9UK41	24	1860	16792	7.14713	1.42e-10	1.18e-11	1.85e-10
GOTERM_BP_ALL	GO:0039702~viral budding via host ESCRT complex	7	29.1667	2.39e-13	Q99816, Q9Y3E7, A5D8V6, O43633, Q96FZ7, Q9UN37, Q9UK41	24	22	16792	222.621	2.97e-10	2.29e-11	3.88e-10
GOTERM_BP_ALL	GO:0045184~establishment of protein localization	19	79.1667	4.85e-13	Q99816, Q96QK1, Q9NZZ3, Q9Y3E7, O43633, Q14457, P49768, Q709C8, Q96FZ7, Q86VN1, Q9UN37, A8K0Z3, A5D8V6, O95352, Q9BRG1, Q96H20, Q7Z3C6, P55072, Q9UK41	24	2021	16792	6.57777	6.04e-10	4.31e-11	7.88e-10
GOTERM_BP_ALL	GO:0010256~endomembrane system organization	13	54.1667	1.6e-12	Q99816, Q9NZZ3, Q96QK1, Q9Y3E7, O43633, Q96FZ7, Q86VN1, Q9UN37, Q96GC9, A5D8V6, Q9BRG1, Q96H20, Q9UK41	24	559	16792	16.2713	1.99e-09	1.32e-10	2.59e-09
GOTERM_BP_ALL	GO:0016236~macroautophagy	10	41.6667	3.26e-12	Q99816, Q9Y3E7, Q14596, Q14457, P49768, O95352, Q9H1Y0, Q709C8, Q7Z3C6, P55072	24	203	16792	34.4663	4.06e-09	2.54e-10	5.29e-09
GOTERM_BP_ALL	GO:0045324~late endosome to vacuole transport	6	25	1.31e-11	Q96QK1, Q14457, Q9BRG1, Q96H20, Q86VN1, Q9UK41	24	16	16792	262.375	1.63e-08	9.59e-10	2.13e-08
GOTERM_BP_ALL	GO:0008104~protein localization	19	79.1667	1.35e-11	Q99816, Q96QK1, Q9NZZ3, Q9Y3E7, O43633, Q14457, P49768, Q709C8, Q96FZ7, Q86VN1, Q9UN37, A8K0Z3, A5D8V6, O95352, Q9BRG1, Q96H20, Q7Z3C6, P55072, Q9UK41	24	2448	16792	5.43042	1.68e-08	9.33e-10	2.19e-08
GOTERM_BP_ALL	GO:1903541~regulation of exosomal secretion	6	25	2.56e-11	Q99816, Q9Y3E7, O43633, Q96H20, Q96FZ7, Q9UN37	24	18	16792	233.222	3.19e-08	1.68e-09	4.16e-08
GOTERM_BP_ALL	GO:0043162~ubiquitin-dependent protein catabolic process via the multivesicular body sorting pathway	6	25	3.48e-11	Q99816, Q9BRG1, Q96H20, Q86VN1, Q9UN37, Q9UK41	24	19	16792	220.947	4.33e-08	2.16e-09	5.64e-08
GOTERM_BP_ALL	GO:0016192~vesicle-mediated transport	16	66.6667	4e-11	Q99816, Q96QK1, Q9NZZ3, Q9Y3E7, O43633, P49768, Q14457, Q709C8, Q96FZ7, Q9UN37, A8K0Z3, Q96GC9, A5D8V6, Q96H20, P55072, Q9UK41	24	1494	16792	7.49308	4.98e-08	2.37e-09	6.49e-08
GOTERM_BP_ALL	GO:0022607~cellular component assembly	19	79.1667	4.29e-11	Q99816, Q9NZZ3, Q9Y3E7, O43633, Q14596, P49768, Q14457, Q96FZ7, Q86VN1, Q9UN37, Q96GC9, A8K0Z3, A5D8V6, Q9H1Y0, Q9BRG1, Q96H20, Q7Z3C6, P55072, Q9UK41	24	2618	16792	5.07779	5.34e-08	2.43e-09	6.97e-08
GOTERM_BP_ALL	GO:0071702~organic substance transport	19	79.1667	5.53e-11	Q99816, Q96QK1, Q9NZZ3, Q9Y3E7, O43633, Q14457, P49768, Q709C8, Q96FZ7, Q86VN1, Q9UN37, A8K0Z3, A5D8V6, O95352, Q9BRG1, Q96H20, Q7Z3C6, P55072, Q9UK41	24	2657	16792	5.00326	6.89e-08	2.99e-09	8.99e-08
GOTERM_BP_ALL	GO:0006900~membrane budding	8	33.3333	7.37e-11	Q99816, Q9NZZ3, Q9Y3E7, A5D8V6, O43633, Q96FZ7, Q9UN37, Q9UK41	24	106	16792	52.805	9.18e-08	3.82e-09	1.2e-07
GOTERM_BP_ALL	GO:0006996~organelle organization	21	87.5	8.06e-11	Q99816, Q96QK1, Q9NZZ3, Q9Y3E7, O43633, Q14457, P49768, Q709C8, Q96FZ7, Q86VN1, Q9UN37, Q96GC9, A8K0Z3, A5D8V6, O95352, Q9H1Y0, Q9BRG1, Q96H20, Q7Z3C6, P55072, Q9UK41	24	3753	16792	3.915	1e-07	4.01e-09	1.31e-07
GOTERM_BP_ALL	GO:0033036~macromolecule localization	19	79.1667	1.51e-10	Q99816, Q96QK1, Q9NZZ3, Q9Y3E7, O43633, Q14457, P49768, Q709C8, Q96FZ7, Q86VN1, Q9UN37, A8K0Z3, A5D8V6, O95352, Q9BRG1, Q96H20, Q7Z3C6, P55072, Q9UK41	24	2817	16792	4.71909	1.88e-07	7.22e-09	2.45e-07
GOTERM_BP_ALL	GO:0051649~establishment of localization in cell	17	70.8333	1.72e-10	Q99816, Q96QK1, Q9NZZ3, Q9Y3E7, O43633, P49768, Q14457, Q709C8, Q96FZ7, Q86VN1, Q9UN37, A8K0Z3, A5D8V6, Q9BRG1, Q96H20, P55072, Q9UK41	24	2004	16792	5.9353	2.14e-07	7.94e-09	2.8e-07
GOTERM_BP_ALL	GO:0044085~cellular component biogenesis	19	79.1667	2.69e-10	Q99816, Q9NZZ3, Q9Y3E7, O43633, Q14596, P49768, Q14457, Q96FZ7, Q86VN1, Q9UN37, Q96GC9, A8K0Z3, A5D8V6, Q9H1Y0, Q9BRG1, Q96H20, Q7Z3C6, P55072, Q9UK41	24	2914	16792	4.562	3.35e-07	1.2e-08	4.37e-07
GOTERM_BP_ALL	GO:0051641~cellular localization	18	75	4.4e-10	Q99816, Q96QK1, Q9NZZ3, Q9Y3E7, O43633, P49768, Q14457, Q709C8, Q96FZ7, Q86VN1, Q9UN37, A8K0Z3, A5D8V6, Q9BRG1, Q96H20, Q7Z3C6, P55072, Q9UK41	24	2541	16792	4.95632	5.48e-07	1.89e-08	7.15e-07
GOTERM_BP_ALL	GO:0006623~protein targeting to vacuole	6	25	5.95e-10	Q14457, Q9BRG1, Q709C8, Q96H20, Q86VN1, Q9UK41	24	32	16792	131.188	7.41e-07	2.47e-08	9.66e-07
GOTERM_BP_ALL	GO:0072666~establishment of protein localization to vacuole	6	25	7e-10	Q14457, Q9BRG1, Q709C8, Q96H20, Q86VN1, Q9UK41	24	33	16792	127.212	8.72e-07	2.81e-08	1.14e-06
GOTERM_BP_ALL	GO:0016032~viral process	13	54.1667	9.21e-10	Q99816, Q9NZZ3, Q9Y3E7, O43633, Q14457, Q96FZ7, Q9UN37, A5D8V6, O95352, Q9BRG1, Q96H20, P55072, Q9UK41	24	966	16792	9.4158	1.15e-06	3.58e-08	1.5e-06
GOTERM_BP_ALL	GO:0044764~multi-organism cellular process	13	54.1667	1e-09	Q99816, Q9NZZ3, Q9Y3E7, O43633, Q14457, Q96FZ7, Q9UN37, A5D8V6, O95352, Q9BRG1, Q96H20, P55072, Q9UK41	24	973	16792	9.34806	1.25e-06	3.77e-08	1.62e-06
GOTERM_BP_ALL	GO:0007080~mitotic metaphase plate congression	6	25	1.28e-09	Q9NZZ3, Q9Y3E7, O43633, Q14457, Q96FZ7, Q9UN37	24	37	16792	113.459	1.6e-06	4.69e-08	2.08e-06
GOTERM_BP_ALL	GO:0044419~interspecies interaction between organisms	13	54.1667	1.34e-09	Q99816, Q9NZZ3, Q9Y3E7, O43633, Q14457, Q96FZ7, Q9UN37, A5D8V6, O95352, Q9BRG1, Q96H20, P55072, Q9UK41	24	998	16792	9.11389	1.66e-06	4.76e-08	2.17e-06
GOTERM_BP_ALL	GO:0044403~symbiosis, encompassing mutualism through parasitism	13	54.1667	1.34e-09	Q99816, Q9NZZ3, Q9Y3E7, O43633, Q14457, Q96FZ7, Q9UN37, A5D8V6, O95352, Q9BRG1, Q96H20, P55072, Q9UK41	24	998	16792	9.11389	1.66e-06	4.76e-08	2.17e-06
GOTERM_BP_ALL	GO:0032509~endosome transport via multivesicular body sorting pathway	5	20.8333	1.9e-09	Q9Y3E7, Q9BRG1, Q96H20, Q86VN1, Q9UK41	24	13	16792	269.103	2.36e-06	6.56e-08	3.08e-06
GOTERM_BP_ALL	GO:0019058~viral life cycle	10	41.6667	4.24e-09	Q99816, Q9NZZ3, Q9Y3E7, A5D8V6, O43633, Q96H20, Q96FZ7, P55072, Q9UN37, Q9UK41	24	455	16792	15.3773	5.28e-06	1.43e-07	6.89e-06
GOTERM_BP_ALL	GO:0051310~metaphase plate congression	6	25	4.99e-09	Q9NZZ3, Q9Y3E7, O43633, Q14457, Q96FZ7, Q9UN37	24	48	16792	87.4583	6.21e-06	1.63e-07	8.1e-06
GOTERM_BP_ALL	GO:0006810~transport	21	87.5	5.11e-09	Q99816, Q96QK1, Q9NZZ3, Q9Y3E7, O43633, Q14457, P49768, Q709C8, Q96FZ7, P49810, Q86VN1, Q9UN37, Q96GC9, A8K0Z3, A5D8V6, O95352, Q9BRG1, Q96H20, Q7Z3C6, P55072, Q9UK41	24	4663	16792	3.15098	6.36e-06	1.63e-07	8.3e-06
GOTERM_BP_ALL	GO:0072665~protein localization to vacuole	6	25	6.82e-09	Q14457, Q9BRG1, Q709C8, Q96H20, Q86VN1, Q9UK41	24	51	16792	82.3137	8.49e-06	2.12e-07	1.11e-05
GOTERM_BP_ALL	GO:0000920~cell separation after cytokinesis	5	20.8333	8.08e-09	Q9NZZ3, Q9Y3E7, O43633, Q96FZ7, Q9UN37	24	18	16792	194.352	1.01e-05	2.45e-07	1.31e-05
GOTERM_BP_ALL	GO:0051234~establishment of localization	21	87.5	8.5e-09	Q99816, Q96QK1, Q9NZZ3, Q9Y3E7, O43633, Q14457, P49768, Q709C8, Q96FZ7, P49810, Q86VN1, Q9UN37, Q96GC9, A8K0Z3, A5D8V6, O95352, Q9BRG1, Q96H20, Q7Z3C6, P55072, Q9UK41	24	4790	16792	3.06743	1.06e-05	2.52e-07	1.38e-05
GOTERM_BP_ALL	GO:0043328~protein targeting to vacuole involved in ubiquitin-dependent protein catabolic process via the multivesicular body sorting pathway	4	16.6667	8.97e-09	Q9BRG1, Q96H20, Q86VN1, Q9UK41	24	4	16792	699.667	1.12e-05	2.6e-07	1.46e-05
GOTERM_BP_ALL	GO:0046907~intracellular transport	14	58.3333	2.23e-08	Q99816, Q96QK1, Q9NZZ3, Q9Y3E7, Q14457, Q709C8, Q86VN1, Q9UN37, A8K0Z3, A5D8V6, Q9BRG1, Q96H20, P55072, Q9UK41	24	1594	16792	6.14513	2.78e-05	6.31e-07	3.62e-05
GOTERM_BP_ALL	GO:0051303~establishment of chromosome localization	6	25	3.21e-08	Q9NZZ3, Q9Y3E7, O43633, Q14457, Q96FZ7, Q9UN37	24	69	16792	60.8406	4e-05	8.89e-07	5.22e-05
GOTERM_BP_ALL	GO:0050000~chromosome localization	6	25	3.46e-08	Q9NZZ3, Q9Y3E7, O43633, Q14457, Q96FZ7, Q9UN37	24	70	16792	59.9714	4.3e-05	9.35e-07	5.61e-05
GOTERM_BP_ALL	GO:0006887~exocytosis	9	37.5	3.74e-08	Q99816, Q9Y3E7, O43633, P49768, Q96H20, Q96FZ7, Q9UN37, Q96GC9, A8K0Z3	24	404	16792	15.5866	4.66e-05	9.92e-07	6.08e-05
GOTERM_BP_ALL	GO:0032511~late endosome to vacuole transport via multivesicular body sorting pathway	4	16.6667	4.48e-08	Q9BRG1, Q96H20, Q86VN1, Q9UK41	24	6	16792	466.444	5.57e-05	1.16e-06	7.27e-05
GOTERM_BP_ALL	GO:0016043~cellular component organization	22	91.6667	6.35e-08	Q99816, Q96QK1, Q9NZZ3, Q9Y3E7, O43633, Q14596, Q14457, P49768, Q709C8, Q96FZ7, Q86VN1, Q9UN37, Q96GC9, A8K0Z3, A5D8V6, O95352, Q9H1Y0, Q9BRG1, Q96H20, Q7Z3C6, P55072, Q9UK41	24	6109	16792	2.51967	7.9e-05	1.61e-06	0.000103
GOTERM_BP_ALL	GO:0016050~vesicle organization	8	33.3333	9.27e-08	Q99816, Q9NZZ3, Q9Y3E7, A5D8V6, O43633, Q96FZ7, Q9UN37, Q9UK41	24	295	16792	18.974	0.000115	2.31e-06	0.00015
GOTERM_BP_ALL	GO:0033043~regulation of organelle organization	12	50	9.48e-08	Q99816, Q96QK1, Q9NZZ3, Q9Y3E7, O43633, Q14457, O95352, Q9H1Y0, Q709C8, Q96H20, Q9UN37, A8K0Z3	24	1152	16792	7.28819	0.000118	2.31e-06	0.000154
GOTERM_BP_ALL	GO:0071840~cellular component organization or biogenesis	22	91.6667	1.05e-07	Q99816, Q96QK1, Q9NZZ3, Q9Y3E7, O43633, Q14596, Q14457, P49768, Q709C8, Q96FZ7, Q86VN1, Q9UN37, Q96GC9, A8K0Z3, A5D8V6, O95352, Q9H1Y0, Q9BRG1, Q96H20, Q7Z3C6, P55072, Q9UK41	24	6265	16792	2.45693	0.000131	2.51e-06	0.00017
GOTERM_BP_ALL	GO:0051128~regulation of cellular component organization	15	62.5	2.16e-07	Q99816, Q96QK1, Q9NZZ3, Q9Y3E7, O43633, P49768, Q14457, Q709C8, Q9UN37, A8K0Z3, O95352, Q9H1Y0, Q96H20, P55072, Q9UK41	24	2323	16792	4.51786	0.000269	5.08e-06	0.000351
GOTERM_BP_ALL	GO:0061024~membrane organization	11	45.8333	3.86e-07	Q99816, Q96QK1, Q9NZZ3, Q9Y3E7, A5D8V6, O43633, Q14457, O95352, Q96FZ7, Q9UN37, Q9UK41	24	1027	16792	7.494	0.00048	8.89e-06	0.000626
GOTERM_BP_ALL	GO:0051179~localization	21	87.5	3.87e-07	Q99816, Q96QK1, Q9NZZ3, Q9Y3E7, O43633, Q14457, P49768, Q709C8, Q96FZ7, P49810, Q86VN1, Q9UN37, Q96GC9, A8K0Z3, A5D8V6, O95352, Q9BRG1, Q96H20, Q7Z3C6, P55072, Q9UK41	24	5872	16792	2.50221	0.000481	8.75e-06	0.000628
GOTERM_BP_ALL	GO:0030163~protein catabolic process	10	41.6667	6.06e-07	Q99816, Q96QK1, P49768, O95352, Q9BRG1, Q96H20, Q86VN1, P55072, Q9UN37, Q9UK41	24	811	16792	8.62721	0.000754	1.35e-05	0.000985
GOTERM_BP_ALL	GO:1903543~positive regulation of exosomal secretion	4	16.6667	1.01e-06	Q99816, O43633, Q96H20, Q9UN37	24	15	16792	186.578	0.00125716	2.21e-05	0.00164095
GOTERM_BP_ALL	GO:0000070~mitotic sister chromatid segregation	6	25	1.2e-06	Q9NZZ3, Q9Y3E7, O43633, Q14457, Q96FZ7, Q9UN37	24	142	16792	29.5634	0.00149215	2.57e-05	0.00194792
GOTERM_BP_ALL	GO:1902188~positive regulation of viral release from host cell	4	16.6667	1.24e-06	Q99816, Q9Y3E7, O43633, Q9UN37	24	16	16792	174.917	0.00154567	2.62e-05	0.00201783
GOTERM_BP_ALL	GO:0009057~macromolecule catabolic process	11	45.8333	1.63e-06	Q99816, Q96QK1, Q14457, P49768, O95352, Q9BRG1, Q96H20, Q86VN1, P55072, Q9UN37, Q9UK41	24	1201	16792	6.40827	0.00202845	3.38e-05	0.00264872
GOTERM_BP_ALL	GO:0051704~multi-organism process	14	58.3333	2.11e-06	Q99816, Q9NZZ3, Q9Y3E7, O43633, Q14457, Q96FZ7, Q9UN37, Q96GC9, A5D8V6, O95352, Q9BRG1, Q96H20, P55072, Q9UK41	24	2341	16792	4.18425	0.00262785	4.31e-05	0.00343243
GOTERM_BP_ALL	GO:0044804~nucleophagy	4	16.6667	2.14e-06	Q14457, O95352, Q9H1Y0, Q7Z3C6	24	19	16792	147.298	0.0026659	4.31e-05	0.00348219
GOTERM_BP_ALL	GO:1990182~exosomal secretion	4	16.6667	2.14e-06	Q99816, O43633, Q96H20, Q9UN37	24	19	16792	147.298	0.0026659	4.31e-05	0.00348219
GOTERM_BP_ALL	GO:0044257~cellular protein catabolic process	9	37.5	2.19e-06	Q99816, Q96QK1, P49768, Q9BRG1, Q96H20, Q86VN1, P55072, Q9UN37, Q9UK41	24	689	16792	9.13933	0.00271917	4.32e-05	0.00355186
GOTERM_BP_ALL	GO:0032940~secretion by cell	10	41.6667	2.61e-06	Q99816, Q96QK1, Q9Y3E7, O43633, P49768, Q96H20, Q96FZ7, Q9UN37, Q96GC9, A8K0Z3	24	966	16792	7.24293	0.00324436	5.08e-05	0.00423898
GOTERM_BP_ALL	GO:1902589~single-organism organelle organization	12	50	2.8e-06	Q99816, Q9NZZ3, Q9Y3E7, O43633, Q14457, Q9H1Y0, Q709C8, Q7Z3C6, Q96FZ7, P55072, Q9UN37, A8K0Z3	24	1612	16792	5.20844	0.00348095	5.36e-05	0.00454864
GOTERM_BP_ALL	GO:0022411~cellular component disassembly	8	33.3333	3.31e-06	Q9NZZ3, O43633, Q14457, Q9H1Y0, Q709C8, Q7Z3C6, Q9UN37, A8K0Z3	24	502	16792	11.1501	0.00411231	6.24e-05	0.00537533
GOTERM_BP_ALL	GO:0017157~regulation of exocytosis	6	25	3.45e-06	Q99816, Q9Y3E7, O43633, Q96H20, Q96FZ7, Q9UN37	24	176	16792	23.8523	0.00428648	6.41e-05	0.00560347
GOTERM_BP_ALL	GO:1903900~regulation of viral life cycle	6	25	3.55e-06	Q99816, Q9Y3E7, O43633, Q9BRG1, Q96H20, Q9UN37	24	177	16792	23.7175	0.00440686	6.49e-05	0.00576118
GOTERM_BP_ALL	GO:0044087~regulation of cellular component biogenesis	9	37.5	7.07e-06	Q99816, Q9NZZ3, Q9Y3E7, O43633, Q9H1Y0, Q96H20, P55072, Q9UN37, A8K0Z3	24	807	16792	7.80297	0.0087678	0.000128	0.0114872
GOTERM_BP_ALL	GO:0046903~secretion	10	41.6667	7.48e-06	Q99816, Q96QK1, Q9Y3E7, O43633, P49768, Q96H20, Q96FZ7, Q9UN37, Q96GC9, A8K0Z3	24	1098	16792	6.37219	0.00927322	0.000133	0.0121524
GOTERM_BP_ALL	GO:0006511~ubiquitin-dependent protein catabolic process	8	33.3333	8.27e-06	Q99816, P49768, Q9BRG1, Q96H20, Q86VN1, P55072, Q9UN37, Q9UK41	24	577	16792	9.70075	0.0102489	0.000145	0.0134376
GOTERM_BP_ALL	GO:0019941~modification-dependent protein catabolic process	8	33.3333	9.05e-06	Q99816, P49768, Q9BRG1, Q96H20, Q86VN1, P55072, Q9UN37, Q9UK41	24	585	16792	9.56809	0.0112094	0.000157	0.0147039
GOTERM_BP_ALL	GO:0043632~modification-dependent macromolecule catabolic process	8	33.3333	9.89e-06	Q99816, P49768, Q9BRG1, Q96H20, Q86VN1, P55072, Q9UN37, Q9UK41	24	593	16792	9.43901	0.0122432	0.000169	0.0160682
GOTERM_BP_ALL	GO:1902186~regulation of viral release from host cell	4	16.6667	1.08e-05	Q99816, Q9Y3E7, O43633, Q9UN37	24	32	16792	87.4583	0.0134155	0.000183	0.0176172
GOTERM_BP_ALL	GO:0000819~sister chromatid segregation	6	25	1.12e-05	Q9NZZ3, Q9Y3E7, O43633, Q14457, Q96FZ7, Q9UN37	24	224	16792	18.7411	0.0138146	0.000185	0.0181448
GOTERM_BP_ALL	GO:0019076~viral release from host cell	4	16.6667	1.31e-05	Q99816, Q9Y3E7, O43633, Q9UN37	24	34	16792	82.3137	0.0161341	0.000214	0.021216
GOTERM_BP_ALL	GO:0051656~establishment of organelle localization	7	29.1667	1.66e-05	Q9NZZ3, Q9Y3E7, O43633, Q14457, P49768, Q96FZ7, Q9UN37	24	420	16792	11.6611	0.0204758	0.000269	0.0269839
GOTERM_BP_ALL	GO:1903772~regulation of viral budding via host ESCRT complex	3	12.5	1.79e-05	Q99816, Q96H20, Q9UN37	24	5	16792	419.8	0.0220408	0.000286	0.0290691
GOTERM_BP_ALL	GO:0051603~proteolysis involved in cellular protein catabolic process	8	33.3333	1.93e-05	Q99816, P49768, Q9BRG1, Q96H20, Q86VN1, P55072, Q9UN37, Q9UK41	24	657	16792	8.51953	0.023697	0.000304	0.0312795
GOTERM_BP_ALL	GO:0045732~positive regulation of protein catabolic process	6	25	2.17e-05	Q96QK1, P49768, O95352, Q96H20, P55072, Q9UK41	24	257	16792	16.3346	0.026642	0.000337	0.0352191
GOTERM_BP_ALL	GO:0050792~regulation of viral process	6	25	2.38e-05	Q99816, Q9Y3E7, O43633, Q9BRG1, Q96H20, Q9UN37	24	262	16792	16.0229	0.0291887	0.000366	0.0386353
GOTERM_BP_ALL	GO:0060627~regulation of vesicle-mediated transport	7	29.1667	2.42e-05	Q99816, Q9Y3E7, O43633, Q96H20, Q96FZ7, Q9UN37, Q9UK41	24	449	16792	10.9079	0.0297229	0.000368	0.0393529
GOTERM_BP_ALL	GO:0010506~regulation of autophagy	6	25	2.7e-05	Q96QK1, Q14457, O95352, Q709C8, Q96GC9, A8K0Z3	24	269	16792	15.6059	0.0330605	0.000405	0.043846
GOTERM_BP_ALL	GO:0044265~cellular macromolecule catabolic process	9	37.5	2.83e-05	Q99816, Q96QK1, P49768, Q9BRG1, Q96H20, Q86VN1, P55072, Q9UN37, Q9UK41	24	976	16792	6.45184	0.0346571	0.00042	0.0460008
GOTERM_BP_ALL	GO:0043903~regulation of symbiosis, encompassing mutualism through parasitism	6	25	3.56e-05	Q99816, Q9Y3E7, O43633, Q9BRG1, Q96H20, Q9UN37	24	285	16792	14.7298	0.0433636	0.000521	0.0578133
GOTERM_BP_ALL	GO:0098813~nuclear chromosome segregation	6	25	3.68e-05	Q9NZZ3, Q9Y3E7, O43633, Q14457, Q96FZ7, Q9UN37	24	287	16792	14.6272	0.0448035	0.000533	0.059777
GOTERM_BP_ALL	GO:0051640~organelle localization	7	29.1667	3.91e-05	Q9NZZ3, Q9Y3E7, O43633, Q14457, P49768, Q96FZ7, Q9UN37	24	489	16792	10.0157	0.0475708	0.00056	0.0635594
GOTERM_BP_ALL	GO:0016482~cytosolic transport	5	20.8333	3.94e-05	Q96QK1, Q9Y3E7, Q709C8, Q96H20, A8K0Z3	24	143	16792	24.4639	0.0478364	0.000557	0.0639229
GOTERM_BP_ALL	GO:0006997~nucleus organization	5	20.8333	4.05e-05	Q9NZZ3, Q9Y3E7, O43633, Q96FZ7, Q9UN37	24	144	16792	24.294	0.0491256	0.000566	0.0656892
GOTERM_BP_ALL	GO:1902578~single-organism localization	15	62.5	4.96e-05	Q99816, Q96QK1, Q9NZZ3, Q9Y3E7, O43633, P49768, Q14457, Q709C8, Q96FZ7, P49810, Q9UN37, A8K0Z3, Q96GC9, Q96H20, Q9UK41	24	3614	16792	2.90398	0.0598353	0.000685	0.0804541
GOTERM_BP_ALL	GO:0061726~mitochondrion disassembly	4	16.6667	5.93e-05	Q14457, Q9H1Y0, Q709C8, Q7Z3C6	24	56	16792	49.9762	0.0712202	0.000812	0.096333
GOTERM_BP_ALL	GO:0000422~mitophagy	4	16.6667	5.93e-05	Q14457, Q9H1Y0, Q709C8, Q7Z3C6	24	56	16792	49.9762	0.0712202	0.000812	0.096333
GOTERM_BP_ALL	GO:1902115~regulation of organelle assembly	5	20.8333	6.25e-05	Q99816, Q9NZZ3, Q9Y3E7, O43633, Q9H1Y0	24	161	16792	21.7288	0.0749037	0.000846	0.101512
GOTERM_BP_ALL	GO:0009896~positive regulation of catabolic process	6	25	7.46e-05	Q96QK1, P49768, O95352, Q96H20, P55072, Q9UK41	24	333	16792	12.6066	0.0887447	0.000999	0.121154
GOTERM_BP_ALL	GO:0007059~chromosome segregation	6	25	7.57e-05	Q9NZZ3, Q9Y3E7, O43633, Q14457, Q96FZ7, Q9UN37	24	334	16792	12.5689	0.0899535	0.00100226	0.122884
GOTERM_BP_ALL	GO:1904903~ESCRT III complex disassembly	3	12.5	8.02e-05	Q9NZZ3, O43633, Q9UN37	24	10	16792	209.9	0.0950529	0.0010508	0.130205
GOTERM_BP_ALL	GO:1904896~ESCRT complex disassembly	3	12.5	8.02e-05	Q9NZZ3, O43633, Q9UN37	24	10	16792	209.9	0.0950529	0.0010508	0.130205
GOTERM_BP_ALL	GO:0000045~autophagosome assembly	4	16.6667	8.05e-05	Q14457, P49768, Q9H1Y0, Q7Z3C6	24	62	16792	45.1398	0.0954032	0.00104389	0.130709
GOTERM_BP_ALL	GO:1905037~autophagosome organization	4	16.6667	8.86e-05	Q14457, P49768, Q9H1Y0, Q7Z3C6	24	64	16792	43.7292	0.104399	0.00113606	0.143729
GOTERM_BP_ALL	GO:1901575~organic substance catabolic process	11	45.8333	9.08e-05	Q99816, Q96QK1, Q14457, P49768, O95352, Q9BRG1, Q96H20, Q86VN1, P55072, Q9UN37, Q9UK41	24	1889	16792	4.07429	0.106902	0.001153	0.147375
GOTERM_BP_ALL	GO:0051301~cell division	7	29.1667	9.64e-05	Q99816, Q9NZZ3, Q9Y3E7, O43633, Q14457, Q96FZ7, Q9UN37	24	575	16792	8.51768	0.113048	0.00121102	0.156368
GOTERM_BP_ALL	GO:0071985~multivesicular body sorting pathway	3	12.5	0.000117	Q9NZZ3, Q9Y3E7, Q96H20	24	12	16792	174.917	0.136056	0.00146141	0.190595
GOTERM_BP_ALL	GO:0042176~regulation of protein catabolic process	6	25	0.000123	Q96QK1, P49768, O95352, Q96H20, P55072, Q9UK41	24	370	16792	11.3459	0.141599	0.00151058	0.198975
GOTERM_BP_ALL	GO:0043900~regulation of multi-organism process	6	25	0.000134	Q99816, Q9Y3E7, O43633, Q9BRG1, Q96H20, Q9UN37	24	377	16792	11.1353	0.153558	0.00163312	0.217238
GOTERM_BP_ALL	GO:0006995~cellular response to nitrogen starvation	3	12.5	0.000139	Q14457, O95352, Q9H1Y0	24	13	16792	161.462	0.158606	0.00167525	0.225024
GOTERM_BP_ALL	GO:0043562~cellular response to nitrogen levels	3	12.5	0.000139	Q14457, O95352, Q9H1Y0	24	13	16792	161.462	0.158606	0.00167525	0.225024
GOTERM_BP_ALL	GO:0044765~single-organism transport	14	58.3333	0.000144	Q99816, Q9NZZ3, Q96QK1, Q9Y3E7, O43633, P49768, Q14457, Q96FZ7, P49810, Q9UN37, A8K0Z3, Q96GC9, Q96H20, Q9UK41	24	3415	16792	2.86833	0.163993	0.00172081	0.233382
GOTERM_BP_ALL	GO:0045921~positive regulation of exocytosis	4	16.6667	0.000148	Q99816, O43633, Q96H20, Q9UN37	24	76	16792	36.8246	0.168118	0.00175147	0.239821
GOTERM_BP_ALL	GO:0048285~organelle fission	7	29.1667	0.000148	Q96QK1, Q9NZZ3, Q9Y3E7, O43633, Q14457, Q96FZ7, Q9UN37	24	622	16792	7.87406	0.168688	0.00174141	0.240712
GOTERM_BP_ALL	GO:0034613~cellular protein localization	10	41.6667	0.00015	Q96QK1, Q14457, Q9BRG1, Q709C8, Q96H20, Q7Z3C6, Q86VN1, P55072, Q9UN37, Q9UK41	24	1600	16792	4.37292	0.170285	0.00174308	0.243214
GOTERM_BP_ALL	GO:1903008~organelle disassembly	4	16.6667	0.000154	Q14457, Q9H1Y0, Q709C8, Q7Z3C6	24	77	16792	36.3463	0.174162	0.00177026	0.249309
GOTERM_BP_ALL	GO:0009056~catabolic process	11	45.8333	0.000155	Q99816, Q96QK1, Q14457, P49768, O95352, Q9BRG1, Q96H20, Q86VN1, P55072, Q9UN37, Q9UK41	24	2012	16792	3.82522	0.175852	0.00177278	0.251974
GOTERM_BP_ALL	GO:1903530~regulation of secretion by cell	7	29.1667	0.000159	Q99816, Q96QK1, Q9Y3E7, O43633, Q96H20, Q96FZ7, Q9UN37	24	630	16792	7.77407	0.179734	0.00179953	0.258118
GOTERM_BP_ALL	GO:0070727~cellular macromolecule localization	10	41.6667	0.00016	Q96QK1, Q14457, Q9BRG1, Q709C8, Q96H20, Q7Z3C6, Q86VN1, P55072, Q9UN37, Q9UK41	24	1613	16792	4.33767	0.180213	0.00178859	0.258878
GOTERM_BP_ALL	GO:0007041~lysosomal transport	4	16.6667	0.00016	Q99816, Q96QK1, Q9NZZ3, Q9Y3E7	24	78	16792	35.8803	0.180314	0.00177373	0.259038
GOTERM_BP_ALL	GO:1901673~regulation of mitotic spindle assembly	3	12.5	0.000162	Q9NZZ3, Q9Y3E7, O43633	24	14	16792	149.929	0.182343	0.00177994	0.262263
GOTERM_BP_ALL	GO:0044248~cellular catabolic process	10	41.6667	0.000162	Q99816, Q96QK1, Q14457, P49768, Q9BRG1, Q96H20, Q86VN1, P55072, Q9UN37, Q9UK41	24	1616	16792	4.32962	0.182562	0.00176669	0.262611
GOTERM_BP_ALL	GO:0090169~regulation of spindle assembly	3	12.5	0.000213	Q9NZZ3, Q9Y3E7, O43633	24	16	16792	131.188	0.232819	0.00230197	0.345131
GOTERM_BP_ALL	GO:0090224~regulation of spindle organization	3	12.5	0.000213	Q9NZZ3, Q9Y3E7, O43633	24	16	16792	131.188	0.232819	0.00230197	0.345131
GOTERM_BP_ALL	GO:0051046~regulation of secretion	7	29.1667	0.000247	Q99816, Q96QK1, Q9Y3E7, O43633, Q96H20, Q96FZ7, Q9UN37	24	683	16792	7.17082	0.264709	0.00264726	0.400309
GOTERM_BP_ALL	GO:0007067~mitotic nuclear division	6	25	0.00025	Q9NZZ3, Q9Y3E7, O43633, Q14457, Q96FZ7, Q9UN37	24	431	16792	9.74014	0.267393	0.00265583	0.40506
GOTERM_BP_ALL	GO:1903902~positive regulation of viral life cycle	4	16.6667	0.000269	Q99816, Q9Y3E7, O43633, Q9UN37	24	93	16792	30.0932	0.284423	0.00283213	0.435612
GOTERM_BP_ALL	GO:0006886~intracellular protein transport	8	33.3333	0.00031	Q96QK1, Q14457, Q9BRG1, Q709C8, Q96H20, Q86VN1, P55072, Q9UK41	24	1020	16792	5.48758	0.320055	0.00323629	0.501929
GOTERM_BP_ALL	GO:0048524~positive regulation of viral process	4	16.6667	0.000406	Q99816, Q9Y3E7, O43633, Q9UN37	24	107	16792	26.1558	0.396837	0.00420421	0.657332
GOTERM_BP_ALL	GO:0050435~beta-amyloid metabolic process	3	12.5	0.000486	Q14457, P49768, P49810	24	24	16792	87.4583	0.454257	0.00499251	0.786887
GOTERM_BP_ALL	GO:0009894~regulation of catabolic process	6	25	0.000537	Q96QK1, P49768, O95352, Q96H20, P55072, Q9UK41	24	509	16792	8.24754	0.487572	0.0054653	0.868375
GOTERM_BP_ALL	GO:0051130~positive regulation of cellular component organization	8	33.3333	0.000761	Q99816, Q96QK1, Q14457, P49768, P55072, Q9UN37, Q9UK41, A8K0Z3	24	1183	16792	4.73147	0.612403	0.00767599	1.22876
GOTERM_BP_ALL	GO:0097352~autophagosome maturation	3	12.5	0.000815	Q99816, Q9Y3E7, P55072	24	31	16792	67.7097	0.637435	0.00814848	1.31474
GOTERM_BP_ALL	GO:0048519~negative regulation of biological process	15	62.5	0.000821	Q99816, Q96QK1, Q9Y3E7, O43633, Q14596, P49768, Q14457, Q709C8, P49810, Q9UN37, A8K0Z3, Q6PHR2, O95352, Q9H1Y0, Q9UK41	24	4623	16792	2.27017	0.640442	0.00814965	1.32546
GOTERM_BP_ALL	GO:0007088~regulation of mitotic nuclear division	4	16.6667	0.000889	Q9NZZ3, Q9Y3E7, O43633, Q14457	24	140	16792	19.9905	0.669527	0.00874905	1.43398
GOTERM_BP_ALL	GO:1903532~positive regulation of secretion by cell	5	20.8333	0.000933	Q99816, Q96QK1, O43633, Q96H20, Q9UN37	24	327	16792	10.6983	0.68715	0.00910813	1.50441
GOTERM_BP_ALL	GO:0000280~nuclear division	6	25	0.000992	Q9NZZ3, Q9Y3E7, O43633, Q14457, Q96FZ7, Q9UN37	24	583	16792	7.20069	0.709448	0.00960956	1.59937
GOTERM_BP_ALL	GO:0097576~vacuole fusion	3	12.5	0.00103883	Q99816, Q9Y3E7, P55072	24	35	16792	59.9714	0.725833	0.00998099	1.67385
GOTERM_BP_ALL	GO:0010824~regulation of centrosome duplication	3	12.5	0.00116086	Q9NZZ3, Q9Y3E7, O43633	24	37	16792	56.7297	0.764515	0.0110623	1.86873
GOTERM_BP_ALL	GO:0051047~positive regulation of secretion	5	20.8333	0.00126517	Q99816, Q96QK1, O43633, Q96H20, Q9UN37	24	355	16792	9.85446	0.793228	0.0119595	2.03504
GOTERM_BP_ALL	GO:0043902~positive regulation of multi-organism process	4	16.6667	0.00128365	Q99816, Q9Y3E7, O43633, Q9UN37	24	159	16792	17.6017	0.797936	0.0120418	2.06447
GOTERM_BP_ALL	GO:0006508~proteolysis	9	37.5	0.00128569	Q99816, P49768, Q9BRG1, Q96H20, P49810, Q86VN1, P55072, Q9UN37, Q9UK41	24	1693	16792	3.71943	0.798448	0.0119707	2.06772
GOTERM_BP_ALL	GO:0048284~organelle fusion	4	16.6667	0.00137871	Q99816, Q9Y3E7, P55072, Q9UN37	24	163	16792	17.1697	0.820517	0.0127367	2.21575
GOTERM_BP_ALL	GO:0051783~regulation of nuclear division	4	16.6667	0.00140314	Q9NZZ3, Q9Y3E7, O43633, Q14457	24	164	16792	17.065	0.825903	0.0128657	2.25461
GOTERM_BP_ALL	GO:0044267~cellular protein metabolic process	15	62.5	0.00154359	Q99816, Q96QK1, Q14596, P49768, P49810, Q86VN1, Q9UN37, A8K0Z3, Q6PHR2, O95352, Q9H1Y0, Q9BRG1, Q96H20, P55072, Q9UK41	24	4900	16792	2.14184	0.853868	0.014042	2.47762
GOTERM_BP_ALL	GO:0048523~negative regulation of cellular process	14	58.3333	0.00156858	Q99816, Q9Y3E7, O43633, Q14596, P49768, Q14457, Q709C8, P49810, Q9UN37, A8K0Z3, Q6PHR2, O95352, Q9H1Y0, Q9UK41	24	4300	16792	2.27798	0.858352	0.0141645	2.51726
GOTERM_BP_ALL	GO:0008333~endosome to lysosome transport	3	12.5	0.00163933	Q99816, Q9NZZ3, Q9Y3E7	24	44	16792	47.7045	0.870314	0.0146927	2.62939
GOTERM_BP_ALL	GO:0007005~mitochondrion organization	6	25	0.00164469	Q96QK1, Q14457, O95352, Q9H1Y0, Q709C8, Q7Z3C6	24	653	16792	6.42879	0.871178	0.0146352	2.63788
GOTERM_BP_ALL	GO:0046605~regulation of centrosome cycle	3	12.5	0.00171415	Q9NZZ3, Q9Y3E7, O43633	24	45	16792	46.6444	0.881867	0.015141	2.74783
GOTERM_BP_ALL	GO:1903146~regulation of mitophagy	3	12.5	0.00171415	Q14457, O95352, Q709C8	24	45	16792	46.6444	0.881867	0.015141	2.74783
GOTERM_BP_ALL	GO:0072594~establishment of protein localization to organelle	6	25	0.0017943	Q14457, Q9BRG1, Q709C8, Q96H20, Q86VN1, Q9UK41	24	666	16792	6.3033	0.893105	0.0157325	2.87457
GOTERM_BP_ALL	GO:0050794~regulation of cellular process	22	91.6667	0.00210486	Q99816, Q96QK1, Q9NZZ3, Q9Y3E7, O43633, Q14596, Q14457, P49768, Q709C8, Q96FZ7, P49810, Q86VN1, Q9UN37, Q96GC9, A8K0Z3, Q6PHR2, O95352, Q9H1Y0, Q9BRG1, Q96H20, P55072, Q9UK41	24	10489	16792	1.46751	0.927438	0.0183045	3.36416
GOTERM_BP_ALL	GO:0006605~protein targeting	6	25	0.00224719	Q14457, Q9BRG1, Q709C8, Q96H20, Q86VN1, Q9UK41	24	701	16792	5.98859	0.939245	0.0193961	3.58777
GOTERM_BP_ALL	GO:2000395~regulation of ubiquitin-dependent endocytosis	2	8.33333	0.00273761	Q99816, Q9UK41	24	2	16792	699.667	0.967058	0.0234227	4.35451
GOTERM_BP_ALL	GO:2000397~positive regulation of ubiquitin-dependent endocytosis	2	8.33333	0.00273761	Q99816, Q9UK41	24	2	16792	699.667	0.967058	0.0234227	4.35451
GOTERM_BP_ALL	GO:0008219~cell death	9	37.5	0.00328457	Q96QK1, Q9Y3E7, O43633, Q14457, P49768, O95352, Q9H1Y0, P49810, P55072	24	1958	16792	3.21604	0.983361	0.0278531	5.20292
GOTERM_BP_ALL	GO:0010507~negative regulation of autophagy	3	12.5	0.00333131	O95352, Q709C8, A8K0Z3	24	63	16792	33.3175	0.984305	0.0280538	5.27509
GOTERM_BP_ALL	GO:0010821~regulation of mitochondrion organization	4	16.6667	0.003624	Q96QK1, Q14457, O95352, Q709C8	24	229	16792	12.2213	0.989112	0.0302809	5.72587
GOTERM_BP_ALL	GO:0075733~intracellular transport of virus	3	12.5	0.00375887	Q99816, A5D8V6, Q9UK41	24	67	16792	31.3284	0.990801	0.0311833	5.93291
GOTERM_BP_ALL	GO:1902583~multi-organism intracellular transport	3	12.5	0.00386956	Q99816, A5D8V6, Q9UK41	24	68	16792	30.8676	0.991989	0.0318765	6.1025
GOTERM_BP_ALL	GO:1902581~multi-organism cellular localization	3	12.5	0.00386956	Q99816, A5D8V6, Q9UK41	24	68	16792	30.8676	0.991989	0.0318765	6.1025
GOTERM_BP_ALL	GO:0048522~positive regulation of cellular process	14	58.3333	0.00409413	Q99816, Q96QK1, Q9Y3E7, O43633, P49768, Q14457, P49810, Q9UN37, A8K0Z3, Q6PHR2, O95352, Q96H20, P55072, Q9UK41	24	4744	16792	2.06478	0.99395	0.0334778	6.4457
GOTERM_BP_ALL	GO:0046794~transport of virus	3	12.5	0.00409547	Q99816, A5D8V6, Q9UK41	24	70	16792	29.9857	0.99396	0.0332706	6.44774
GOTERM_BP_ALL	GO:0044805~late nucleophagy	2	8.33333	0.00410372	O95352, Q7Z3C6	24	3	16792	466.444	0.994022	0.0331209	6.46033
GOTERM_BP_ALL	GO:1903774~positive regulation of viral budding via host ESCRT complex	2	8.33333	0.00410372	Q99816, Q9UN37	24	3	16792	466.444	0.994022	0.0331209	6.46033
GOTERM_BP_ALL	GO:0034727~piecemeal microautophagy of nucleus	2	8.33333	0.00410372	O95352, Q7Z3C6	24	3	16792	466.444	0.994022	0.0331209	6.46033
GOTERM_BP_ALL	GO:0016237~lysosomal microautophagy	2	8.33333	0.00410372	O95352, Q7Z3C6	24	3	16792	466.444	0.994022	0.0331209	6.46033
GOTERM_BP_ALL	GO:0050789~regulation of biological process	22	91.6667	0.0043481	Q99816, Q96QK1, Q9NZZ3, Q9Y3E7, O43633, Q14596, Q14457, P49768, Q709C8, Q96FZ7, P49810, Q86VN1, Q9UN37, Q96GC9, A8K0Z3, Q6PHR2, O95352, Q9H1Y0, Q9BRG1, Q96H20, P55072, Q9UK41	24	10922	16792	1.40933	0.995596	0.0348374	6.83241
GOTERM_BP_ALL	GO:0044766~multi-organism transport	3	12.5	0.00456529	Q99816, A5D8V6, Q9UK41	24	74	16792	28.3649	0.996643	0.0363163	7.16193
GOTERM_BP_ALL	GO:1902579~multi-organism localization	3	12.5	0.00456529	Q99816, A5D8V6, Q9UK41	24	74	16792	28.3649	0.996643	0.0363163	7.16193
GOTERM_BP_ALL	GO:0019538~protein metabolic process	15	62.5	0.00476374	Q99816, Q96QK1, Q14596, P49768, P49810, Q86VN1, Q9UN37, A8K0Z3, Q6PHR2, O95352, Q9H1Y0, Q9BRG1, Q96H20, P55072, Q9UK41	24	5457	16792	1.92322	0.997381	0.0376288	7.46207
GOTERM_BP_ALL	GO:0007098~centrosome cycle	3	12.5	0.0050589	Q9NZZ3, Q9Y3E7, O43633	24	78	16792	26.9103	0.99819	0.0396682	7.90678
GOTERM_BP_ALL	GO:0031399~regulation of protein modification process	8	33.3333	0.00545548	Q99816, Q14596, P49768, O95352, Q96H20, P55072, Q9UK41, A8K0Z3	24	1664	16792	3.36378	0.998898	0.0424526	8.50113
GOTERM_BP_ALL	GO:0070086~ubiquitin-dependent endocytosis	2	8.33333	0.00546804	Q99816, Q9UK41	24	4	16792	349.833	0.998915	0.042285	8.5199
GOTERM_BP_ALL	GO:0071822~protein complex subunit organization	8	33.3333	0.00563927	Q9NZZ3, Q9Y3E7, O43633, Q14596, Q96FZ7, P55072, Q9UN37, A8K0Z3	24	1674	16792	3.34369	0.999125	0.0433154	8.77535
GOTERM_BP_ALL	GO:1903320~regulation of protein modification by small protein conjugation or removal	4	16.6667	0.00609827	P49768, P55072, Q9UK41, A8K0Z3	24	276	16792	10.1401	0.999507	0.0464824	9.45684
GOTERM_BP_ALL	GO:1903047~mitotic cell cycle process	6	25	0.00626081	Q9NZZ3, Q9Y3E7, O43633, Q14457, Q96FZ7, Q9UN37	24	890	16792	4.71685	0.999598	0.047406	9.69702
GOTERM_BP_ALL	GO:0033365~protein localization to organelle	6	25	0.00662258	Q14457, Q9BRG1, Q709C8, Q96H20, Q86VN1, Q9UK41	24	902	16792	4.6541	0.999745	0.0497831	10.2295
GOTERM_BP_ALL	GO:0051225~spindle assembly	3	12.5	0.00668002	Q9NZZ3, Q9Y3E7, O43633	24	90	16792	23.3222	0.999762	0.0499051	10.3137
GOTERM_BP_ALL	GO:0006915~apoptotic process	8	33.3333	0.00712869	Q96QK1, Q9Y3E7, Q14457, P49768, O95352, Q9H1Y0, P49810, P55072	24	1747	16792	3.20397	0.999865	0.0528625	10.9694
GOTERM_BP_ALL	GO:0051050~positive regulation of transport	6	25	0.00719282	Q99816, Q96QK1, O43633, Q96H20, Q9UN37, Q9UK41	24	920	16792	4.56304	0.999875	0.0530124	11.0627
GOTERM_BP_ALL	GO:0033554~cellular response to stress	8	33.3333	0.00772565	Q14596, Q6PHR2, Q14457, P49768, O95352, Q9H1Y0, Q709C8, P55072	24	1773	16792	3.15698	0.999936	0.056508	11.8348
GOTERM_BP_ALL	GO:0010564~regulation of cell cycle process	5	20.8333	0.00808122	Q9NZZ3, Q9Y3E7, O43633, Q14457, Q9UN37	24	595	16792	5.87955	0.999959	0.0586977	12.3465
GOTERM_BP_ALL	GO:0051049~regulation of transport	8	33.3333	0.00828468	Q99816, Q96QK1, Q9Y3E7, O43633, Q96H20, Q96FZ7, Q9UN37, Q9UK41	24	1796	16792	3.11656	0.999968	0.0597892	12.638
GOTERM_BP_ALL	GO:0010638~positive regulation of organelle organization	5	20.8333	0.00831906	Q99816, Q96QK1, Q14457, Q9UN37, A8K0Z3	24	600	16792	5.83056	0.99997	0.0596863	12.6872
GOTERM_BP_ALL	GO:0022402~cell cycle process	7	29.1667	0.00839086	Q99816, Q9NZZ3, Q9Y3E7, O43633, Q14457, Q96FZ7, Q9UN37	24	1357	16792	3.60919	0.999972	0.0598445	12.7898
GOTERM_BP_ALL	GO:0000278~mitotic cell cycle	6	25	0.00888283	Q9NZZ3, Q9Y3E7, O43633, Q14457, Q96FZ7, Q9UN37	24	968	16792	4.33678	0.999985	0.0628971	13.4898
GOTERM_BP_ALL	GO:0051726~regulation of cell cycle	6	25	0.00918943	Q99816, Q9NZZ3, Q9Y3E7, O43633, Q14457, Q9UN37	24	976	16792	4.30123	0.99999	0.0646402	13.9234
GOTERM_BP_ALL	GO:0006501~C-terminal protein lipidation	2	8.33333	0.00955029	O95352, Q9H1Y0	24	7	16792	199.905	0.999994	0.0667286	14.4312
GOTERM_BP_ALL	GO:0012501~programmed cell death	8	33.3333	0.00977356	Q96QK1, Q9Y3E7, Q14457, P49768, O95352, Q9H1Y0, P49810, P55072	24	1852	16792	3.02232	0.999995	0.067863	14.7439
GOTERM_BP_ALL	GO:0007051~spindle organization	3	12.5	0.00983472	Q9NZZ3, Q9Y3E7, O43633	24	110	16792	19.0818	0.999995	0.0678983	14.8294
GOTERM_BP_ALL	GO:0032268~regulation of cellular protein metabolic process	9	37.5	0.00997496	Q99816, Q96QK1, Q14596, P49768, O95352, Q96H20, P55072, Q9UK41, A8K0Z3	24	2346	16792	2.68414	0.999996	0.0684597	15.0251
GOTERM_BP_ALL	GO:0051297~centrosome organization	3	12.5	0.0101804	Q9NZZ3, Q9Y3E7, O43633	24	112	16792	18.7411	0.999997	0.0694457	15.311
GOTERM_BP_ALL	GO:0009267~cellular response to starvation	3	12.5	0.0107089	Q14457, O95352, Q9H1Y0	24	115	16792	18.2522	0.999998	0.0725407	16.0425
GOTERM_BP_ALL	GO:0048518~positive regulation of biological process	14	58.3333	0.011167	Q99816, Q96QK1, Q9Y3E7, O43633, P49768, Q14457, P49810, Q9UN37, A8K0Z3, Q6PHR2, O95352, Q96H20, P55072, Q9UK41	24	5285	16792	1.85342	0.999999	0.0751346	16.6716
GOTERM_BP_ALL	GO:0065007~biological regulation	22	91.6667	0.0115421	Q99816, Q96QK1, Q9NZZ3, Q9Y3E7, O43633, Q14596, Q14457, P49768, Q709C8, Q96FZ7, P49810, Q86VN1, Q9UN37, Q96GC9, A8K0Z3, Q6PHR2, O95352, Q9H1Y0, Q9BRG1, Q96H20, P55072, Q9UK41	24	11548	16792	1.33293	0.999999	0.0771581	17.1835
GOTERM_BP_ALL	GO:0070647~protein modification by small protein conjugation or removal	6	25	0.0115469	Q99816, P49768, O95352, P55072, Q9UK41, A8K0Z3	24	1032	16792	4.06783	0.999999	0.0767795	17.19
GOTERM_BP_ALL	GO:0070507~regulation of microtubule cytoskeleton organization	3	12.5	0.0116165	Q9NZZ3, Q9Y3E7, O43633	24	120	16792	17.4917	1	0.0768184	17.2846
GOTERM_BP_ALL	GO:0031023~microtubule organizing center organization	3	12.5	0.0121768	Q9NZZ3, Q9Y3E7, O43633	24	123	16792	17.065	1	0.0799712	18.0428
GOTERM_BP_ALL	GO:0016241~regulation of macroautophagy	3	12.5	0.0123661	Q96QK1, O95352, Q709C8	24	124	16792	16.9274	1	0.0807477	18.2976
GOTERM_BP_ALL	GO:0032879~regulation of localization	9	37.5	0.013609	Q99816, Q96QK1, Q9Y3E7, O43633, Q96H20, Q96FZ7, Q9UN37, Q9UK41, A8K0Z3	24	2473	16792	2.5463	1	0.0880896	19.9515
GOTERM_BP_ALL	GO:0010941~regulation of cell death	7	29.1667	0.0138375	O43633, Q14457, P49768, O95352, Q9H1Y0, P49810, P55072	24	1509	16792	3.24564	1	0.0890514	20.2522
GOTERM_BP_ALL	GO:0051246~regulation of protein metabolic process	9	37.5	0.0149045	Q99816, Q96QK1, Q14596, P49768, O95352, Q96H20, P55072, Q9UK41, A8K0Z3	24	2512	16792	2.50677	1	0.095142	21.642
GOTERM_BP_ALL	GO:0032886~regulation of microtubule-based process	3	12.5	0.0164217	Q9NZZ3, Q9Y3E7, O43633	24	144	16792	14.5764	1	0.103855	23.5792
GOTERM_BP_ALL	GO:0042594~response to starvation	3	12.5	0.0184088	Q14457, O95352, Q9H1Y0	24	153	16792	13.719	1	0.1152	26.0483
GOTERM_BP_ALL	GO:1990126~retrograde transport, endosome to plasma membrane	2	8.33333	0.0190133	Q96QK1, A8K0Z3	24	14	16792	99.9524	1	0.118197	26.7845
GOTERM_BP_ALL	GO:0051493~regulation of cytoskeleton organization	4	16.6667	0.0192173	Q9NZZ3, Q9Y3E7, O43633, A8K0Z3	24	422	16792	6.63191	1	0.118812	27.0314
GOTERM_BP_ALL	GO:0016567~protein ubiquitination	5	20.8333	0.0193724	Q99816, P49768, O95352, P55072, Q9UK41	24	770	16792	4.54329	1	0.119135	27.2186
GOTERM_BP_ALL	GO:0031669~cellular response to nutrient levels	3	12.5	0.0197875	Q14457, O95352, Q9H1Y0	24	159	16792	13.2013	1	0.12096	27.7173
GOTERM_BP_ALL	GO:0000226~microtubule cytoskeleton organization	4	16.6667	0.0199442	Q9NZZ3, Q9Y3E7, O43633, Q9UN37	24	428	16792	6.53894	1	0.121278	27.9048
GOTERM_BP_ALL	GO:0051276~chromosome organization	6	25	0.0199974	Q9NZZ3, Q9Y3E7, O43633, Q14457, Q96FZ7, Q9UN37	24	1184	16792	3.54561	1	0.120999	27.9682
GOTERM_BP_ALL	GO:0018410~C-terminal protein amino acid modification	2	8.33333	0.0203581	O95352, Q9H1Y0	24	15	16792	93.2889	1	0.122475	28.3976
GOTERM_BP_ALL	GO:0044089~positive regulation of cellular component biogenesis	4	16.6667	0.0215716	Q99816, P55072, Q9UN37, A8K0Z3	24	441	16792	6.34618	1	0.128744	29.8246
GOTERM_BP_ALL	GO:0007220~Notch receptor processing	2	8.33333	0.0217011	P49768, P49810	24	16	16792	87.4583	1	0.128863	29.9753
GOTERM_BP_ALL	GO:0098780~response to mitochondrial depolarisation	2	8.33333	0.0217011	Q14457, Q709C8	24	16	16792	87.4583	1	0.128863	29.9753
GOTERM_BP_ALL	GO:0098779~mitophagy in response to mitochondrial depolarization	2	8.33333	0.0217011	Q14457, Q709C8	24	16	16792	87.4583	1	0.128863	29.9753
GOTERM_BP_ALL	GO:0007049~cell cycle	7	29.1667	0.0220942	Q99816, Q9NZZ3, Q9Y3E7, O43633, Q14457, Q96FZ7, Q9UN37	24	1672	16792	2.92923	1	0.130448	30.4308
GOTERM_BP_ALL	GO:0000423~macromitophagy	2	8.33333	0.0257196	Q14457, Q709C8	24	19	16792	73.6491	1	0.149728	34.5033
GOTERM_BP_ALL	GO:0051259~protein oligomerization	4	16.6667	0.0258836	Q9Y3E7, O43633, Q14596, P55072	24	473	16792	5.91684	1	0.149929	34.6821
GOTERM_BP_ALL	GO:1903364~positive regulation of cellular protein catabolic process	3	12.5	0.026506	Q96QK1, P49768, P55072	24	186	16792	11.2849	1	0.15259	35.3566
GOTERM_BP_ALL	GO:0031668~cellular response to extracellular stimulus	3	12.5	0.027036	Q14457, O95352, Q9H1Y0	24	188	16792	11.1649	1	0.154726	35.9259
[truncated: 352 more rows]

## Sheet: Mitochondrial syndromes
Category	Term	Count	%	PValue	Genes	List Total	Pop Hits	Pop Total	Fold Enrichment	Bonferroni	Benjamini	FDR
[truncated: 610 more rows]

[truncated: 1 more sheets: Pharmacological treatment]
